# Supplementary material for: Copper nanoparticles encapsulated in zeolitic imidazolate framework-8 as a stable and selective CO2 hydrogenation catalyst
Source: Nat Commun. 2024 Mar 6;15:2045. doi: 10.1038/s41467-024-46388-4 (PMC10918174; doi:10.1038/s41467-024-46388-4)
Supplement: Supplementary file 3 — Source Data [file 41467_2024_46388_MOESM3_ESM.zip]

Archive with 11 entries (10 files):
- Source data/Source-structures-Fig-7/
- Source data/Cartesian coordinates for all DFT Figures.txt
- Source data/Source data.xlsx
- Source data/Source data_supporting information.xlsx
- Source data/Source-structures-Fig-7/CO2-adsorbed-ZIF-8-with-OH-H2O-at-ligand-vacancy.cif
- Source data/Source-structures-Fig-7/CO2-Cu-distal-Cu13-at-ZIF-8-with-vacancy-and-OH-H2O.cif
- Source data/Source-structures-Fig-7/CO2-Cu-proximal-Cu13-at-ZIF-8-with-vacancy-and-OH-H2O.cif
- Source data/Source-structures-Fig-7/CO2-in-channel-Cu13-at-ZIF-8-with-vacancy-and-OH-H2O.cif
- Source data/Source-structures-Fig-7/Pristine-Cu13-at-ZIF-8-with-vacancy-and-OH-H2O.cif
- Source data/Source-structures-Fig-7/Source-data-Fig-7.xlsx
- Source data/Source-structures-Fig-7/ZIF-8-with-OH-H2O-at-ligand-vacancy.cif
