# Supplementary material for: Copper nanoparticles encapsulated in zeolitic imidazolate framework-8 as a stable and selective CO2 hydrogenation catalyst
Source: Nat Commun. 2024 Mar 6;15:2045. doi: 10.1038/s41467-024-46388-4 (PMC10918174; doi:10.1038/s41467-024-46388-4)
Supplement: Supplementary file 3 — Source Data [file 41467_2024_46388_MOESM3_ESM.zip › Source data/Cartesian coordinates for all DFT Figures.txt]

The co-ordinates of completely relaxed models employed in this structure are included in this sequence below:
1.	The pristine 2-methylimidazole ZIF-8 
2.	The linker node-vacancy containing 2-methylimidazole ZIF-8
3.	Cu cluster attached to the –OH/–OH2 node-vacancy containing 2-methylimidazole ZIF-8
4.	CO2 in the node of the –OH/–OH2 node-vacancy containing 2-methylimidazole ZIF-8
5.	CO2 on Cu-distal
6.	CO2 on Cu-proximal
7.	CO2 in the node
CONTCAR FILES with Direct co-ordinates:
1
The pristine 2-methylimidazole ZIF-8 
  1.00000000000000     
    14.7340002059999993    0.0000000000000000    0.0000000000000000
    -4.9113281653999996   13.8913504643000003    0.0000000000000000
    -4.9113281653999996   -6.9456641236000003   12.0302688085000007
   C    N    H    Zn
    48    24    60     6
Direct
  0.4211310687179520  0.9645735391039094  0.7426326427633616
  0.2093332012879331  0.6891118582884949  0.2828399285480873
  0.7923553383119635  0.0638688733683326  0.4939554014414392
  0.5818254195387257  0.3266478881002588  0.5248707556711295
  0.7356499538774142  0.4376993998164802  0.9502455666881551
  0.2660116967924948  0.2235806449826754  0.6888296055577435
  0.4806943624803898  0.7943763899829113  0.0819235205231781
  0.5283221072624370  0.5803553906204477  0.3348519002494564
  0.9324836934948532  0.7451700596394367  0.4129618755450835
  0.6887706843527132  0.2692228901203702  0.2147361254236672
  0.0441409829535722  0.4640417751238926  0.8114052449712177
  0.9300873992279455  0.4100937854390911  0.7481110969307818
  0.6881607740831018  0.2121414603331039  0.2719304558101984
  0.0465592535104102  0.8081213621483395  0.4675662542185632
  0.4207587725433518  0.7385339292885590  0.9675893084099093
  0.2066306096170413  0.2781520565298704  0.6888027134450440
  0.7927977442134408  0.4881905284665659  0.0642496412803204
  0.5820344617498776  0.5200724256056740  0.3263042872247397
  0.7364468366517509  0.9498661952569383  0.4437657689462545
  0.2688342450153112  0.6895732827755829  0.2283722895247133
  0.4794751789739625  0.0789570357218582  0.7981377058259308
  0.5278506529749947  0.3342188344630604  0.5849766047551538
  0.3723952003921706  0.0196594722556725  0.6229659292981895
  0.3820500524604294  0.7524610006655466  0.4031241019674799
  0.6167374849933747  0.0022672483880154  0.3854260074961348
  0.6229649853767373  0.2542346509617866  0.6294158144184816
  0.6171067792089348  0.3824984528043950  0.0048265658447020
  0.3804394972505876  0.3994808614839457  0.7572612799133869
  0.3720962914017630  0.6199160178344818  0.0238645374947276
  0.6263233892548700  0.6285911361428650  0.2585642796080269
 -0.0012756668224632  0.6334822264558483  0.3773029199553400
  0.7622603313788544  0.3881720011722553  0.3905027021842654
  0.9967480507335851  0.3746904514314298  0.6367885241861615
  0.3213596090668808  0.0174855954901676  0.5156470638791982
  0.4859680658694164  0.8044984038283982  0.5104328537996020
  0.5096416841689385 -0.0004603865913402  0.3310298175377807
  0.6667738871127240  0.1939985604899883  0.6785950693706566
  0.5106320934726457  0.3298943116304117  0.0037449002849331
  0.4849565578852575  0.5072527922884570  0.8125236481031743
  0.3204143402613495  0.5131022553788842  0.0223602541009033
  0.6721490891578904  0.6806897359945442  0.2011481647647518
  0.0048603231448859  0.5294850435442598  0.3375098082428115
  0.8207801172714698  0.4949304546126335  0.4970565381549116
  0.0029035893160462  0.3347842252732974  0.5327810751524763
  0.1970839881258213  0.7285786829717893  0.6749581331813583
  0.1965405272413740  0.6714655228408700  0.7319751292426464
  0.2590399259718278  0.6168705026494006  0.6210772497586281
  0.2956849937839964  0.5512207193253073  0.5560337670133841
  0.3533826621143699  0.9276912186208501  0.6321860300364557
  0.2811973512487919  0.7283906279014022  0.3932558020239524
  0.7164331519491985  0.0964845438392095  0.4563997820086201
  0.6419352114888149  0.2763453081720514  0.5534865879531898
  0.6247901215275196  0.3707793753178538  0.9131135216439623
  0.3756334826417840  0.3005110485493652  0.7318240980766272
  0.4491679873392817  0.7193079480265627  0.1170166936865356
  0.5570680954807211  0.6491397437407023  0.2924817693912508
  0.9027647885997397  0.6350265177719835  0.3556963793103761
  0.7352776374710419  0.3802299020483400  0.2898833059641008
  0.0857377017839247  0.4409798566904580  0.7406620316197785
  0.9006789736221349  0.3533971461500446  0.6379769254648952
  0.7342893799644953  0.2875295249937107  0.3827755930328135
  0.0879142695059054  0.7372416226175706  0.4443280270287274
  0.3520875752348820  0.6285369218717932  0.9315200358744256
  0.2792349735577055  0.3892949354173464  0.7316084432813175
  0.7175873290699089  0.4526535177048356  0.0982605988190179
  0.6439890621287395  0.5510990990127154  0.2783681056337050
  0.6256319715259204  0.9113300997107193  0.3750085659152399
  0.3777386650465082  0.7292780812815935  0.3046132454269810
  0.4479409071141227  0.1132711035792831  0.7223848347266968
  0.5546048222223868  0.2888536153278717  0.6512246301580568
  0.2370157788875021  0.6941456347811197  0.6052594494917231
  0.2360375580293909  0.6012208865308835  0.6979242488330937
  0.3142106132724878  0.0919769385992698  0.5283903404581564
  0.5442517945039324  0.7781770842742229  0.4976220882426002
  0.4515336248298746  0.9245744326178781  0.2489668959817296
  0.6884067646123676  0.2277635330683642  0.7661607674330861
  0.5239238084757025  0.3144349435927962  0.0737020989240701
  0.4672025548572478  0.5678077675386642  0.7943101727533033
  0.2371390871669763  0.4550611401166145  0.9490685376061765
  0.7426727758253838  0.6703458078774814  0.2019252689430302
  0.0828608962175865  0.5456987524992934  0.3369055372370495
  0.7994096542092238  0.4814777569050864  0.5578062772956006
  0.9373127528207804  0.2480503899088869  0.4717389260214144
  0.0836504166177736  0.3406218869147167  0.5502183320092938
  0.7989058072331277  0.5553585231053944  0.4834130938418075
  0.9352312902261194  0.4659564149093682  0.2532634742931498
  0.3141036708350133  0.5267791297815790  0.0973788696150227
  0.5432575440962542  0.4960150129537334  0.7853920737451313
  0.4491638529385434  0.2509254374090911  0.9259988877182150
  0.6995678403132631  0.7698718448621200  0.2405755111410973
  0.5234247633982436  0.0728241831549556  0.3213338566382665
  0.4673923802985512  0.7825728801514105  0.5689131473160959
  0.2385716817069689  0.9435766177830349  0.4571164813885386
  0.7406187578155166  0.1994561899152937  0.6731192675441471
  0.4214111371792073  0.9069558599814120  0.7730727806562652
  0.1223900591754421  0.6651203424309630  0.2525141775810395
  0.8794537210787582  0.1241322430150701  0.5538871879579133
  0.5821095232291822  0.3528342046403564  0.4642471584420346
  0.7647892279938632  0.4443243415937975  0.8928573818961325
  0.2393671912319481  0.1366237845063819  0.6623369688108914
  0.5432941174124433  0.8811374600147822  0.1406733076040154
  0.4715491684556092  0.5789984281517234  0.3667239103424846
  0.8707485651676848  0.7702347706907889  0.4106012854774984
  0.6602164925370300  0.2398737809511169  0.1270535875606434
  0.0982612673445240  0.5169697298192387  0.9007324785646826
  0.8681725405685695  0.4078772161796705  0.7729083337069858
  0.6588821875317463  0.1243728883563279  0.2427465458945240
  0.1009325889538274  0.8973613777464948  0.5210014413473778
  0.4204600903908632  0.7684412423297348  0.9094914769232646
  0.1192491991807367  0.2473869081787809  0.6627360203632818
  0.8804115874609494  0.5468249413343274  0.1235901789844224
  0.5808694646065461  0.4576767618670167  0.3501322448120179
  0.7664388321866159  0.8934188636514181  0.4519467831737947
  0.2428049157388335  0.6655164585565199  0.1419217676845158
  0.5409194858259244  0.1382039700325147  0.8851031632457493
  0.4722096248361138  0.3673618989368387  0.5851498837315202
  0.3723206505332537  0.0148649160807467  0.4755603857942787
  0.5290618944728656  0.8958367965052073  0.5507359254022632
  0.4684851060525364 -0.0007739070805383  0.3811879104381901
  0.6042095714551629  0.1052297342192479  0.6346474420678905
  0.4740039235300396  0.3842289479546974  0.0111775624108812
  0.5277033612154115  0.5440822524866141  0.9035133385994080
  0.3703823449905662  0.4719481791652175  0.0190978770104968
  0.6086754802714436  0.6426252235537051  0.1137375895561950
  0.0008133284706693  0.4939013260663435  0.3919600559974921
  0.9117688675236948  0.5329891744371021  0.5348064351858086
  0.9917463531139262  0.3848448657482226  0.4932909809337437
  0.3458855175282032  0.5263657463841388  0.6050636192901500
  0.3442958523719141  0.5989916357175147  0.5291296459964439
  0.1725886007332847  0.7909253509041831  0.6786005387941717
  0.1714124120843382  0.6753059341634423  0.7939127789289677
  0.2236226321726484  0.4746157122788825  0.4806245420139383
  0.2456068104637554  0.7684908028386874  0.5138339901392688
  0.7476706142014059  0.2529253463661166  0.5050163502216196
  0.5014579381507176  0.2706844773857375  0.7553052392199178
  0.5036041996825745  0.7530734962354936  0.2747214315345720
  0.7496195423374227  0.5024466165841434  0.2549542463954723
  0.2436935956210005  0.5098824069431361  0.7726196090509989

2->
The linker node-vacancy containing 2-methylimidazole ZIF-8
   1.00000000000000     
    14.7363004683999996    0.0000000000000000    0.0000000000000000
    -4.8987646325999998   13.9446569410999999    0.0000000000000000
    -4.9208424426999997   -6.9806425594999997   12.0429080087999996
   C    N    H    Zn   O 
    44    22    58     6     2
Direct
  0.4190899999999971  0.9465100000000035  0.7384100000000018
  0.2031899999999993  0.6776100000000014  0.2631299999999968
  0.7876499999999993  0.0621999999999971  0.4868999999999986
  0.5822100000000034  0.3320500000000024  0.5327699999999993
  0.7332800000000006  0.4234900000000010  0.9488600000000034
  0.2586599999999990  0.2028999999999996  0.6705800000000011
  0.4782599999999988  0.7924500000000023  0.0582399999999978
  0.5190399999999968  0.5829400000000007  0.3211000000000013
  0.9453699999999969  0.7336600000000004  0.4295499999999990
  0.6781000000000006  0.2624399999999980  0.2069499999999991
  0.0540799999999990  0.4837699999999998  0.7923800000000014
  0.9399599999999992  0.4266099999999966  0.7361900000000006
  0.6767600000000016  0.2053099999999972  0.2640099999999990
  0.0594800000000006  0.7895800000000008  0.4878599999999977
  0.4181600000000003  0.7351400000000012  0.9439500000000010
  0.2016199999999984  0.2600600000000028  0.6739200000000025
  0.7898700000000005  0.4828400000000030  0.0631399999999971
  0.5796899999999994  0.5267699999999991  0.3249899999999997
  0.7322500000000005  0.9478999999999971  0.4286099999999990
  0.2598600000000033  0.6748600000000025  0.2055700000000016
  0.4789699999999968  0.0606099999999969  0.7945300000000017
  0.5224699999999984  0.3296899999999994  0.5896199999999965
  0.3737599999999972  0.0031699999999972  0.6192300000000017
  0.3804099999999977  0.7673100000000019  0.3832000000000022
  0.6133700000000033  0.0027499999999989  0.3752899999999997
  0.6292699999999982  0.2602600000000024  0.6361500000000007
  0.6159000000000034  0.3726699999999994  0.0058999999999969
  0.3796699999999973  0.3807400000000030  0.7802500000000023
  0.3710799999999992  0.6182000000000016  0.0027800000000013
  0.6303800000000024  0.6337199999999967  0.2573200000000000
  0.0008199999999974  0.6150799999999990  0.3772400000000005
  0.7563099999999991  0.3818100000000015  0.3830400000000012
  0.9959399999999974  0.3743100000000013  0.6179500000000004
  0.3250999999999991  0.0039299999999969  0.5131500000000031
  0.4879900000000035  0.8412700000000015  0.4902700000000024
  0.5067099999999982  0.0011500000000026  0.3223699999999994
  0.6786699999999968  0.2023099999999971  0.6836800000000025
  0.5102699999999984  0.3196700000000021  0.0062899999999999
  0.4871699999999990  0.4852199999999982  0.8654700000000020
  0.3219399999999979  0.5127799999999993  0.0045500000000018
  0.6847199999999987  0.6869299999999967  0.2056200000000032
  0.0000799999999970  0.5088399999999993  0.3242400000000032
  0.8218299999999985  0.4892899999999969  0.4898700000000034
  0.9946600000000032  0.3209099999999978  0.5116099999999975
  0.3526700000000034  0.9106200000000015  0.6279100000000000
  0.2796700000000030  0.7355099999999979  0.3751999999999995
  0.7121899999999997  0.0964699999999965  0.4527700000000010
  0.6493499999999983  0.2884000000000029  0.5631500000000003
  0.6236900000000034  0.3537299999999988  0.9132099999999994
  0.3710599999999999  0.2795300000000012  0.7364499999999978
  0.4478300000000033  0.7183100000000024  0.0949400000000011
  0.5533799999999971  0.6505300000000034  0.2785700000000020
  0.9086700000000008  0.6237300000000019  0.3594799999999978
  0.7275700000000001  0.3739599999999967  0.2825100000000020
  0.0893200000000007  0.4506500000000031  0.7175799999999981
  0.9037599999999983  0.3573099999999982  0.6261799999999980
  0.7256500000000017  0.2811499999999967  0.3753400000000013
  0.0942000000000007  0.7143099999999976  0.4545200000000023
  0.3504099999999966  0.6253299999999982  0.9093900000000019
  0.2783599999999993  0.3724100000000021  0.7418499999999995
  0.7153599999999969  0.4503100000000018  0.0987399999999994
  0.6491299999999995  0.5596699999999970  0.2838500000000010
  0.6224500000000006  0.9108299999999971  0.3578400000000030
  0.3721999999999994  0.7312700000000021  0.2819199999999995
  0.4496400000000023  0.0959300000000027  0.7190399999999997
  0.5541800000000023  0.2834599999999980  0.6547300000000007
  0.3211500000000029  0.0803099999999972  0.5284199999999970
  0.5494899999999987  0.8143900000000031  0.4863900000000001
  0.4476900000000015  0.9261800000000022  0.2405800000000013
  0.6861499999999978  0.2218400000000003  0.7654100000000028
  0.5258099999999999  0.3096800000000002  0.0795499999999976
  0.4791000000000025  0.5591999999999970  0.8760100000000008
  0.2377800000000008  0.4535499999999999  0.9331200000000024
  0.7658899999999988  0.6925099999999986  0.2280900000000017
  0.0757600000000025  0.5240399999999994  0.3187500000000014
  0.8063799999999972  0.4779699999999991  0.5545600000000022
  0.9199899999999985  0.2387400000000000  0.4530000000000030
  0.0685799999999972  0.3124600000000015  0.5260499999999979
  0.8018900000000002  0.5523000000000025  0.4797500000000028
  0.9278699999999986  0.4516800000000032  0.2401199999999974
  0.3187199999999990  0.5285999999999973  0.0812900000000027
  0.5525400000000005  0.4895500000000013  0.8434499999999971
  0.4506099999999975  0.2379600000000011  0.9313399999999987
  0.6961099999999973  0.7707800000000020  0.2317200000000028
  0.5205199999999977  0.0744200000000035  0.3126099999999994
  0.4780099999999976  0.8403800000000032  0.5603499999999997
  0.2412800000000033  0.9321500000000000  0.4532099999999986
  0.7605099999999965  0.2233999999999980  0.6913600000000031
  0.4193599999999975  0.8883599999999987  0.7682999999999964
  0.1150599999999997  0.6439200000000014  0.2337199999999982
  0.8741699999999994  0.1213199999999972  0.5496499999999997
  0.5739700000000028  0.3523100000000028  0.4667900000000031
  0.7622399999999985  0.4262099999999975  0.8905499999999975
  0.2286100000000033  0.1146099999999990  0.6278099999999966
  0.5401700000000034  0.8793799999999976  0.1159899999999965
  0.4459299999999971  0.5680199999999971  0.3301200000000009
  0.8875400000000013  0.7627600000000001  0.4342499999999987
  0.6484099999999984  0.2324699999999993  0.1189499999999981
  0.1126300000000029  0.5455899999999971  0.8793399999999991
  0.8819299999999970  0.4311000000000007  0.7650199999999998
  0.6456400000000002  0.1171000000000006  0.2342099999999974
  0.1186199999999999  0.8762600000000020  0.5509399999999971
  0.4203100000000006  0.7632600000000025  0.8849299999999971
  0.1124099999999970  0.2287699999999973  0.6331399999999974
  0.8767100000000028  0.5451300000000003  0.1213899999999981
  0.5678100000000015  0.4573400000000021  0.3400299999999987
  0.7622199999999992  0.8907499999999970  0.4338699999999989
  0.2296300000000002  0.6391300000000015  0.1170199999999966
  0.5401999999999987  0.1195400000000006  0.8815799999999996
  0.4480999999999966  0.3364899999999977  0.5728999999999971
  0.3761000000000010  0.0007999999999981  0.4732100000000017
  0.5252899999999983  0.9280199999999965  0.5084200000000010
  0.4666100000000029  0.0015500000000017  0.3735399999999984
  0.6242799999999988  0.1117899999999992  0.6289099999999976
  0.4699700000000036  0.3706999999999994  0.0085800000000020
  0.5163900000000012  0.4899600000000035  0.9473600000000033
  0.3720399999999984  0.4719100000000012  0.0007299999999972
  0.6334000000000017  0.6383700000000019  0.1143700000000010
  0.9962000000000018  0.4659899999999979  0.3726199999999977
  0.9119799999999998  0.5247900000000030  0.5222399999999965
  0.9946800000000025  0.3717200000000034  0.4711900000000000
  0.3270499999999998  0.5159799999999990  0.6269100000000023
  0.2619899999999973  0.5785300000000007  0.6153499999999994
  0.2779600000000002  0.5930200000000028  0.4865300000000019
  0.2520499999999970  0.7546000000000035  0.5041599999999988
  0.7462700000000027  0.2541000000000011  0.5029200000000031
  0.4984600000000015  0.2534399999999977  0.7556599999999989
  0.4992700000000028  0.7534599999999969  0.2526700000000019
  0.7503499999999974  0.5024799999999985  0.2562300000000022
  0.2461399999999969  0.4962599999999995  0.7556099999999972
  0.2576400000000021  0.5139700000000005  0.6264299999999992
  0.3028199999999970  0.6601100000000031  0.5534299999999988


3->

Cu cluster attached to the –OH/–OH2 node-vacancy containing 2-methylimidazole ZIF-8
   1.00000000000000     
    14.7340002059999993    0.0000000000000000    0.0000000000000000
    -4.9113281653999996   13.8913504643000003    0.0000000000000000
    -4.9113281653999996   -6.9456641236000003   12.0302688085000007
   C    N    H    Zn   O    Cu
    44    22    58     6     2    13
Direct
  0.4303554814728585  0.9124294529096275  0.7317360073849315
  0.1908202297218082  0.6419038876646326  0.2513800389237417
  0.7686659708299217  0.0499895324793087  0.4891786431207166
  0.5823073118748852  0.3118450219582840  0.5546529767487627
  0.7352624239650112  0.4249938612504494  0.9771855562476119
  0.2699079818528602  0.1926213513236590  0.7027007850378482
  0.4671240088394626  0.7842416611011416  0.0350173325408747
  0.4968024218113101  0.5920375468797445  0.3139594344978534
  0.9542052745557825  0.7413509670937586  0.4654234928903733
  0.6955926270782697  0.2881689018674720  0.2373619581827029
  0.0763928609299782  0.4901671357561952  0.7828109093765789
  0.9631129186719747  0.4348943739346183  0.7383441821637717
  0.7021786810951838  0.2297836040895689  0.2928467690847043
  0.0677116900188608  0.7876481734826726  0.5145502489187663
  0.4152510595115828  0.7230917688514396  0.9211241488636475
  0.2134947629977759  0.2490204081825169  0.6881683521230144
  0.7847026378061344  0.4959734307542263  0.0892709342188809
  0.5604883299718679  0.5401760702098599  0.3309105260573943
  0.7090497635748321  0.9365263881027559  0.4201673154095786
  0.2448882768607348  0.6420731070255030  0.1911797933651016
  0.4952486879953568  0.0283129353957463  0.7984944344075373
  0.5263989573684782  0.3054514077302883  0.6125790122247992
  0.3747103669119625  0.9884677459606550  0.6356538770384859
  0.3608390795976817  0.7815607145804151  0.3606669199339265
  0.6097400333326632  0.0069025319609750  0.3582533451582677
  0.6448654889488807  0.2488521943531978  0.6622038173073932
  0.6159004727695461  0.3712408817174619  0.0313929116289557
  0.3918997537917548  0.3669250361109277  0.7743068092011711
  0.3702131689934731  0.6090169003189558  0.9832084130061105
  0.6213436676765269  0.6452734843712733  0.2650053919006510
  0.9914856901596352  0.6136461204962416  0.3892249184390266
  0.7429128407802992  0.3951118016701756  0.4087569386012007
  0.0012119132407733  0.3585942916093359  0.6115208999978847
  0.3154845527269927  0.0011161973049312  0.5406253926289182
  0.4618434551777497  0.8851950189886963  0.4579028700905141
  0.5123585675832771  0.0145450792748392  0.2949758006590031
  0.7065167256477736  0.2016832487105731  0.7150366618515989
  0.5096245312965166  0.3116423330167777  0.0279781328640638
  0.4999586761290615  0.4728150405405955  0.8384271753914021
  0.3216573763788375  0.5043300021157862  0.9864316164862572
  0.6875479763687053  0.7003781200740846  0.2224025688802485
  0.9775307796871928  0.5028578707656877  0.3243049391261010
  0.7864546724297981  0.4968800066171895  0.5147068806622315
  0.9880300070362580  0.2870000786595241  0.5033847467248052
  0.3532747973408021  0.8894770093121380  0.6289536811809953
  0.2645111972810241  0.7299912960638224  0.3589736512197490
  0.7061062502668349  0.0940203777665545  0.4494471536023923
  0.6573288306837739  0.2764595607555194  0.5863900934229846
  0.6288912759996563  0.3459446130217714  0.9410881325114033
  0.3824818282191416  0.2669199202277568  0.7561647021384061
  0.4378362471421937  0.7119075754993744  0.0738301363265634
  0.5365324774528375  0.6571326322167934  0.2711240273620703
  0.9063277393458264  0.6316432473073874  0.3857716051628302
  0.7205991086172574  0.3922199239655484  0.3107005556229865
  0.1002162954455983  0.4413889857979569  0.7024611339130047
  0.9159310747940808  0.3517283173633743  0.6303926449619439
  0.7308257135675191  0.2971841819296657  0.4006618336292149
  0.0911794197486486  0.7069485229123273  0.4656535785944200
  0.3542984465778716  0.6126991401252369  0.8888232509611314
  0.2906813637890977  0.3589664993809549  0.7329800894959817
  0.7093014258013355  0.4614145708248927  0.1234845332175283
  0.6392736539926673  0.5757880131850044  0.3005191982229078
  0.6090314711269400  0.9097979717667002  0.3370626966523744
  0.3525950802922040  0.7303515173105666  0.2606917403769557
  0.4598686230972433  0.0748972818964759  0.7373235294852876
  0.5662085717839247  0.2658465963279184  0.6806046208961618
  0.3240357788949311  0.0837997110398661  0.5693111605394634
  0.5380345490513747  0.8842283440772647  0.4607558851939331
  0.4598714424314068  0.9443544086728153  0.2094467942887661
  0.7160740340140137  0.2227860392074490  0.7977239491105692
  0.5251419429243285  0.3162703499644621  0.1080139094304329
  0.4900610876761320  0.5382623251378362  0.8239670957586469
  0.2303963760952001  0.4570108173671628  0.9352352404267847
  0.7770981312416936  0.7385434007425076  0.2785295816012621
  0.0562165883741486  0.5118402322062181  0.3291352712663382
  0.7668335654795442  0.4755152887725629  0.5729753324022937
  0.9475984733804736  0.1985309185148978  0.4790252379202187
  0.0693703342461376  0.3116289119280964  0.5085853093475876
  0.7512625438337537  0.5493364916640431  0.4990026818074540
  0.9137805028178221  0.4600192143791944  0.2364258279803835
  0.3449349652542679  0.5226840878271659  0.0719343492209319
  0.5607028257213287  0.4625926660436974  0.8149143882379803
  0.4620818093928492  0.2238064346462210  0.9629075389283628
  0.6704614097888353  0.7648664528038012  0.2138480178500615
  0.5383693695424085  0.0921546907599904  0.2924703093646102
  0.4632987095307115  0.8953382888330381  0.5356465940635644
  0.2267328031462554  0.9384065875128300  0.4914444893654561
  0.7895867207214167  0.2330140895377610  0.7238687137340136
  0.4170160732883659  0.8493200844034590  0.7565194999642415
  0.1055459081594563  0.5865947506755163  0.2252482096178241
  0.8494242645416534  0.1017754831934994  0.5643544014556880
  0.5748159122044783  0.3400234862765643  0.4946452195035178
  0.7666907952412103  0.4254001595657897  0.9202935173763720
  0.2381770226558544  0.1057381575972443  0.6793949347978767
  0.5237386342670760  0.8727531525108674  0.0910366958187510
  0.4169409620557971  0.5721925305047293  0.3099185408337135
  0.9042122382766067  0.7770514593876570  0.4831814786194641
  0.6762945066668138  0.2642962606019168  0.1522968900483406
  0.1416149567464160  0.5608832071931715  0.8641141072279126
  0.9123468641368930  0.4490838759226889  0.7743237833717842
  0.6896806640923430  0.1462629848723580  0.2643202059325844
  0.1332422151176971  0.8707949704671876  0.5813863637551719
  0.4186549425434265  0.7493134643435724  0.8610326896401048
  0.1249377294796048  0.2195407285497382  0.6498910781051919
  0.8670754498544255  0.5683951588983689  0.1470571689762892
  0.5464909335842520  0.4727663617113151  0.3490817524781562
  0.7293751991620709  0.8736677858374904  0.4260894831950210
  0.2145656179601403  0.5866436719598482  0.1045574202775157
  0.5598759685754047  0.0786876490721369  0.8853426511576785
  0.4630797562579119  0.3278550707721735  0.6115064483405703
  0.3496768144310849  0.9903030242069306  0.4844936853143906
  0.4686306153674664  0.9601156293480102  0.4534661428154578
  0.4598368439400602  0.0125885745954406  0.3336359257162727
  0.6637126472988299  0.1101805332618113  0.6660696664454804
  0.4564163785617126  0.3480148980799669  0.0090796312018213
  0.5368657537378212  0.5031544494417801  0.9283788708045932
  0.3516438914001512  0.4492110888286476  0.9534617013888180
  0.6674600949213385  0.6393814586916307  0.1405841381341588
  0.9516825121586479  0.4483005644809950  0.3574870267219978
  0.8773651215529128  0.5484026856108528  0.5559263220217403
  0.9356626028376382  0.2946620488724605  0.4362121834185828
  0.3591900205006695  0.5204451657148326  0.6306188272351392
  0.2715257412867373  0.5540124631952921  0.5888981811051082
  0.2555956984240311  0.5661285538061023  0.4439124638833150
  0.2437948502745186  0.7399225683720161  0.4908776361948597
  0.7524576894117345  0.2558200497564087  0.5201139574543205
  0.5112105107498621  0.2374670569282742  0.7816818988943055
  0.4808700381986242  0.7548888684264128  0.2317701246704544
  0.7434877526329515  0.5198357243862830  0.2829939178603524
  0.2552795574067304  0.4795579830481813  0.7364518989322306
  0.2810553780204827  0.5010950859634633  0.6143789665731205
  0.2902012897185031  0.6315095908229509  0.5163312624388610
  0.6445854448899055  0.7712519933657163  0.6836074943501060
  0.6206856071637503  0.8632669469061653  0.5804651481955219
  0.5866328484848822  0.6662385660330514  0.4920645810231008
  0.7831423813580329  0.8402339880271512  0.6236072360488762
  0.5323703236023363  0.6971055740768293  0.7643240682864416
  0.7735884364127514  0.9774959256807776  0.7748321385428127
  0.5337340580048604  0.5664926647785578  0.6078263748070540
  0.6993883412534885  0.6885886079693080  0.7986232893231531
  0.7082995151018849  0.8780554061515744  0.8742436632241066
  0.7255691068989378  0.6590570644406881  0.6361483876817360
  0.5751296928017311  0.8981315984839000  0.7344324202942190
  0.8375233087985947  0.8483041528315880  0.8050950756973521
  0.4525013691326478  0.6881066212403368  0.5771665666425179

4->
CO2 in the node of the –OH/–OH2 node-vacancy containing 2-methylimidazole ZIF-8
   1.00000000000000     
    14.7363004683999996    0.0000000000000000    0.0000000000000000
    -4.8987646325999998   13.9446569410999999    0.0000000000000000
    -4.9208424426999997   -6.9806425594999997   12.0429080087999996
   C    N    H    Zn   O    C    O 
    44    22    58     6     2     1     2
Direct
  0.4127969194312869  0.9521921880832930  0.7489540393603805
  0.2063337142876263  0.6865646131839844  0.2773893883950334
  0.7827545834149618  0.0593834385482264  0.4793164486687949
  0.5722283447287997  0.3173107363988398  0.5268550583381731
  0.7311572351406830  0.4222945280636086  0.9469069111825148
  0.2591444088362945  0.2113714782698087  0.6850087281996896
  0.4648033518836412  0.7955795350068710  0.0585228029731528
  0.5184916811053411  0.5814490928749392  0.3119187923286716
  0.9513419155795446  0.7353184914055361  0.4365092350819306
  0.6823019328697827  0.2715010021474009  0.2114956847034692
  0.0494618570309202  0.4855423161575652  0.7879501029294074
  0.9353921501655275  0.4255337472401769  0.7326699728880542
  0.6786914879186757  0.2127589680430151  0.2666219135576425
  0.0650373761935521  0.7877598864418045  0.4991825638702552
  0.4072408590833475  0.7395851578332162  0.9443708462048730
  0.2008859534719682  0.2673497872623315  0.6839667488248140
  0.7905312735174658  0.4798505934098834  0.0610598067881554
  0.5797838456277138  0.5286454972052879  0.3167166811697864
  0.7262941305148297  0.9454583029146378  0.4219503483717713
  0.2602914176486782  0.6844276602689615  0.2169777678988085
  0.4673474956679721  0.0662123576017144  0.8035387765963262
  0.5167714090291116  0.3184206978898802  0.5855381357187174
  0.3717715558580518  0.0042101284099827  0.6257360001742636
  0.3824518874125521  0.7567713684161859  0.3908274157433853
  0.6082571490651477  0.0017643829056758  0.3714025906017950
  0.6220982057063551  0.2482980427310527  0.6318572547493320
  0.6155670344657841  0.3807398342010639  0.0077670549668343
  0.3762388789692234  0.3869664480961688  0.7584734458450025
  0.3623822988639186  0.6200864199098672 -0.0000471843988391
  0.6312779639177472  0.6376287102850361  0.2521775818636157
  0.0040466687508281  0.6144674167792590  0.3842855120333876
  0.7491407006461706  0.3870122724168554  0.3863900128815988
  0.9908746976911013  0.3741040533900919  0.6141089045393533
  0.3244177213833963 -0.0002337176103594  0.5168726916911333
  0.4897452503888681  0.8080537775693267  0.4942790226085925
  0.5021607260186375  0.0017362240886083  0.3201689070890710
  0.6729652629286249  0.1924566065672703  0.6814153573860947
  0.5105188868356382  0.3352473533391919  0.0108246714495854
  0.4820509425783116  0.4936576288128216  0.8162862087711567
  0.3131250757956934  0.5131652505987889 -0.0016541722190261
  0.6855288470579051  0.6916592791455417  0.2011474139099338
  0.0012211620795543  0.5078522397980824  0.3285809096935617
  0.8045083321876463  0.4921091644561610  0.4934100471062062
  0.9888548611980472  0.3189310481219459  0.5077291288845338
  0.3525812150741079  0.9134523283749103  0.6367410529262919
  0.2837854486941180  0.7321146287555981  0.3869955153547743
  0.7079676446946259  0.0945454332324419  0.4466995405916351
  0.6389664390557052  0.2733307864858243  0.5566643081504794
  0.6206876868447069  0.3594717846802527  0.9135708543873193
  0.3697950239768508  0.2872458776517580  0.7318925499902248
  0.4358633088063990  0.7198082073326435  0.0932775148357761
  0.5516263938351909  0.6505772849980411  0.2715067992315577
  0.9131261331541737  0.6259471516716165  0.3637547834043320
  0.7264349355007454  0.3814293582230260  0.2873945378853550
  0.0841759371529148  0.4525652215710309  0.7127342383291970
  0.8988281403815742  0.3550788063061853  0.6230735798407356
  0.7205703841648695  0.2859753320319958  0.3769893917452715
  0.0980408716655309  0.7111178067197856  0.4656979976104794
  0.3425374382845607  0.6288111549237440  0.9077636092663719
  0.2751207538374044  0.3782021197255888  0.7301866021989825
  0.7172780274954089  0.4530748066549571  0.0991750772544212
  0.6512921915392932  0.5647262494313677  0.2793639593768567
  0.6160895869511064  0.9093680328820081  0.3534970918750490
  0.3715271355168965  0.7288212424501419  0.2889698748543658
  0.4409351995504899  0.0986987636328257  0.7253912025336664
  0.5489104751984616  0.2751349957736522  0.6521292850600773
  0.3368877680792975  0.0812302945288793  0.5290912488716260
  0.5065886167531285  0.7448035208901248  0.5072233654784961
  0.4389341186770188  0.9227265068264685  0.2434091954839572
  0.6784751741168674  0.2121538722757082  0.7623090785186919
  0.5219796084725827  0.3144648848410728  0.0771060381412879
  0.4662492227767519  0.5552500335668107  0.7990843912508344
  0.2261009317716019  0.4580930512514126  0.9314210283691540
  0.7723553724007575  0.7107860631971169  0.2346139414567257
  0.0796373206095285  0.5235117128694426  0.3290131468727598
  0.7803098592228307  0.4766955356444375  0.5517750382304462
  0.9337715061683508  0.2286727043895538  0.4629315828120982
  0.0724419477995210  0.3361413966341623  0.5230617033120241
  0.7830659918566278  0.5526605404243164  0.4800026576226237
  0.9327279550803721  0.4552819225841894  0.2422323697602651
  0.3167022570408046  0.5273598794435859  0.0776161632304799
  0.5407280113158527  0.4818160390708467  0.7900902530553638
  0.4438216248765421  0.2607477604630304  0.9312792647896271
  0.6833646849772604  0.7685908456455554  0.2159494691493839
  0.5145989755639984  0.0691705041406000  0.3011858642275262
  0.4883194444821685  0.8594092523973634  0.5669278291450391
  0.2350734981658730  0.9390853215165550  0.4648379914865710
  0.7565701725524856  0.2176928869201676  0.6923687781103478
  0.4112096393620489  0.8956376908831896  0.7807733777428674
  0.1194495011505761  0.6603197726062596  0.2508979897210727
  0.8696410673767073  0.1178883957934889  0.5411681074515109
  0.5693299233753125  0.3439572375888120  0.4663241921789640
  0.7585768507796368  0.4214371063272962  0.8870867749727797
  0.2307848609304285  0.1240286929057946  0.6562309172662689
  0.5238915945359491  0.8828873649026421  0.1174802573242871
  0.4534588187870677  0.5746477491121926  0.3327934056723112
  0.8947049833950419  0.7667684729720585  0.4384783620875845
  0.6576417427937388  0.2439868417258223  0.1248243515761231
  0.1084793881453701  0.5494514419042758  0.8740766159524671
  0.8775725172354681  0.4280393534235336  0.7623124045374918
  0.6504378901245904  0.1252254743748238  0.2362806044724298
  0.1250680626813263  0.8728706557814573  0.5648976962583704
  0.4068322085939584  0.7695855810014993  0.8865498190368488
  0.1128931446963489  0.2371344105761631  0.6539406169964079
  0.8786190605106597  0.5379370401851654  0.1178368358171226
  0.5777428718344609  0.4680062860832711  0.3429814017631295
  0.7554399034055895  0.8874326735691456  0.4246409458098755
  0.2283542440391076  0.6557342197028234  0.1290388608000065
  0.5227100600122568  0.1263705444331473  0.8913593580662256
  0.4569040848698552  0.3459107181973086  0.5848401474240543
  0.3640428917990340  0.9740763557423613  0.4696011225555756
  0.5592905077557093  0.8603967825800988  0.4899363936463947
  0.4687041032094312  0.0140091671755699  0.3770173727821116
  0.6229689760097548  0.1016702169284777  0.6275443042605705
  0.4823925692899761  0.3963190351247173  0.0273275766503743
  0.5233156454976784  0.5284074832954144  0.9069550136156337
  0.3581287601684590  0.4683725790394161  0.9840473496979271
  0.6429427745235150  0.6368166190414097  0.1106044654585561
  0.9890511191122637  0.4603069706979886  0.3713205614287882
  0.8955958421211723  0.5306958891605863  0.5337679639870766
  0.9575159160288128  0.3487128591386349  0.4518518488364330
  0.2693883038211655  0.4776946826989189  0.5877945961244266
  0.2901984806045398  0.6052755618643793  0.6188185582192023
  0.3940181935909375  0.7086868684301115  0.6129714333623376
  0.2564934780286824  0.7527739315843320  0.5160428440024184
  0.7405853460605124  0.2514129580398061  0.5001604352609846
  0.4954115195732387  0.2554709481048154  0.7562256250311656
  0.4930802954109734  0.7511537972686515  0.2505455145629693
  0.7533849202625785  0.5081121770566318  0.2575786997588419
  0.2421324364467730  0.5030995284481935  0.7525240328648372
  0.2763956387733755  0.5406653548382059  0.6452264639287885
  0.3140656243912319  0.6732550947178274  0.5819604047517238
  0.2404845441158099  0.4304426837816545  0.3646262958908850
  0.2498948260347587  0.4724565935399967  0.3109812535377997
  0.2305929816517836  0.3865122259412310  0.4169975313564164


5->

CO2 on Cu-distal
   1.00000000000000     
    14.7340002059999993    0.0000000000000000    0.0000000000000000
    -4.9113281653999996   13.8913504643000003    0.0000000000000000
    -4.9113281653999996   -6.9456641236000003   12.0302688085000007
   C    N    H    Zn   O    Cu   C    O 
    44    22    58     6     2    13     1     2
Direct
  0.4025093752236089  0.9022275000910298  0.7309384255001490
  0.1960798688556551  0.6272600212501231  0.2497866648644020
  0.7712921947054880  0.0482285745861262  0.4896991841418412
  0.5696639488872179  0.2951634300908523  0.5431280877188698
  0.7270087196057844  0.4099616256435183  0.9697227076133785
  0.2616964358760754  0.1856105936739922  0.6992092043678753
  0.4678358209175073  0.7802033919398639  0.0338975673236703
  0.5119938233606831  0.6012209209416071  0.3298264537603046
  0.9511292293778979  0.7329953642176363  0.4276030905603321
  0.6918799201275050  0.2806081692445872  0.2357630692057455
  0.0752875310367429  0.4891455857437634  0.7843130649712791
  0.9620884493467585  0.4340073823141495  0.7404432374879519
  0.6990893835785457  0.2233596057284899  0.2923326819983671
  0.0642902084694654  0.7791272984416935  0.4781482924608440
  0.4146532716770892  0.7183196088811172  0.9198599436486745
  0.2057849438049004  0.2427923500767619  0.6865677154292342
  0.7780074500110459  0.4794281808326275  0.0823209531227533
  0.5748401513145467  0.5482417780536082  0.3439641409264951
  0.7126461030442499  0.9350188194110416  0.4196283283774278
  0.2503480610148259  0.6302950088598038  0.1898801534881684
  0.4662074605457036  0.0182948201469486  0.7986104975420858
  0.5109161537827092  0.2853722961530423  0.5981014074560349
  0.3675036072651423  0.9788102032175843  0.6283624668718204
  0.3617671981274739  0.7737382513189957  0.3573105068845734
  0.6104244194631292  0.0046101700213512  0.3614033935814902
  0.6396356546625981  0.2435933805192789  0.6594062942093686
  0.6064747456868886  0.3608910323955783  0.0239681974069441
  0.3835482738507068  0.3577047764529269  0.7625741402309103
  0.3742977822016300  0.6049165489116177  0.9836570817539112
  0.6241473529189463  0.6414816507740895  0.2641669594508969
  0.9890184212466409  0.5987380638806741  0.3784296479736255
  0.7402992398100778  0.3897039832741953  0.4072070001473875
  0.9991903395776163  0.3574569415155651  0.6127532325949829
  0.3197893396279738  0.9939029931878096  0.5315994994222066
  0.4592241585083983  0.8808313672588426  0.4539783542748168
  0.5123635484477234  0.0119781303206210  0.2991449708736766
  0.7064771218634860  0.2037428914767290  0.7180405993337686
  0.5001061395199429  0.3053886991662367  0.0221262739548962
  0.4919107241595597  0.4621534083040189  0.8202265440723764
  0.3280106846816935  0.5005504249953390  0.9879476946540109
  0.6807716152635876  0.6867017372201119  0.2094927514844827
  0.9758389113739270  0.4857340833010610  0.3280585659119239
  0.7798199256758807  0.4909988966052694  0.5117051860257362
  0.9853839838808156  0.2854843300305347  0.5044172567894947
  0.3400243300651127  0.8796984556214227  0.6228679586782420
  0.2671243105575698  0.7180750682713395  0.3560604128812486
  0.7068692652998791  0.0917871730004194  0.4524385835270266
  0.6511474561399666  0.2692030513298249  0.5822767857279771
  0.6187586620607917  0.3347325974756927  0.9331672482850593
  0.3737531858303100  0.2581188460839741  0.7463893673082893
  0.4415557917103143  0.7082470073174463  0.0737743590568058
  0.5442931550453949  0.6586454774126409  0.2773726242198080
  0.9038596934060124  0.6193531031318003  0.3648604706061676
  0.7173307052173215  0.3852493511035249  0.3084016790168960
  0.0985097443045646  0.4403107713414869  0.7033915686471062
  0.9143809133932166  0.3507774259837788  0.6323145408377897
  0.7285677543380373  0.2921134317374978  0.4001628711051808
  0.0880567351918202  0.6941562136200403  0.4466394020781763
  0.3557630979624591  0.6078472802603798  0.8885963667333883
  0.2829448714744771  0.3513481000134391  0.7262413858688177
  0.7017234242956150  0.4478500639323428  0.1162664571921965
  0.6457455568938784  0.5755724635546500  0.3039701787047662
  0.6111932593113707  0.9078821141711799  0.3384552414554207
  0.3554075883994017  0.7230965581295408  0.2583234588685599
  0.4441103878864041  0.0650516359009643  0.7334920953125845
  0.5556180992090489  0.2530857730855374  0.6718771990951993
  0.2667741356610662  0.0302464852156561  0.5396785719736741
  0.5384408333466126  0.8861233284022347  0.4594904573911478
  0.4549738546695750  0.9373642871481493  0.2167123623021183
  0.7065467177011087  0.2177622578630007  0.7960725310175434
  0.5133809590881597  0.2870653383252844  0.0903665597675882
  0.4821669803136004  0.5246616271263136  0.7994576819973318
  0.2365090715729607  0.4548276509154121  0.9416561477579037
  0.7679990403395678  0.7074594035591915  0.2484719449143995
  0.0568788249451657  0.4922631758935267  0.3453789738496269
  0.7186244202572851  0.4819694976468725  0.5401257106518145
  0.9445799226476410  0.1971030591911429  0.4801935783359994
  0.0664741405362932  0.3092869644139284  0.5091947195295958
  0.7989842327834751  0.5641534535012909  0.5010751341622282
  0.9198265652608342  0.4382688777070598  0.2374864203674605
  0.3566091258773127  0.5192043508324602  0.0741992746981239
  0.5512955484322006  0.4469078912258837  0.7975165064175158
  0.4393156794016235  0.2276581625940040  0.9430340709986780
  0.6775399801021180  0.7614026684368298  0.2145981274853668
  0.5373226417069645  0.0850435925587050  0.2886797538189469
  0.4566784584468024  0.8921245397168676  0.5314510195733035
  0.2692379751954945  0.9141432943111312  0.4536725196969087
  0.7929412306219703  0.2452693963547645  0.7368526144618528
  0.3771018370359300  0.8393748678226345  0.7545008970796658
  0.1124670104634760  0.5683271005688368  0.2246784791937131
  0.8531227972946311  0.0996932419008729  0.5633719119937481
  0.5595663128933523  0.3185840368625676  0.4795022638861752
  0.7586944964839901  0.4090295684494052  0.9128901257693940
  0.2296729493236640  0.0996685861734719  0.6796207115015349
  0.5230414515635928  0.8690526135383436  0.0893331587671113
  0.4327868458407309  0.5809515517654944  0.3278709214009723
  0.9028335939470153  0.7734131472628079  0.4366051937002595
  0.6731757293471787  0.2562032333159294  0.1507723839239077
  0.1408510231700077  0.5597318216288301  0.8655238937911136
  0.9118397313924973  0.4485758749002855  0.7769754349560642
  0.6876726701345603  0.1402695909631149  0.2650863323142545
  0.1289297974782500  0.8650889525273300  0.5359068044757365
  0.4152028994628552  0.7444440007897128  0.8591329574570850
  0.1176540855819610  0.2142984631630043  0.6530201980800641
  0.8619441294981911  0.5489072667121491  0.1408900411235692
  0.5693402246276875  0.4904236402295439  0.3749237091099076
  0.7362381755978191  0.8735224074244030  0.4230439241372892
  0.2219065207626798  0.5738735823139436  0.1042082540350506
  0.5216449348614560  0.0685863681960797  0.8879527626137929
  0.4419493706940258  0.2997436938165023  0.5911866369219894
  0.3858898017759884  0.0516858092670205  0.5270995892153891
  0.4607132884506413  0.9536713920676263  0.4480755498840949
  0.4655648595291382  0.0195089647497610  0.3433406838618467
  0.6731785723242965  0.1135177121175488  0.6678385265233615
  0.4628089831083884  0.3590182638561998  0.0316138939389035
  0.5304568459389714  0.4996710454289470  0.9112005804075096
  0.3542679042657255  0.4438580837711399  0.9499643124073458
  0.6405890825681482  0.6251083474825805  0.1210125589892570
  0.9405375144362011  0.4368094542659549  0.3622548164280062
  0.8560835274491652  0.5089092337397858  0.5795061749092199
  0.9331788706769757  0.2934935860830947  0.4374960323272177
  0.3650038735848540  0.5259021384309008  0.6377213919530575
  0.2731766866580045  0.5523938189638926  0.5885080189114973
  0.2562022303336633  0.5574896462389205  0.4432839978653007
  0.2416970905975688  0.7282437842398650  0.4851425928058362
  0.7513098234418862  0.2533041231262061  0.5210679951222161
  0.5010015214559687  0.2273123312939518  0.7742894934043676
  0.4856587406117043  0.7520921072694691  0.2322316879741919
  0.7415846824910162  0.5104156364774823  0.2772940700607265
  0.2521286101428615  0.4750550674081424  0.7359999075317702
  0.2875027809542701  0.5053705865054496  0.6215683585769156
  0.2874497657516883  0.6216118414267555  0.5155818112212884
  0.6473247044266657  0.7988336331546435  0.7021008233407997
  0.5823581169057306  0.8702297653314517  0.5907616220322538
  0.5873542680012278  0.6914821616648581  0.5083398192918267
  0.7723205111920635  0.9032336104106378  0.6493318464563060
  0.5442639137156675  0.7120590486828036  0.7762407114065510
  0.7362603617932209  0.0087879404621205  0.7889761255708976
  0.5679187890195720  0.5967375993200577  0.6294436152121108
  0.7304741643834873  0.7356759517038398  0.8203972299320412
  0.7088178555272435  0.9032581363228402  0.8954095183507391
  0.7623249485436574  0.7229256396368413  0.6642704275542428
  0.5463325592657640  0.8889081306154694  0.7493179388570468
  0.8448539029955811  0.9180047322314095  0.8355652137563681
  0.4525594714473513  0.6839069841899246  0.5811350688154775
  0.8691571708544714  0.8582223198205341  0.6065698146545202
  0.8611218779971921  0.7668754459848159  0.6046556905641580
  0.9263515836497831  0.9157675840423636  0.5806066274079527

6->
CO2 on Cu-proximal
   1.00000000000000     
    14.7340002059999993    0.0000000000000000    0.0000000000000000
    -4.9113281653999996   13.8913504643000003    0.0000000000000000
    -4.9113281653999996   -6.9456641236000003   12.0302688085000007
   C    N    H    Zn   O    Cu   C    O 
    44    22    58     6     2    13     1     2
Direct
  0.4267779681333008  0.9335414432801207  0.7441831712094487
  0.2041209870293286  0.6721584105368039  0.2664528169475045
  0.7874948538351968  0.0588611025195109  0.4936974660452423
  0.5485109953974392  0.2744840234979464  0.5085570005111520
  0.7306514351962328  0.4282742080838388  0.9556057958633445
  0.2591043589757284  0.2002318607945200  0.6808226904402520
  0.4788150830025532  0.7911317576561733  0.0529883080133776
  0.5097705609832133  0.5830679998437764  0.3131329799860529
  0.9514875148441703  0.7343371125189722  0.4449561466085195
  0.6867953852711786  0.2712725903109962  0.2180564053063376
  0.0541121945922570  0.4910600612009648  0.7939499442826069
  0.9398463896860357  0.4344974153729197  0.7395764921027700
  0.6863538642937800  0.2126817556505135  0.2737558709727058
  0.0655070937280322  0.7854550447131228  0.5017331128537278
  0.4180838753355446  0.7317869509835255  0.9387242341405018
  0.2007002820802405  0.2559237853247997  0.6814878817063650
  0.7857446308912361  0.4912118026812944  0.0696614512295235
  0.5731130450127020  0.5299567380876904  0.3231651862446484
  0.7303713182221024  0.9445038787302941  0.4331686572489116
  0.2593431722941739  0.6695616473395862  0.2073923082009212
  0.4837654457580750  0.0487899532105296  0.8031513727333583
  0.4893509083383744  0.2689564232706606  0.5635141383464317
  0.3728343113009304  0.9942401440096080  0.6307502827824857
  0.3813035337560915  0.7867293547020417  0.3830758406699645
  0.6190260341116618  0.0041834334583308  0.3709653398000107
  0.6253501996298557  0.2409718260432957  0.6394335158737122
  0.6158806346399891  0.3698099598404871  0.0130050911410787
  0.3774845588921932  0.3773780672542835  0.7966860403321874
  0.3647825799987976  0.6202014873571073  0.0011718439281986
  0.6301608072905504  0.6394602941499784  0.2601943880574717
  0.9995400534510988  0.6121484117466375  0.3812583408855101
  0.7488147828988506  0.3853225883081182  0.3922056993865153
  0.9926516287922978  0.3728663967475487  0.6211872734156910
  0.3178165710132668  0.9966137438677558  0.5268789539173107
  0.4872375348247902  0.8804253904275486  0.4854386941387797
  0.5155180560147152  0.0052003351861238  0.3113458940703857
  0.6955831165198937  0.2091129776564523  0.7069318739524908
  0.5112494000681657  0.3114248808677889  0.0127546139777134
  0.4819724343526520  0.4844056260906751  0.8840940225383751
  0.3095863494956740  0.5170473103462468  0.0047203741350433
  0.6922305667519516  0.6965377958157658  0.2158284209786071
  0.9926649474422651  0.5041003872339003  0.3206661494006789
  0.8029954016147236  0.4901825987278822  0.4990670199740874
  0.9888062078763341  0.3139467083249665  0.5145069809153522
  0.3560199441681753  0.9000504472461778  0.6350423304142392
  0.2815027893903373  0.7457262555473254  0.3776478017119517
  0.7170487768335998  0.0958722943557284  0.4536858367326170
  0.6347251121548858  0.2573956119335394  0.5571275839337222
  0.6236649589601155  0.3512166480154879  0.9202578052537079
  0.3710308381819664  0.2771393844956633  0.7532779463673676
  0.4444396865361805  0.7203713402316770  0.0918673228188395
  0.5480104492360274  0.6518994180929835  0.2727015235208232
  0.9101561679350181  0.6250636108268204  0.3685641812189074
  0.7256230306255510  0.3802604167025134  0.2931349805112551
  0.0869964528593093  0.4514455745992083  0.7189014413328486
  0.9015755455599704  0.3596470002358302  0.6307602585468881
  0.7246847927411233  0.2848481320207665  0.3835422013897015
  0.0956940505634111  0.7080472519120349  0.4609964425931324
  0.3460983206466911  0.6242193152702542  0.9065917723598783
  0.2756067758570321  0.3678929421705991  0.7546304313999613
  0.7130604997417751  0.4537673052374372  0.1057140429996458
  0.6483854163553214  0.5665577130759376  0.2899858732425430
  0.6242337172244554  0.9105583607236893  0.3551782337345150
  0.3716267800206528  0.7414026587885046  0.2815466170670322
  0.4493658285439948  0.0862415072211234  0.7316520857950707
  0.5387745487312118  0.2489640613392683  0.6467383969020946
  0.3130628055576988  0.0727405429954419  0.5451563470784359
  0.5590977786170260  0.8734543598192017  0.4802827557328953
  0.4575204319414891  0.9291484879566696  0.2301876070383717
  0.7036295147674717  0.2380690871984018  0.7896178302858570
  0.5284136110209307  0.3021386223771516  0.0865535582307014
  0.4815602563502577  0.5534343417150387  0.8710224086641558
  0.2200647199536143  0.4679614723411927  0.9444119370307464
  0.7760155271166825  0.7072926165720231  0.2478650228602285
  0.0677872159477200  0.5174965624855603  0.3144926405642745
  0.7764593537320043  0.4743176149527071  0.5563467652260234
  0.9172107734381870  0.2292097745757302  0.4615965820286501
  0.0652853239844394  0.3105924192444058  0.5292535136860371
  0.7831623051813421  0.5518441608209326  0.4849482611622369
  0.9205008699651863  0.4523831362030244  0.2362318800086191
  0.3212725992031872  0.5371119322747776  0.0878099491850431
  0.5545476341568343  0.4803153735685878  0.8838081404570292
  0.4547027381774414  0.2289261655624406  0.9382226554429329
  0.6989363791423168  0.7782571494501169  0.2381328355935520
  0.5337283964421887  0.0770924055118003  0.2988165901088949
  0.4850428969460082  0.8838270746646377  0.5609604218087189
  0.2337398004317777  0.9245279616601512  0.4695631559453718
  0.7790477362415508  0.2436230147426691  0.7169913885789192
  0.4206709431912960  0.8742124598168048  0.7737972552220737
  0.1158589953851077  0.6282800568713894  0.2375331034224208
  0.8721645896139187  0.1162103024534635  0.5621264097475653
  0.5369071936380831  0.2903341395588314  0.4398234147284797
  0.7585941305280058  0.4334070814352839  0.8971180135965127
  0.2290570393180942  0.1119479485090902  0.6351909673905004
  0.5436613815582485  0.8774882146295973  0.1092629434321142
  0.4294108255052345  0.5597603319869394  0.3086979760095928
  0.8968073911930717  0.7664991530276590  0.4545786240445550
  0.6633530141568834  0.2441303065686042  0.1316059583287781
  0.1142151733736436  0.5568087145004997  0.8792603817003022
  0.8831322205555218  0.4422123744963721  0.7693055883361353
  0.6627118000183616  0.1258684903174063  0.2437865731470920
  0.1271426945613493  0.8701309028257697  0.5681099258291028
  0.4229539031545435  0.7570351816783175  0.8783714463532948
  0.1119987564747804  0.2243826742598016  0.6359416572431192
  0.8703408487895288  0.5596131797885369  0.1276707012599950
  0.5630606866682323  0.4638965139205219  0.3430579410605751
  0.7562007508555638  0.8853095244235630  0.4410640165330720
  0.2269373908521388  0.6232967090927348  0.1186666621486132
  0.5454682068692084  0.1057828976658748  0.8904630179613251
  0.4193713614436540  0.2823154997680851  0.5532260767696429
  0.3648656145938867  0.9951421442264228  0.4825512535570588
  0.5029069965458393  0.9617462227207227  0.4930248347461672
  0.4722545251641982  0.0109090354522733  0.3594652423012622
  0.6593751327271554  0.1181556905228890  0.6673010866004832
  0.4666017770912972  0.3583137921518144  0.0125843899568711
  0.4920584329817835  0.5051475708934308  0.9672010871304366
  0.3441702802227187  0.4626195023385802  0.9839254336195992
  0.6491716848729624  0.6474058427620075  0.1245959720810212
  0.9841487154784979  0.4561576203138231  0.3638471112005490
  0.8941648778477456  0.5287958738347568  0.5413882038037721
  0.9807352290021872  0.3579346358483040  0.4673581003680891
  0.3031330100754170  0.4656942054078848  0.6135066517964594
  0.2743851468016211  0.5635400027143415  0.6132656997822078
  0.2504182103816052  0.5671755321172054  0.4609430781187149
  0.2530491870973931  0.7472739746910245  0.5035710781940050
  0.7447228623183778  0.2519771859317054  0.5087770312757425
  0.4967735024514562  0.2465281248927970  0.7626760097886602
  0.4966258378785484  0.7568017958907507  0.2489988419398055
  0.7493742107760596  0.5074984492551877  0.2644595342041554
  0.2425918367861097  0.4900105967002252  0.7567184982794727
  0.2531300623591635  0.4988333503103931  0.6246882870740038
  0.2979836588435085  0.6390005695259446  0.5292860053172510
  0.6480976895157020  0.7479066778659151  0.6832037239827435
  0.6164375796047268  0.8519630187331642  0.6009302737792778
  0.5916553487355000  0.6615892985638400  0.4891129668331397
  0.7849577432773281  0.8291704810819626  0.6345212576994096
  0.5143987890102908  0.6624393198374033  0.7374909846904856
  0.7686955075648910  0.9489302587616290  0.7987438802542064
  0.5277774130564655  0.5483999763169325  0.5708413224151361
  0.6922699135754177  0.6409741669170047  0.7740045011549411
  0.7026230881479478  0.8254966624121820  0.8751491150680361
  0.7319506254783554  0.6438830084655934  0.6182737539910370
  0.5666710605674660  0.8543703921247966  0.7588820607556387
  0.8366006656738180  0.8161412195289404  0.8112332748666043
  0.4520567809934974  0.6762970930649477  0.5645180066579332
  0.4793419200136620  0.5013536097153268  0.6745550391580233
  0.5677453722050552  0.4969540536076951  0.7279716418324776
  0.3816420507578898  0.4190600003989888  0.6228962296305329

7->

CO2 in the node
   1.00000000000000     
    14.7340002059999993    0.0000000000000000    0.0000000000000000
    -4.9113281653999996   13.8913504643000003    0.0000000000000000
    -4.9113281653999996   -6.9456641236000003   12.0302688085000007
   C    N    H    Zn   O    Cu   C    O 
    44    22    58     6     2    13     1     2
Direct
  0.4205055226233031  0.9099002967508092  0.7312327664046964
  0.1921291366062428  0.6470144907593656  0.2515202993423958
  0.7749187806430328  0.0488619362453429  0.4902014192541618
  0.5860927711791842  0.3106515198756279  0.5567032648296724
  0.7361979106118652  0.4229108840142110  0.9784919437768121
  0.2735362038520070  0.1952087439859468  0.7107793009390607
  0.4682422188486464  0.7866201376454880  0.0395738172551644
  0.4909431700367246  0.5844980943032141  0.3091555486558180
  0.9501394395310654  0.7381288857639546  0.4618866011044989
  0.7006311167609298  0.2846686328492039  0.2400846784481070
  0.0796148223503181  0.4897962327500732  0.7895823728050226
  0.9661991944417541  0.4337182396304450  0.7445475927633848
  0.7098155132641825  0.2279968699720730  0.2971097153666431
  0.0637299424010600  0.7861384233858498  0.5090817084703025
  0.4175745754078298  0.7257673089685582  0.9258117417099807
  0.2169543642994871  0.2516109475381788  0.6968625612053345
  0.7844008294025053  0.4932900753214478  0.0904911206045615
  0.5537433480592155  0.5315740278248110  0.3260259855887335
  0.7143702808725509  0.9355399363237534  0.4209679413461517
  0.2472599537959729  0.6475532290669477  0.1922904674845067
  0.4861511963456304  0.0257430513230513  0.7989682827858428
  0.5291401569350105  0.3040789829647474  0.6136223431199247
  0.3729586066614079  0.9879400025658264  0.6338640271208028
  0.3636441383883737  0.7830256679995555  0.3635856213806921
  0.6138759014536085  0.0068059620248826  0.3637436496569453
  0.6463237090572251  0.2462301148605701  0.6636003321298009
  0.6163856866490434  0.3658228772062532  0.0312116376560888
  0.3947211042418141  0.3678530239107523  0.7753299006729663
  0.3739455025934580  0.6107849976094080  0.9873986506203878
  0.6191674684366039  0.6398570085606188  0.2648127657948103
  0.9885050672932999  0.6120925476825393  0.3839603074433642
  0.7425844874793066  0.3908999399133622  0.4095651175498252
  0.0054451504182965  0.3580715738253855  0.6185628543771944
  0.3195574573539524  0.0033091045735810  0.5389619379670199
  0.4658350619558310  0.8850262068615556  0.4622870366829568
  0.5165710205477527  0.0159222240601459  0.3030816822227979
  0.7069149869330980  0.1985448554014683  0.7168472281623710
  0.5103091361987404  0.3040882825792855  0.0271278199307381
  0.5021425748187206  0.4732899236324463  0.8343339921978910
  0.3269375353974437  0.5057057497065035  0.9903845264436008
  0.6880191927447613  0.6963907526884683  0.2250758186290802
  0.9761363331169638  0.5019994681052408  0.3197634508323980
  0.7760430300242817  0.4903131543297196  0.5121597508293891
  0.9930213360941597  0.2885018752615505  0.5101541080893358
  0.3483273590573042  0.8884577999196511  0.6268582345843345
  0.2660674071937916  0.7325263022189923  0.3602439291429464
  0.7115536594230212  0.0934420881476567  0.4534071265236216
  0.6602837653109339  0.2744464653441330  0.5886584485907104
  0.6302410465424069  0.3421598961027902  0.9414599413992458
  0.3856734609638796  0.2685254204714920  0.7593823133978455
  0.4399438443952012  0.7135895993392989  0.0779478526091527
  0.5343471246927137  0.6523156113599746  0.2699460797016702
  0.9029476611841928  0.6284736463604625  0.3824027935512085
  0.7207384846516558  0.3872376714330687  0.3112324308944855
  0.1042752013392557  0.4414092515537874  0.7097943803956770
  0.9199218523421511  0.3505289465054119  0.6368587412684454
  0.7353115060222738  0.2950344324993651  0.4038429883697403
  0.0877187377787568  0.7063768557221617  0.4591489181636544
  0.3582230785230157  0.6149866156714527  0.8931898605142087
  0.2936433138550075  0.3604264016801992  0.7371120012978581
  0.7086887972353084  0.4565360635066488  0.1237296411781205
  0.6344197706514831  0.5680309814731695  0.2979341263205353
  0.6127930431961846  0.9092680351455240  0.3409062521167875
  0.3558377826217359  0.7334876438781813  0.2636032930428729
  0.4559195119867877  0.0734069332421197  0.7371999727410065
  0.5675076171853114  0.2636169486654963  0.6813099052896486
  0.3006000892354533  0.0703825858307189  0.5648373786339181
  0.5420509384768916  0.8856148715241798  0.4617677243992973
  0.4516161367649975  0.9363417151168625  0.2273634804692129
  0.7152744680846490  0.2194729070418075  0.7991024753550925
  0.5261228175000205  0.3085623230845472  0.1071490443266266
  0.4963237741396719  0.5271922324568644  0.7981991890276802
  0.2372104907866200  0.4524594731522392  0.9310187834619204
  0.7761103680588162  0.7496514700905152  0.2902619009314598
  0.0527946966993618  0.5127077904566867  0.3180995946190082
  0.8039894920124446  0.4791764454656703  0.5844792191385251
  0.9442400848150173  0.1992357392673498  0.4796301580869105
  0.0746813335858249  0.3074755780922813  0.5179543253959527
  0.7062168891811227  0.5067058705626740  0.5056028566060142
  0.9072877238556143  0.4552265289127146  0.2337846661150728
  0.3409004627767595  0.5239351377019894  0.0738200049567646
  0.5684603408563909  0.4570396848895724  0.8302811353558147
  0.4642130596969992  0.2163195771616869  0.9622430643420298
  0.6590954064760093  0.7477413638056635  0.1991293871218182
  0.5399526528130356  0.0801929555702476  0.2800058368168920
  0.4669880343371531  0.8941410642664120  0.5402655859170105
  0.2424668893455558  0.9265331333891741  0.4710605193331900
  0.7903697147397517  0.2295614326315888  0.7265618522487345
  0.4004827724819318  0.8470044723647132  0.7556213322732176
  0.1059728276226273  0.5931135517412374  0.2239159060104813
  0.8568134879515913  0.1003758158031705  0.5638832773655965
  0.5800787524742214  0.3396668010962411  0.4974586389587232
  0.7683522412682282  0.4244054871799174  0.9222923024183245
  0.2425544297119010  0.1092697032642075  0.6909561608723614
  0.5221580225492110  0.8754482308062118  0.0957803307323786
  0.4090714029496794  0.5623403320902738  0.3006035518636435
  0.8997717946435980  0.7726445258636035  0.4808432838725934
  0.6834124995421339  0.2607495529655988  0.1555273122346731
  0.1445530763948044  0.5602996330273924  0.8711843710931411
  0.9149861628128801  0.4469344247672483  0.7801797053865058
  0.7019528484238776  0.1463096944740407  0.2706042990191934
  0.1290205972642228  0.8699945326774540  0.5744086749752854
  0.4199372277920063  0.7526533431423215  0.8659716589331520
  0.1286736619100498  0.2228652207095884  0.6620625881259898
  0.8661755678719530  0.5663499289733697  0.1489697264878748
  0.5371954373705946  0.4623239884156318  0.3414276692274715
  0.7346900051517326  0.8720900448320600  0.4247999639299767
  0.2170701208909896  0.5938957756461684  0.1052867847014358
  0.5492305990726034  0.0751102823930872  0.8862298066470260
  0.4657351925423157  0.3264944094315985  0.6119304740828139
  0.3753638174416986  0.0268412979232497  0.5064404127389467
  0.4735953294717991  0.9615876504584255  0.4613004353159667
  0.4801063600433559  0.0390412574821090  0.3551283454216929
  0.6639150569954939  0.1069883581978465  0.6676837555648403
  0.4558461764426589  0.3390635841944243  0.0077130705886029
  0.5285298067944938  0.5213272156768869  0.9228314783079020
  0.3662076335863032  0.4566664831616904  0.9682871457802288
  0.6835117518743568  0.6344331042965529  0.1540990092242147
  0.9593220003707262  0.4509041778752645  0.3585078746379931
  0.8441193310479558  0.5648811881301935  0.5278679426949019
  0.9490071462458025  0.3049658972353748  0.4464712865293688
  0.3581913589053501  0.5221222058893419  0.6322092971926299
  0.2684205817403002  0.5532739188224672  0.5903974205968809
  0.2424156734540588  0.5604051962381587  0.4431531150244763
  0.2414300425256740  0.7392630366294198  0.4890604894263715
  0.7570084003608711  0.2549482698443926  0.5240418448969508
  0.5119039383181809  0.2359333112739400  0.7820461046655205
  0.4842502136052766  0.7547435817374697  0.2354087052232123
  0.7402330804278879  0.5138170788206341  0.2824794874403654
  0.2594262677387816  0.4815391948197175  0.7416881045548770
  0.2801406444326406  0.5016725181688165  0.6171290419031165
  0.2797882778539681  0.6267779741521975  0.5155282315428410
  0.6357262523206240  0.7670421615282632  0.6774978134186616
  0.5869610908781122  0.8431506328735550  0.5679190983368975
  0.5739593806386688  0.6558590778118584  0.4851943075918621
  0.7637836262106794  0.8372178682814087  0.6091381322233526
  0.5288664341034022  0.7026918238654744  0.7636037873229302
  0.7536452048479847  0.9736348299726619  0.7603250194486342
  0.5305895399614473  0.5652906567979191  0.6085544912967080
  0.7002475313404277  0.6972714871945999  0.7962269101708342
  0.7085334546000547  0.8818398213903740  0.8706414529194222
  0.7217952999541617  0.6608126481491060  0.6278137010425968
  0.5608799331272406  0.8872856583874859  0.7381128312035008
  0.8322054959202505  0.8546297002817128  0.7945337495999886
  0.4419582566278966  0.6806289532264169  0.5693904360738022
  0.1200643481428919  0.6405859370786103  0.6527449142092883
  0.2087373168797180  0.7160059241115764  0.7242201306394161
  0.0318462525584679  0.5649376390206152  0.5812192626143955
