# Supplementary material for: Copper nanoparticles encapsulated in zeolitic imidazolate framework-8 as a stable and selective CO2 hydrogenation catalyst
Source: Nat Commun. 2024 Mar 6;15:2045. doi: 10.1038/s41467-024-46388-4 (PMC10918174; doi:10.1038/s41467-024-46388-4)
Supplement: Supplementary file 3 — Source Data [file 41467_2024_46388_MOESM3_ESM.zip › Source data/Source data.xlsx]

## Sheet: Figure 1b
2θ (°)	Counts (arb.units)	2θ (°)	Counts (arb.units)	2θ (°)	Counts (arb.units)	2θ (°)	Counts (arb.units)	2θ (°)	Counts (arb.units)
Name	ZIF-8	Name	Cu/ZIF-8|IE|	Name	Cu/ZIF-8|IE|R-523	Name	Cu/ZIF-8|IE|R-623	Name	Cu/ZIF-8|IE|R-723
5.0001	31901.2	5.0001	38500.3	5.0001	45425.3	5	53654.8	5	62444.4
5.0206	31889.2	5.0206	38483.3	5.0206	45391.3	5.0205	53665.8	5.0205	62505.4
5.041	31884.2	5.041	38449.3	5.041	45409.3	5.0409	53679.8	5.0409	62441.4
5.0615	31893.2	5.0615	38442.3	5.0615	45423.3	5.0614	53638.8	5.0614	62478.4
5.082	31885.2	5.082	38479.3	5.082	45386.3	5.0819	53674.8	5.0819	62446.4
5.1025	31887.2	5.1025	38468.3	5.1025	45404.3	5.1023	53682.8	5.1023	62440.4
5.1229	31844.2	5.1229	38463.3	5.1229	45404.3	5.1228	53703.8	5.1228	62484.4
5.1434	31874.2	5.1434	38464.3	5.1434	45415.3	5.1433	53669.8	5.1433	62471.4
5.1639	31889.2	5.1639	38475.3	5.1639	45406.3	5.1638	53656.8	5.1638	62468.4
5.1843	31866.2	5.1843	38444.3	5.1843	45425.3	5.1842	53629.8	5.1842	62497.4
5.2048	31857.2	5.2048	38488.3	5.2048	45474.3	5.2047	53650.8	5.2047	62453.4
5.2253	31886.2	5.2253	38446.3	5.2253	45400.3	5.2252	53630.8	5.2252	62468.4
5.2458	31888.2	5.2458	38461.3	5.2458	45435.3	5.2456	53671.8	5.2456	62484.4
5.2662	31893.2	5.2662	38431.3	5.2662	45335.3	5.2661	53625.8	5.2661	62449.4
5.2867	31894.2	5.2867	38454.3	5.2867	45399.3	5.2866	53608.8	5.2866	62487.4
5.3072	31888.2	5.3072	38499.3	5.3072	45364.3	5.307	53651.8	5.307	62457.4
5.3276	31889.2	5.3276	38457.3	5.3276	45400.3	5.3275	53643.8	5.3275	62476.4
5.3481	31869.2	5.3481	38463.3	5.3481	45428.3	5.348	53648.8	5.348	62463.4
5.3686	31884.2	5.3686	38488.3	5.3686	45351.3	5.3685	53665.8	5.3685	62539.4
5.389	31871.2	5.389	38466.3	5.389	45374.3	5.3889	53648.8	5.3889	62479.4
5.4095	31887.2	5.4095	38445.3	5.4095	45396.3	5.4094	53665.8	5.4094	62488.4
5.43	31868.2	5.43	38461.3	5.43	45446.3	5.4299	53644.8	5.4299	62480.4
5.4505	31891.2	5.4505	38442.3	5.4505	45380.3	5.4503	53616.8	5.4503	62486.4
5.4709	31890.2	5.4709	38450.3	5.4709	45423.3	5.4708	53663.8	5.4708	62469.4
5.4914	31885.2	5.4914	38411.3	5.4914	45398.3	5.4913	53555.8	5.4913	62472.4
5.5119	31883.2	5.5119	38459.3	5.5119	45403.3	5.5117	53619.8	5.5117	62481.4
5.5323	31898.2	5.5323	38452.3	5.5323	45401.3	5.5322	53608.8	5.5322	62462.4
5.5528	31882.2	5.5528	38486.3	5.5528	45353.3	5.5527	53686.8	5.5527	62456.4
5.5733	31898.2	5.5733	38459.3	5.5733	45354.3	5.5732	53584.8	5.5732	62452.4
5.5938	31882.2	5.5938	38402.3	5.5938	45411.3	5.5936	53635.8	5.5936	62468.4
5.6142	31865.2	5.6142	38426.3	5.6142	45375.3	5.6141	53619.8	5.6141	62482.4
5.6347	31886.2	5.6347	38435.3	5.6347	45363.3	5.6346	53658.8	5.6346	62505.4
5.6552	31875.2	5.6552	38476.3	5.6552	45310.3	5.655	53617.8	5.655	62475.4
5.6756	31893.2	5.6756	38463.3	5.6756	45378.3	5.6755	53564.8	5.6755	62478.4
5.6961	31889.2	5.6961	38418.3	5.6961	45374.3	5.696	53633.8	5.696	62487.4
5.7166	31891.2	5.7166	38456.3	5.7166	45343.3	5.7164	53577.8	5.7164	62447.4
5.7371	31896.2	5.7371	38425.3	5.7371	45431.3	5.7369	53563.8	5.7369	62462.4
5.7575	31894.2	5.7575	38447.3	5.7575	45368.3	5.7574	53605.8	5.7574	62470.4
5.778	31869.2	5.778	38424.3	5.778	45367.3	5.7779	53614.8	5.7779	62473.4
5.7985	31888.2	5.7985	38507.3	5.7985	45376.3	5.7983	53652.8	5.7983	62478.4
5.8189	31891.2	5.8189	38411.3	5.8189	45388.3	5.8188	53560.8	5.8188	62474.4
5.8394	31917.2	5.8394	38428.3	5.8394	45406.3	5.8393	53589.8	5.8393	62457.4
5.8599	31906.2	5.8599	38409.3	5.8599	45376.3	5.8597	53608.8	5.8597	62482.4
5.8804	31897.2	5.8804	38400.3	5.8804	45353.3	5.8802	53606.8	5.8802	62463.4
5.9008	31892.2	5.9008	38456.3	5.9008	45425.3	5.9007	53574.8	5.9007	62473.4
5.9213	31884.2	5.9213	38524.3	5.9213	45355.3	5.9211	53532.8	5.9211	62460.4
5.9418	31915.2	5.9418	38406.3	5.9418	45377.3	5.9416	53592.8	5.9416	62453.4
5.9622	31891.2	5.9622	38442.3	5.9622	45412.3	5.9621	53573.8	5.9621	62441.4
5.9827	31902.2	5.9827	38453.3	5.9827	45335.3	5.9825	53542.8	5.9825	62486.4
6.0032	31944.2	6.0032	38454.3	6.0032	45358.3	6.003	53567.8	6.003	62449.4
6.0237	31932.2	6.0237	38436.3	6.0237	45385.3	6.0235	53587.8	6.0235	62502.4
6.0441	31900.2	6.0441	38437.3	6.0441	45385.3	6.044	53595.8	6.044	62482.4
6.0646	31956.2	6.0646	38400.3	6.0646	45387.3	6.0644	53590.8	6.0644	62495.4
6.0851	31908.2	6.0851	38427.3	6.0851	45359.3	6.0849	53649.8	6.0849	62469.4
6.1055	31924.2	6.1055	38474.3	6.1055	45412.3	6.1054	53575.8	6.1054	62463.4
6.126	31926.2	6.126	38493.3	6.126	45396.3	6.1258	53589.8	6.1258	62475.4
6.1465	31956.2	6.1465	38488.3	6.1465	45433.3	6.1463	53598.8	6.1463	62463.4
6.1669	31942.2	6.1669	38473.3	6.1669	45390.3	6.1668	53601.8	6.1668	62481.4
6.1874	31937.2	6.1874	38420.3	6.1874	45386.3	6.1872	53609.8	6.1872	62505.4
6.2079	31941.2	6.2079	38453.3	6.2079	45371.3	6.2077	53595.8	6.2077	62492.4
6.2284	31912.2	6.2284	38459.3	6.2284	45408.3	6.2282	53575.8	6.2282	62502.4
6.2488	31938.2	6.2488	38422.3	6.2488	45414.3	6.2487	53533.8	6.2487	62482.4
6.2693	31918.2	6.2693	38433.3	6.2693	45356.3	6.2691	53582.8	6.2691	62485.4
6.2898	31951.2	6.2898	38429.3	6.2898	45401.3	6.2896	53566.8	6.2896	62449.4
6.3102	31925.2	6.3102	38455.3	6.3102	45388.3	6.3101	53595.8	6.3101	62534.4
6.3307	31970.2	6.3307	38498.3	6.3307	45370.3	6.3305	53617.8	6.3305	62519.4
6.3512	31958.2	6.3512	38481.3	6.3512	45390.3	6.351	53560.8	6.351	62532.4
6.3717	31985.2	6.3717	38505.3	6.3717	45460.3	6.3715	53621.8	6.3715	62486.4
6.3921	32006.2	6.3921	38446.3	6.3921	45436.3	6.3919	53603.8	6.3919	62509.4
6.4126	32003.2	6.4126	38435.3	6.4126	45430.3	6.4124	53618.8	6.4124	62477.4
6.4331	32007.2	6.4331	38455.3	6.4331	45416.3	6.4329	53619.8	6.4329	62473.4
6.4535	32026.2	6.4535	38501.3	6.4535	45431.3	6.4534	53598.8	6.4534	62521.4
6.474	32054.2	6.474	38554.3	6.474	45434.3	6.4738	53610.8	6.4738	62497.4
6.4945	32089.2	6.4945	38515.3	6.4945	45461.3	6.4943	53668.8	6.4943	62492.4
6.515	32097.2	6.515	38539.3	6.515	45512.3	6.5148	53668.8	6.5148	62527.4
6.5354	32128.2	6.5354	38517.3	6.5354	45498.3	6.5352	53598.8	6.5352	62514.4
6.5559	32173.2	6.5559	38497.3	6.5559	45470.3	6.5557	53648.8	6.5557	62532.4
6.5764	32247.2	6.5764	38554.3	6.5764	45539.3	6.5762	53644.8	6.5762	62505.4
6.5968	32249.2	6.5968	38583.3	6.5968	45535.3	6.5966	53607.8	6.5966	62503.4
6.6173	32285.2	6.6173	38609.3	6.6173	45547.3	6.6171	53743.8	6.6171	62516.4
6.6378	32218.2	6.6378	38643.3	6.6378	45566.3	6.6376	53704.8	6.6376	62550.4
6.6583	32206.2	6.6583	38698.3	6.6583	45566.3	6.658	53751.8	6.658	62532.4
6.6787	32210.2	6.6787	38659.3	6.6787	45587.3	6.6785	53818.8	6.6785	62521.4
6.6992	32292.2	6.6992	38654.3	6.6992	45653.3	6.699	53733.8	6.699	62518.4
6.7197	32350.2	6.7197	38590.3	6.7197	45641.3	6.7195	53757.8	6.7195	62596.4
6.7401	32354.2	6.7401	38660.3	6.7401	45623.3	6.7399	53779.8	6.7399	62627.4
6.7606	32522.2	6.7606	38708.3	6.7606	45673.3	6.7604	53803.8	6.7604	62635.4
6.7811	32624.2	6.7811	38750.3	6.7811	45722.3	6.7809	53815.8	6.7809	62613.4
6.8016	32835.2	6.8016	38785.3	6.8016	45848.3	6.8013	53864.8	6.8013	62641.4
6.822	33030.2	6.822	38871.3	6.822	45857.3	6.8218	53830.8	6.8218	62706.4
6.8425	33218.2	6.8425	38956.3	6.8425	46015.3	6.8423	53912.8	6.8423	62674.4
6.863	33550.2	6.863	39060.3	6.863	46129.3	6.8627	54058.8	6.8627	62764.4
6.8834	33849.2	6.8834	39180.3	6.8834	46264.3	6.8832	54111.8	6.8832	62847.4
6.9039	34441.2	6.9039	39384.3	6.9039	46428.3	6.9037	54120.8	6.9037	62916.4
6.9244	35063.2	6.9244	39530.3	6.9244	46551.3	6.9242	54330.8	6.9242	63005.4
6.9448	35528.2	6.9448	39790.3	6.9448	46842.3	6.9446	54502.8	6.9446	63042.4
6.9653	36470.2	6.9653	40055.3	6.9653	47171.3	6.9651	54664.8	6.9651	63114.4
6.9858	37248.2	6.9858	40473.3	6.9858	47696.3	6.9856	54764.8	6.9856	63376.4
7.0063	38588.2	7.0063	40781.3	7.0063	48056.3	7.006	55108.8	7.006	63542.4
7.0267	39993.2	7.0267	41219.3	7.0267	48636.3	7.0265	55419.8	7.0265	63722.4
7.0472	41737.2	7.0472	41882.3	7.0472	49275.3	7.047	55786.8	7.047	63973.4
7.0677	43523.2	7.0677	42505.3	7.0677	49967.3	7.0674	56250.8	7.0674	64209.4
7.0881	46037.2	7.0881	43573.3	7.0881	50868.3	7.0879	56942.8	7.0879	64475.4
7.1086	48918.2	7.1086	44310.3	7.1086	52054.3	7.1084	57485.8	7.1084	64567.4
7.1291	52459.2	7.1291	45608.3	7.1291	53364.3	7.1289	57878.8	7.1289	64810.4
7.1496	56411.2	7.1496	46948.3	7.1496	54928.3	7.1493	58059.8	7.1493	65024.4
7.17	61391.2	7.17	48775.3	7.17	56929.3	7.1698	58550.8	7.1698	65574.4
7.1905	67854.2	7.1905	50497.3	7.1905	59517.3	7.1903	59379.8	7.1903	66112.4
7.211	75968.2	7.211	52743.3	7.211	62462.3	7.2107	60173.8	7.2107	67135.4
7.2314	85427.2	7.2314	55357.3	7.2314	66221.3	7.2312	61458.8	7.2312	68059.4
7.2519	97652.2	7.2519	58615.3	7.2519	70736.3	7.2517	63545.8	7.2517	69692.4
7.2724	111491	7.2724	62695.3	7.2724	76495.3	7.2721	65998.8	7.2721	71603.4
7.2929	125940	7.2929	67819.3	7.2929	81622.3	7.2926	69151.8	7.2926	74018.4
7.3133	137460	7.3133	74534.3	7.3133	86032.3	7.3131	73646.8	7.3131	77479.4
7.3338	135831	7.3338	83765.3	7.3338	87568.3	7.3336	79666.8	7.3336	81120.4
7.3543	109692	7.3543	95318.3	7.3543	83262.3	7.354	87572.8	7.354	84558.4
7.3747	71501.2	7.3747	104398	7.3747	75331.3	7.3745	97631.8	7.3745	87240.4
7.3952	48711.2	7.3952	95647.3	7.3952	68499.3	7.395	107981	7.395	87567.4
7.4157	40594.2	7.4157	69404.3	7.4157	62929.3	7.4154	113657	7.4154	83555.4
7.4362	37456.2	7.4362	52041.3	7.4362	57825.3	7.4359	108853	7.4359	76204.4
7.4566	36067.2	7.4566	45831.3	7.4566	53787.3	7.4564	96541.8	7.4564	69715.4
7.4771	35279.2	7.4771	43425.3	7.4771	50832.3	7.4768	81210.8	7.4768	66309.4
7.4976	34661.2	7.4976	42000.3	7.4976	48902.3	7.4973	69465.8	7.4973	64716.4
7.518	34350.2	7.518	41170.3	7.518	48040.3	7.5178	62297.8	7.5178	64134.4
7.5385	33961.2	7.5385	40775.3	7.5385	47408.3	7.5382	58968.8	7.5382	63866.4
7.559	33723.2	7.559	40340.3	7.559	47056.3	7.5587	57153.8	7.5587	63556.4
7.5795	33606.2	7.5795	40041.3	7.5795	46840.3	7.5792	56361.8	7.5792	63479.4
7.5999	33497.2	7.5999	39820.3	7.5999	46626.3	7.5997	55831.8	7.5997	63258.4
7.6204	33350.2	7.6204	39734.3	7.6204	46458.3	7.6201	55442.8	7.6201	63122.4
7.6409	33261.2	7.6409	39541.3	7.6409	46284.3	7.6406	55112.8	7.6406	63102.4
7.6613	33118.2	7.6613	39458.3	7.6613	46323.3	7.6611	54942.8	7.6611	62965.4
7.6818	33131.2	7.6818	39304.3	7.6818	46217.3	7.6815	54768.8	7.6815	63007.4
7.7023	32939.2	7.7023	39211.3	7.7023	46155.3	7.702	54673.8	7.702	62889.4
7.7227	32961.2	7.7227	39169.3	7.7227	46090.3	7.7225	54528.8	7.7225	62794.4
7.7432	32919.2	7.7432	39118.3	7.7432	46062.3	7.7429	54486.8	7.7429	62834.4
7.7637	32798.2	7.7637	39052.3	7.7637	46036.3	7.7634	54375.8	7.7634	62740.4
7.7842	32783.2	7.7842	39037.3	7.7842	45981.3	7.7839	54214.8	7.7839	62716.4
7.8046	32686.2	7.8046	38915.3	7.8046	45908.3	7.8044	54214.8	7.8044	62664.4
7.8251	32756.2	7.8251	39018.3	7.8251	45916.3	7.8248	54061.8	7.8248	62650.4
7.8456	32701.2	7.8456	38900.3	7.8456	45924.3	7.8453	54034.8	7.8453	62679.4
7.866	32687.2	7.866	38866.3	7.866	45860.3	7.8658	53986.8	7.8658	62665.4
7.8865	32622.2	7.8865	38884.3	7.8865	45783.3	7.8862	53926.8	7.8862	62646.4
7.907	32586.2	7.907	38781.3	7.907	45801.3	7.9067	53879.8	7.9067	62610.4
7.9275	32591.2	7.9275	38919.3	7.9275	45779.3	7.9272	53808.8	7.9272	62591.4
7.9479	32593.2	7.9479	38822.3	7.9479	45790.3	7.9476	53795.8	7.9476	62598.4
7.9684	32539.2	7.9684	38861.3	7.9684	45724.3	7.9681	53766.8	7.9681	62532.4
7.9889	32507.2	7.9889	38800.3	7.9889	45788.3	7.9886	53749.8	7.9886	62539.4
8.0093	32492.2	8.0093	38729.3	8.0093	45722.3	8.0091	53717.8	8.0091	62509.4
8.0298	32464.2	8.0298	38681.3	8.0298	45748.3	8.0295	53711.8	8.0295	62545.4
8.0503	32434.2	8.0503	38729.3	8.0503	45658.3	8.05	53691.8	8.05	62574.4
8.0708	32394.2	8.0708	38743.3	8.0708	45706.3	8.0705	53726.8	8.0705	62529.4
8.0912	32433.2	8.0912	38747.3	8.0912	45650.3	8.0909	53669.8	8.0909	62554.4
8.1117	32378.2	8.1117	38696.3	8.1117	45613.3	8.1114	53691.8	8.1114	62503.4
8.1322	32338.2	8.1322	38669.3	8.1322	45642.3	8.1319	53620.8	8.1319	62525.4
8.1526	32354.2	8.1526	38677.3	8.1526	45705.3	8.1523	53651.8	8.1523	62539.4
8.1731	32349.2	8.1731	38644.3	8.1731	45572.3	8.1728	53667.8	8.1728	62539.4
8.1936	32331.2	8.1936	38655.3	8.1936	45606.3	8.1933	53629.8	8.1933	62493.4
8.2141	32333.2	8.2141	38591.3	8.2141	45602.3	8.2137	53608.8	8.2137	62509.4
8.2345	32262.2	8.2345	38646.3	8.2345	45558.3	8.2342	53574.8	8.2342	62529.4
8.255	32269.2	8.255	38643.3	8.255	45561.3	8.2547	53551.8	8.2547	62523.4
8.2755	32264.2	8.2755	38652.3	8.2755	45537.3	8.2752	53549.8	8.2752	62509.4
8.2959	32273.2	8.2959	38546.3	8.2959	45555.3	8.2956	53611.8	8.2956	62448.4
8.3164	32260.2	8.3164	38638.3	8.3164	45546.3	8.3161	53554.8	8.3161	62478.4
8.3369	32225.2	8.3369	38572.3	8.3369	45559.3	8.3366	53588.8	8.3366	62504.4
8.3574	32251.2	8.3574	38595.3	8.3574	45536.3	8.357	53606.8	8.357	62486.4
8.3778	32201.2	8.3778	38585.3	8.3778	45565.3	8.3775	53525.8	8.3775	62523.4
8.3983	32191.2	8.3983	38577.3	8.3983	45536.3	8.398	53534.8	8.398	62484.4
8.4188	32160.2	8.4188	38553.3	8.4188	45505.3	8.4184	53588.8	8.4184	62501.4
8.4392	32204.2	8.4392	38550.3	8.4392	45516.3	8.4389	53482.8	8.4389	62511.4
8.4597	32132.2	8.4597	38528.3	8.4597	45528.3	8.4594	53620.8	8.4594	62497.4
8.4802	32160.2	8.4802	38517.3	8.4802	45517.3	8.4799	53583.8	8.4799	62489.4
8.5006	32172.2	8.5006	38519.3	8.5006	45548.3	8.5003	53554.8	8.5003	62478.4
8.5211	32128.2	8.5211	38535.3	8.5211	45534.3	8.5208	53562.8	8.5208	62479.4
8.5416	32151.2	8.5416	38548.3	8.5416	45513.3	8.5413	53527.8	8.5413	62505.4
8.5621	32140.2	8.5621	38506.3	8.5621	45496.3	8.5617	53583.8	8.5617	62475.4
8.5825	32071.2	8.5825	38497.3	8.5825	45509.3	8.5822	53531.8	8.5822	62472.4
8.603	32119.2	8.603	38480.3	8.603	45464.3	8.6027	53564.8	8.6027	62495.4
8.6235	32093.2	8.6235	38497.3	8.6235	45450.3	8.6231	53541.8	8.6231	62478.4
8.6439	32122.2	8.6439	38477.3	8.6439	45479.3	8.6436	53567.8	8.6436	62501.4
8.6644	32095.2	8.6644	38467.3	8.6644	45475.3	8.6641	53532.8	8.6641	62465.4
8.6849	32058.2	8.6849	38515.3	8.6849	45481.3	8.6846	53546.8	8.6846	62478.4
8.7054	32054.2	8.7054	38491.3	8.7054	45467.3	8.705	53499.8	8.705	62511.4
8.7258	32060.2	8.7258	38510.3	8.7258	45491.3	8.7255	53564.8	8.7255	62500.4
8.7463	32027.2	8.7463	38488.3	8.7463	45509.3	8.746	53543.8	8.746	62493.4
8.7668	32059.2	8.7668	38496.3	8.7668	45464.3	8.7664	53531.8	8.7664	62445.4
8.7872	32030.2	8.7872	38472.3	8.7872	45457.3	8.7869	53521.8	8.7869	62466.4
8.8077	31969.2	8.8077	38485.3	8.8077	45443.3	8.8074	53511.8	8.8074	62460.4
8.8282	32017.2	8.8282	38478.3	8.8282	45458.3	8.8278	53537.8	8.8278	62473.4
8.8487	32026.2	8.8487	38476.3	8.8487	45423.3	8.8483	53564.8	8.8483	62483.4
8.8691	32045.2	8.8691	38485.3	8.8691	45429.3	8.8688	53536.8	8.8688	62461.4
8.8896	32021.2	8.8896	38509.3	8.8896	45447.3	8.8893	53462.8	8.8893	62497.4
8.9101	31995.2	8.9101	38449.3	8.9101	45446.3	8.9097	53502.8	8.9097	62480.4
8.9305	32024.2	8.9305	38432.3	8.9305	45400.3	8.9302	53480.8	8.9302	62500.4
8.951	32010.2	8.951	38452.3	8.951	45411.3	8.9507	53510.8	8.9507	62465.4
8.9715	31988.2	8.9715	38462.3	8.9715	45432.3	8.9711	53515.8	8.9711	62438.4
8.992	31994.2	8.992	38444.3	8.992	45476.3	8.9916	53513.8	8.9916	62469.4
9.0124	32007.2	9.0124	38436.3	9.0124	45406.3	9.0121	53517.8	9.0121	62519.4
9.0329	31952.2	9.0329	38444.3	9.0329	45462.3	9.0325	53509.8	9.0325	62470.4
9.0534	31958.2	9.0534	38445.3	9.0534	45448.3	9.053	53545.8	9.053	62473.4
9.0738	31975.2	9.0738	38406.3	9.0738	45419.3	9.0735	53512.8	9.0735	62467.4
9.0943	31986.2	9.0943	38442.3	9.0943	45410.3	9.0939	53563.8	9.0939	62473.4
9.1148	31979.2	9.1148	38423.3	9.1148	45447.3	9.1144	53561.8	9.1144	62501.4
9.1353	31953.2	9.1353	38418.3	9.1353	45410.3	9.1349	53505.8	9.1349	62456.4
9.1557	31977.2	9.1557	38410.3	9.1557	45417.3	9.1554	53527.8	9.1554	62451.4
9.1762	31910.2	9.1762	38452.3	9.1762	45397.3	9.1758	53510.8	9.1758	62483.4
9.1967	31966.2	9.1967	38444.3	9.1967	45406.3	9.1963	53528.8	9.1963	62491.4
9.2171	31948.2	9.2171	38381.3	9.2171	45406.3	9.2168	53461.8	9.2168	62494.4
9.2376	31950.2	9.2376	38402.3	9.2376	45477.3	9.2372	53466.8	9.2372	62461.4
9.2581	31925.2	9.2581	38400.3	9.2581	45453.3	9.2577	53515.8	9.2577	62494.4
9.2785	31990.2	9.2785	38421.3	9.2785	45449.3	9.2782	53479.8	9.2782	62450.4
9.299	31965.2	9.299	38379.3	9.299	45447.3	9.2986	53462.8	9.2986	62488.4
9.3195	31938.2	9.3195	38394.3	9.3195	45352.3	9.3191	53536.8	9.3191	62473.4
9.34	31931.2	9.34	38427.3	9.34	45414.3	9.3396	53517.8	9.3396	62502.4
9.3604	31953.2	9.3604	38392.3	9.3604	45427.3	9.3601	53517.8	9.3601	62489.4
9.3809	31952.2	9.3809	38439.3	9.3809	45383.3	9.3805	53528.8	9.3805	62477.4
9.4014	31935.2	9.4014	38427.3	9.4014	45451.3	9.401	53540.8	9.401	62472.4
9.4218	31894.2	9.4218	38464.3	9.4218	45408.3	9.4215	53482.8	9.4215	62471.4
9.4423	31934.2	9.4423	38450.3	9.4423	45380.3	9.4419	53549.8	9.4419	62470.4
9.4628	31897.2	9.4628	38394.3	9.4628	45411.3	9.4624	53498.8	9.4624	62462.4
9.4833	31907.2	9.4833	38401.3	9.4833	45377.3	9.4829	53558.8	9.4829	62483.4
9.5037	31929.2	9.5037	38368.3	9.5037	45326.3	9.5033	53520.8	9.5033	62428.4
9.5242	31899.2	9.5242	38396.3	9.5242	45396.3	9.5238	53572.8	9.5238	62470.4
9.5447	31897.2	9.5447	38416.3	9.5447	45403.3	9.5443	53527.8	9.5443	62472.4
9.5651	31886.2	9.5651	38422.3	9.5651	45421.3	9.5648	53506.8	9.5648	62472.4
9.5856	31893.2	9.5856	38387.3	9.5856	45378.3	9.5852	53550.8	9.5852	62486.4
9.6061	31911.2	9.6061	38419.3	9.6061	45390.3	9.6057	53504.8	9.6057	62499.4
9.6266	31934.2	9.6266	38352.3	9.6266	45424.3	9.6262	53543.8	9.6262	62477.4
9.647	31907.2	9.647	38418.3	9.647	45390.3	9.6466	53532.8	9.6466	62471.4
9.6675	31926.2	9.6675	38381.3	9.6675	45408.3	9.6671	53463.8	9.6671	62482.4
9.688	31911.2	9.688	38421.3	9.688	45436.3	9.6876	53482.8	9.6876	62459.4
9.7084	31908.2	9.7084	38405.3	9.7084	45423.3	9.708	53532.8	9.708	62506.4
9.7289	31925.2	9.7289	38388.3	9.7289	45379.3	9.7285	53507.8	9.7285	62483.4
9.7494	31929.2	9.7494	38362.3	9.7494	45404.3	9.749	53547.8	9.749	62515.4
9.7699	31918.2	9.7699	38379.3	9.7699	45407.3	9.7695	53553.8	9.7695	62497.4
9.7903	31934.2	9.7903	38380.3	9.7903	45428.3	9.7899	53520.8	9.7899	62488.4
9.8108	31897.2	9.8108	38407.3	9.8108	45413.3	9.8104	53523.8	9.8104	62493.4
9.8313	31936.2	9.8313	38419.3	9.8313	45425.3	9.8309	53577.8	9.8309	62491.4
9.8517	31985.2	9.8517	38422.3	9.8517	45371.3	9.8513	53554.8	9.8513	62561.4
9.8722	31971.2	9.8722	38443.3	9.8722	45397.3	9.8718	53546.8	9.8718	62540.4
9.8927	31953.2	9.8927	38422.3	9.8927	45422.3	9.8923	53583.8	9.8923	62501.4
9.9131	32013.2	9.9131	38413.3	9.9131	45480.3	9.9127	53604.8	9.9127	62560.4
9.9336	32016.2	9.9336	38398.3	9.9336	45481.3	9.9332	53669.8	9.9332	62578.4
9.9541	32073.2	9.9541	38454.3	9.9541	45494.3	9.9537	53657.8	9.9537	62617.4
9.9746	32133.2	9.9746	38464.3	9.9746	45560.3	9.9741	53736.8	9.9741	62602.4
9.995	32203.2	9.995	38467.3	9.995	45525.3	9.9946	53739.8	9.9946	62600.4
10.0155	32283.2	10.0155	38484.3	10.0155	45556.3	10.0151	53699.8	10.0151	62596.4
10.036	32334.2	10.036	38491.3	10.036	45553.3	10.0356	53741.8	10.0356	62602.4
10.0564	32483.2	10.0564	38551.3	10.0564	45669.3	10.056	53754.8	10.056	62597.4
10.0769	32547.2	10.0769	38597.3	10.0769	45700.3	10.0765	53729.8	10.0765	62591.4
10.0974	32799.2	10.0974	38619.3	10.0974	45820.3	10.097	53661.8	10.097	62636.4
10.1179	33013.2	10.1179	38639.3	10.1179	45882.3	10.1174	53726.8	10.1174	62592.4
10.1383	33256.2	10.1383	38712.3	10.1383	46047.3	10.1379	53683.8	10.1379	62611.4
10.1588	33659.2	10.1588	38820.3	10.1588	46130.3	10.1584	53752.8	10.1584	62650.4
10.1793	34202.2	10.1793	38855.3	10.1793	46465.3	10.1788	53828.8	10.1788	62710.4
10.1997	34763.2	10.1997	39072.3	10.1997	46668.3	10.1993	53804.8	10.1993	62720.4
10.2202	35514.2	10.2202	39280.3	10.2202	47004.3	10.2198	53859.8	10.2198	62824.4
10.2407	36455.2	10.2407	39529.3	10.2407	47452.3	10.2403	54012.8	10.2403	62881.4
10.2612	37567.2	10.2612	39731.3	10.2612	48022.3	10.2607	54257.8	10.2607	63035.4
10.2816	39074.2	10.2816	40182.3	10.2816	48615.3	10.2812	54312.8	10.2812	63175.4
10.3021	40943.2	10.3021	40622.3	10.3021	49411.3	10.3017	54581.8	10.3017	63461.4
10.3226	42573.2	10.3226	41334.3	10.3226	50300.3	10.3221	54966.8	10.3221	63698.4
10.343	44367.2	10.343	42165.3	10.343	51062.3	10.3426	55384.8	10.3426	64062.4
10.3635	45156.2	10.3635	43106.3	10.3635	51509.3	10.3631	56133.8	10.3631	64598.4
10.384	44689.2	10.384	44425.3	10.384	51431.3	10.3835	56869.8	10.3835	65044.4
10.4045	40797.2	10.4045	45942.3	10.4045	50715.3	10.404	58312.8	10.404	65528.4
10.4249	36578.2	10.4249	46869.3	10.4249	49544.3	10.4245	59630.8	10.4245	65743.4
10.4454	33990.2	10.4454	45063.3	10.4454	48369.3	10.445	60849.8	10.445	65711.4
10.4659	32918.2	10.4659	42322.3	10.4659	47557.3	10.4654	61239.8	10.4654	65128.4
10.4863	32555.2	10.4863	40144.3	10.4863	46848.3	10.4859	60613.8	10.4859	64220.4
10.5068	32415.2	10.5068	39309.3	10.5068	46267.3	10.5064	58944.8	10.5064	63502.4
10.5273	32292.2	10.5273	38981.3	10.5273	46075.3	10.5268	57152.8	10.5268	63003.4
10.5478	32226.2	10.5478	38838.3	10.5478	45809.3	10.5473	55526.8	10.5473	62777.4
10.5682	32156.2	10.5682	38785.3	10.5682	45716.3	10.5678	54671.8	10.5678	62696.4
10.5887	32077.2	10.5887	38618.3	10.5887	45677.3	10.5882	54188.8	10.5882	62675.4
10.6092	32055.2	10.6092	38624.3	10.6092	45620.3	10.6087	53982.8	10.6087	62628.4
10.6296	32023.2	10.6296	38665.3	10.6296	45557.3	10.6292	53888.8	10.6292	62577.4
10.6501	32020.2	10.6501	38546.3	10.6501	45528.3	10.6496	53863.8	10.6496	62624.4
10.6706	32017.2	10.6706	38547.3	10.6706	45560.3	10.6701	53746.8	10.6701	62587.4
10.691	31999.2	10.691	38512.3	10.691	45517.3	10.6906	53723.8	10.6906	62597.4
10.7115	32013.2	10.7115	38518.3	10.7115	45514.3	10.7111	53689.8	10.7111	62584.4
10.732	32010.2	10.732	38434.3	10.732	45541.3	10.7315	53605.8	10.7315	62561.4
10.7525	32024.2	10.7525	38468.3	10.7525	45481.3	10.752	53689.8	10.752	62563.4
10.7729	31995.2	10.7729	38547.3	10.7729	45501.3	10.7725	53600.8	10.7725	62542.4
10.7934	32013.2	10.7934	38514.3	10.7934	45552.3	10.7929	53634.8	10.7929	62553.4
10.8139	32009.2	10.8139	38485.3	10.8139	45530.3	10.8134	53574.8	10.8134	62505.4
10.8343	32006.2	10.8343	38510.3	10.8343	45548.3	10.8339	53595.8	10.8339	62540.4
10.8548	32022.2	10.8548	38473.3	10.8548	45562.3	10.8543	53596.8	10.8543	62533.4
10.8753	32041.2	10.8753	38486.3	10.8753	45521.3	10.8748	53625.8	10.8748	62560.4
10.8958	32113.2	10.8958	38505.3	10.8958	45592.3	10.8953	53604.8	10.8953	62525.4
10.9162	32150.2	10.9162	38539.3	10.9162	45671.3	10.9158	53652.8	10.9158	62540.4
10.9367	32196.2	10.9367	38528.3	10.9367	45799.3	10.9362	53628.8	10.9362	62524.4
10.9572	32204.2	10.9572	38605.3	10.9572	45802.3	10.9567	53585.8	10.9567	62612.4
10.9776	32293.2	10.9776	38631.3	10.9776	45962.3	10.9772	53652.8	10.9772	62554.4
10.9981	32344.2	10.9981	38741.3	10.9981	46015.3	10.9976	53634.8	10.9976	62582.4
11.0186	32410.2	11.0186	38814.3	11.0186	46073.3	11.0181	53770.8	11.0181	62635.4
11.0391	32522.2	11.0391	38978.3	11.0391	46268.3	11.0386	53766.8	11.0386	62685.4
11.0595	32547.2	11.0595	39085.3	11.0595	46274.3	11.059	53855.8	11.059	62722.4
11.08	32487.2	11.08	39298.3	11.08	46278.3	11.0795	53950.8	11.0795	62810.4
11.1005	32320.2	11.1005	39405.3	11.1005	46075.3	11.1	54056.8	11.1	62819.4
11.1209	32136.2	11.1209	39478.3	11.1209	46052.3	11.1205	54150.8	11.1205	62821.4
11.1414	31957.2	11.1414	39271.3	11.1414	45799.3	11.1409	54225.8	11.1409	62745.4
11.1619	31947.2	11.1619	38863.3	11.1619	45732.3	11.1614	54278.8	11.1614	62675.4
11.1824	31905.2	11.1824	38662.3	11.1824	45615.3	11.1819	54069.8	11.1819	62647.4
11.2028	31930.2	11.2028	38522.3	11.2028	45538.3	11.2023	53922.8	11.2023	62497.4
11.2233	31919.2	11.2233	38512.3	11.2233	45524.3	11.2228	53747.8	11.2228	62521.4
11.2438	31927.2	11.2438	38440.3	11.2438	45482.3	11.2433	53626.8	11.2433	62483.4
11.2642	31952.2	11.2642	38454.3	11.2642	45503.3	11.2637	53536.8	11.2637	62485.4
11.2847	31913.2	11.2847	38443.3	11.2847	45436.3	11.2842	53559.8	11.2842	62463.4
11.3052	31919.2	11.3052	38476.3	11.3052	45423.3	11.3047	53538.8	11.3047	62520.4
11.3257	31927.2	11.3257	38486.3	11.3257	45466.3	11.3252	53496.8	11.3252	62509.4
11.3461	31905.2	11.3461	38492.3	11.3461	45432.3	11.3456	53560.8	11.3456	62495.4
11.3666	31923.2	11.3666	38464.3	11.3666	45473.3	11.3661	53552.8	11.3661	62499.4
11.3871	31946.2	11.3871	38453.3	11.3871	45450.3	11.3866	53453.8	11.3866	62468.4
11.4075	31932.2	11.4075	38485.3	11.4075	45478.3	11.407	53514.8	11.407	62495.4
11.428	31964.2	11.428	38442.3	11.428	45496.3	11.4275	53503.8	11.4275	62482.4
11.4485	31952.2	11.4485	38447.3	11.4485	45494.3	11.448	53490.8	11.448	62502.4
11.4689	31948.2	11.4689	38489.3	11.4689	45489.3	11.4684	53531.8	11.4684	62484.4
11.4894	31933.2	11.4894	38479.3	11.4894	45484.3	11.4889	53470.8	11.4889	62503.4
11.5099	31904.2	11.5099	38562.3	11.5099	45474.3	11.5094	53495.8	11.5094	62487.4
11.5304	31913.2	11.5304	38525.3	11.5304	45456.3	11.5298	53523.8	11.5298	62479.4
11.5508	31895.2	11.5508	38527.3	11.5508	45445.3	11.5503	53521.8	11.5503	62525.4
11.5713	31880.2	11.5713	38489.3	11.5713	45471.3	11.5708	53543.8	11.5708	62505.4
11.5918	31872.2	11.5918	38437.3	11.5918	45429.3	11.5913	53566.8	11.5913	62560.4
11.6122	31883.2	11.6122	38455.3	11.6122	45479.3	11.6117	53549.8	11.6117	62473.4
11.6327	31892.2	11.6327	38495.3	11.6327	45453.3	11.6322	53494.8	11.6322	62524.4
11.6532	31880.2	11.6532	38457.3	11.6532	45489.3	11.6527	53497.8	11.6527	62522.4
11.6737	31880.2	11.6737	38458.3	11.6737	45490.3	11.6731	53485.8	11.6731	62525.4
11.6941	31879.2	11.6941	38467.3	11.6941	45503.3	11.6936	53537.8	11.6936	62446.4
11.7146	31886.2	11.7146	38478.3	11.7146	45495.3	11.7141	53441.8	11.7141	62501.4
11.7351	31887.2	11.7351	38484.3	11.7351	45451.3	11.7345	53552.8	11.7345	62525.4
11.7555	31901.2	11.7555	38535.3	11.7555	45453.3	11.755	53527.8	11.755	62552.4
11.776	31893.2	11.776	38512.3	11.776	45515.3	11.7755	53513.8	11.7755	62509.4
11.7965	31892.2	11.7965	38508.3	11.7965	45521.3	11.796	53526.8	11.796	62513.4
11.817	31896.2	11.817	38485.3	11.817	45489.3	11.8164	53565.8	11.8164	62505.4
11.8374	31884.2	11.8374	38533.3	11.8374	45498.3	11.8369	53504.8	11.8369	62527.4
11.8579	31870.2	11.8579	38572.3	11.8579	45536.3	11.8574	53520.8	11.8574	62519.4
11.8784	31900.2	11.8784	38571.3	11.8784	45527.3	11.8778	53491.8	11.8778	62505.4
11.8988	31869.2	11.8988	38605.3	11.8988	45475.3	11.8983	53506.8	11.8983	62524.4
11.9193	31911.2	11.9193	38524.3	11.9193	45504.3	11.9188	53560.8	11.9188	62534.4
11.9398	31863.2	11.9398	38586.3	11.9398	45500.3	11.9392	53529.8	11.9392	62519.4
11.9603	31911.2	11.9603	38638.3	11.9603	45560.3	11.9597	53523.8	11.9597	62520.4
11.9807	31889.2	11.9807	38638.3	11.9807	45594.3	11.9802	53580.8	11.9802	62515.4
12.0012	31914.2	12.0012	38641.3	12.0012	45549.3	12.0007	53561.8	12.0007	62544.4
12.0217	31911.2	12.0217	38670.3	12.0217	45525.3	12.0211	53542.8	12.0211	62564.4
12.0421	31935.2	12.0421	38688.3	12.0421	45627.3	12.0416	53676.8	12.0416	62548.4
12.0626	31902.2	12.0626	38732.3	12.0626	45591.3	12.0621	53612.8	12.0621	62583.4
12.0831	31938.2	12.0831	38812.3	12.0831	45635.3	12.0825	53638.8	12.0825	62571.4
12.1036	31962.2	12.1036	38749.3	12.1036	45723.3	12.103	53636.8	12.103	62609.4
12.124	31948.2	12.124	38841.3	12.124	45744.3	12.1235	53680.8	12.1235	62614.4
12.1445	32001.2	12.1445	38821.3	12.1445	45703.3	12.1439	53680.8	12.1439	62646.4
12.165	32042.2	12.165	38944.3	12.165	45730.3	12.1644	53831.8	12.1644	62639.4
12.1854	32054.2	12.1854	38983.3	12.1854	45724.3	12.1849	53760.8	12.1849	62728.4
12.2059	32076.2	12.2059	39077.3	12.2059	45886.3	12.2053	53819.8	12.2053	62761.4
12.2264	32107.2	12.2264	39187.3	12.2264	45846.3	12.2258	53994.8	12.2258	62770.4
12.2468	32136.2	12.2468	39171.3	12.2468	45913.3	12.2463	54061.8	12.2463	62799.4
12.2673	32216.2	12.2673	39240.3	12.2673	45945.3	12.2668	54072.8	12.2668	62792.4
12.2878	32322.2	12.2878	39329.3	12.2878	46072.3	12.2872	54061.8	12.2872	62701.4
12.3083	32343.2	12.3083	39440.3	12.3083	46142.3	12.3077	54029.8	12.3077	62701.4
12.3287	32380.2	12.3287	39658.3	12.3287	46175.3	12.3282	53923.8	12.3282	62720.4
12.3492	32544.2	12.3492	39731.3	12.3492	46216.3	12.3486	53902.8	12.3486	62670.4
12.3697	32659.2	12.3697	39912.3	12.3697	46352.3	12.3691	53848.8	12.3691	62673.4
12.3901	32813.2	12.3901	40020.3	12.3901	46539.3	12.3896	53855.8	12.3896	62691.4
12.4106	33026.2	12.4106	40114.3	12.4106	46678.3	12.41	53866.8	12.41	62713.4
12.4311	33380.2	12.4311	40304.3	12.4311	46897.3	12.4305	53927.8	12.4305	62684.4
12.4516	33844.2	12.4516	40471.3	12.4516	47072.3	12.451	53890.8	12.451	62744.4
12.472	34525.2	12.472	40697.3	12.472	47362.3	12.4715	53867.8	12.4715	62740.4
12.4925	35216.2	12.4925	40865.3	12.4925	47601.3	12.4919	54054.8	12.4919	62884.4
12.513	36275.2	12.513	41231.3	12.513	48237.3	12.5124	54137.8	12.5124	62865.4
12.5334	37512.2	12.5334	41592.3	12.5334	48874.3	12.5329	54221.8	12.5329	62963.4
12.5539	39013.2	12.5539	42063.3	12.5539	49460.3	12.5533	54333.8	12.5533	63123.4
12.5744	41095.2	12.5744	42706.3	12.5744	50441.3	12.5738	54447.8	12.5738	63306.4
12.5949	43968.2	12.5949	43464.3	12.5949	51836.3	12.5943	54723.8	12.5943	63503.4
12.6153	47032.2	12.6153	44255.3	12.6153	53234.3	12.6147	55051.8	12.6147	63878.4
12.6358	50752.2	12.6358	45235.3	12.6358	55001.3	12.6352	55477.8	12.6352	64236.4
12.6563	54335.2	12.6563	46639.3	12.6563	56876.3	12.6557	56250.8	12.6557	64984.4
12.6767	58056.2	12.6767	48509.3	12.6767	58908.3	12.6762	57260.8	12.6762	65877.4
12.6972	61243.2	12.6972	50680.3	12.6972	60701.3	12.6966	58541.8	12.6966	66864.4
12.7177	61245.2	12.7177	53624.3	12.7177	61365.3	12.7171	60655.8	12.7171	68082.4
12.7382	55861.2	12.7382	57558.3	12.7382	60341.3	12.7376	63218.8	12.7376	69114.4
12.7586	47177.2	12.7586	59980.3	12.7586	57783.3	12.758	66244.8	12.758	70103.4
12.7791	39730.2	12.7791	58768.3	12.7791	54899.3	12.7785	69320.8	12.7785	70409.4
12.7996	35564.2	12.7996	53159.3	12.7996	52421.3	12.799	71090.8	12.799	69819.4
12.82	33972.2	12.82	47956.3	12.82	50698.3	12.8194	70643.8	12.8194	67906.4
12.8405	33237.2	12.8405	44259.3	12.8405	49278.3	12.8399	67765.8	12.8399	65989.4
12.861	32918.2	12.861	42814.3	12.861	48116.3	12.8604	63941.8	12.8604	64424.4
12.8815	32749.2	12.8815	42166.3	12.8815	47645.3	12.8809	60131.8	12.8809	63632.4
12.9019	32564.2	12.9019	41703.3	12.9019	47274.3	12.9013	57443.8	12.9013	63269.4
12.9224	32438.2	12.9224	41360.3	12.9224	47013.3	12.9218	55708.8	12.9218	63070.4
12.9429	32413.2	12.9429	41079.3	12.9429	46681.3	12.9423	54990.8	12.9423	62954.4
12.9633	32314.2	12.9633	40827.3	12.9633	46673.3	12.9627	54622.8	12.9627	62890.4
12.9838	32299.2	12.9838	40614.3	12.9838	46446.3	12.9832	54341.8	12.9832	62792.4
13.0043	32249.2	13.0043	40442.3	13.0043	46376.3	13.0037	54178.8	13.0037	62747.4
13.0247	32262.2	13.0247	40235.3	13.0247	46359.3	13.0241	54095.8	13.0241	62766.4
13.0452	32176.2	13.0452	40125.3	13.0452	46282.3	13.0446	54026.8	13.0446	62708.4
13.0657	32179.2	13.0657	39963.3	13.0657	46173.3	13.0651	54002.8	13.0651	62668.4
13.0862	32156.2	13.0862	39838.3	13.0862	46148.3	13.0855	53861.8	13.0855	62682.4
13.1066	32092.2	13.1066	39682.3	13.1066	46020.3	13.106	53859.8	13.106	62668.4
13.1271	32097.2	13.1271	39475.3	13.1271	46042.3	13.1265	53869.8	13.1265	62636.4
13.1476	32121.2	13.1476	39515.3	13.1476	45990.3	13.147	53791.8	13.147	62639.4
13.168	32084.2	13.168	39354.3	13.168	45912.3	13.1674	53724.8	13.1674	62620.4
13.1885	32134.2	13.1885	39316.3	13.1885	45899.3	13.1879	53820.8	13.1879	62628.4
13.209	32083.2	13.209	39194.3	13.209	45884.3	13.2084	53753.8	13.2084	62601.4
13.2295	32062.2	13.2295	39120.3	13.2295	45844.3	13.2288	53701.8	13.2288	62589.4
13.2499	32098.2	13.2499	39144.3	13.2499	45836.3	13.2493	53750.8	13.2493	62584.4
13.2704	32027.2	13.2704	39018.3	13.2704	45731.3	13.2698	53655.8	13.2698	62614.4
13.2909	32042.2	13.2909	39002.3	13.2909	45668.3	13.2902	53684.8	13.2902	62580.4
13.3113	32060.2	13.3113	38984.3	13.3113	45715.3	13.3107	53681.8	13.3107	62589.4
13.3318	32051.2	13.3318	38862.3	13.3318	45717.3	13.3312	53641.8	13.3312	62561.4
13.3523	32009.2	13.3523	38895.3	13.3523	45692.3	13.3517	53661.8	13.3517	62604.4
13.3728	32040.2	13.3728	38808.3	13.3728	45607.3	13.3721	53638.8	13.3721	62564.4
13.3932	32009.2	13.3932	38791.3	13.3932	45687.3	13.3926	53645.8	13.3926	62534.4
13.4137	32009.2	13.4137	38753.3	13.4137	45660.3	13.4131	53596.8	13.4131	62546.4
13.4342	31992.2	13.4342	38713.3	13.4342	45631.3	13.4335	53581.8	13.4335	62554.4
13.4546	31977.2	13.4546	38664.3	13.4546	45627.3	13.454	53585.8	13.454	62576.4
13.4751	31979.2	13.4751	38708.3	13.4751	45634.3	13.4745	53635.8	13.4745	62565.4
13.4956	32001.2	13.4956	38674.3	13.4956	45605.3	13.4949	53568.8	13.4949	62526.4
13.5161	31983.2	13.5161	38675.3	13.5161	45596.3	13.5154	53624.8	13.5154	62536.4
13.5365	31982.2	13.5365	38667.3	13.5365	45538.3	13.5359	53548.8	13.5359	62540.4
13.557	31945.2	13.557	38663.3	13.557	45577.3	13.5564	53557.8	13.5564	62561.4
13.5775	31974.2	13.5775	38607.3	13.5775	45562.3	13.5768	53532.8	13.5768	62560.4
13.5979	31962.2	13.5979	38600.3	13.5979	45568.3	13.5973	53570.8	13.5973	62558.4
13.6184	31998.2	13.6184	38588.3	13.6184	45591.3	13.6178	53584.8	13.6178	62522.4
13.6389	31964.2	13.6389	38556.3	13.6389	45569.3	13.6382	53524.8	13.6382	62552.4
13.6594	31967.2	13.6594	38572.3	13.6594	45540.3	13.6587	53558.8	13.6587	62530.4
13.6798	31963.2	13.6798	38559.3	13.6798	45578.3	13.6792	53539.8	13.6792	62536.4
13.7003	31986.2	13.7003	38558.3	13.7003	45543.3	13.6996	53572.8	13.6996	62552.4
13.7208	31955.2	13.7208	38588.3	13.7208	45536.3	13.7201	53567.8	13.7201	62541.4
13.7412	31977.2	13.7412	38563.3	13.7412	45527.3	13.7406	53570.8	13.7406	62493.4
13.7617	31956.2	13.7617	38470.3	13.7617	45515.3	13.7611	53525.8	13.7611	62523.4
13.7822	31965.2	13.7822	38520.3	13.7822	45517.3	13.7815	53564.8	13.7815	62531.4
13.8026	31970.2	13.8026	38512.3	13.8026	45499.3	13.802	53549.8	13.802	62549.4
13.8231	31945.2	13.8231	38497.3	13.8231	45476.3	13.8225	53519.8	13.8225	62537.4
13.8436	31938.2	13.8436	38520.3	13.8436	45460.3	13.8429	53527.8	13.8429	62517.4
13.8641	31933.2	13.8641	38526.3	13.8641	45502.3	13.8634	53533.8	13.8634	62535.4
13.8845	31928.2	13.8845	38541.3	13.8845	45497.3	13.8839	53519.8	13.8839	62513.4
13.905	31969.2	13.905	38493.3	13.905	45537.3	13.9043	53531.8	13.9043	62589.4
13.9255	31955.2	13.9255	38524.3	13.9255	45519.3	13.9248	53564.8	13.9248	62529.4
13.9459	31923.2	13.9459	38511.3	13.9459	45460.3	13.9453	53559.8	13.9453	62536.4
13.9664	31937.2	13.9664	38479.3	13.9664	45449.3	13.9657	53551.8	13.9657	62568.4
13.9869	31929.2	13.9869	38493.3	13.9869	45502.3	13.9862	53584.8	13.9862	62559.4
14.0074	31948.2	14.0074	38448.3	14.0074	45498.3	14.0067	53541.8	14.0067	62529.4
14.0278	31943.2	14.0278	38441.3	14.0278	45568.3	14.0272	53621.8	14.0272	62518.4
14.0483	31934.2	14.0483	38467.3	14.0483	45508.3	14.0476	53557.8	14.0476	62585.4
14.0688	31919.2	14.0688	38504.3	14.0688	45488.3	14.0681	53528.8	14.0681	62544.4
14.0892	31932.2	14.0892	38486.3	14.0892	45466.3	14.0886	53593.8	14.0886	62545.4
14.1097	31939.2	14.1097	38517.3	14.1097	45488.3	14.109	53610.8	14.109	62565.4
14.1302	31961.2	14.1302	38486.3	14.1302	45484.3	14.1295	53598.8	14.1295	62556.4
14.1507	31946.2	14.1507	38483.3	14.1507	45501.3	14.15	53579.8	14.15	62593.4
14.1711	31972.2	14.1711	38502.3	14.1711	45498.3	14.1704	53538.8	14.1704	62544.4
14.1916	31940.2	14.1916	38466.3	14.1916	45419.3	14.1909	53518.8	14.1909	62533.4
14.2121	31936.2	14.2121	38451.3	14.2121	45494.3	14.2114	53600.8	14.2114	62522.4
14.2325	31964.2	14.2325	38467.3	14.2325	45513.3	14.2319	53545.8	14.2319	62554.4
14.253	31969.2	14.253	38496.3	14.253	45475.3	14.2523	53609.8	14.2523	62543.4
14.2735	31989.2	14.2735	38566.3	14.2735	45508.3	14.2728	53577.8	14.2728	62558.4
14.294	31985.2	14.294	38504.3	14.294	45486.3	14.2933	53511.8	14.2933	62539.4
14.3144	32016.2	14.3144	38465.3	14.3144	45520.3	14.3137	53588.8	14.3137	62560.4
14.3349	32028.2	14.3349	38433.3	14.3349	45580.3	14.3342	53585.8	14.3342	62610.4
14.3554	31995.2	14.3554	38465.3	14.3554	45582.3	14.3547	53567.8	14.3547	62574.4
14.3758	32055.2	14.3758	38526.3	14.3758	45545.3	14.3751	53589.8	14.3751	62589.4
14.3963	32089.2	14.3963	38505.3	14.3963	45590.3	14.3956	53602.8	14.3956	62552.4
14.4168	32162.2	14.4168	38474.3	14.4168	45698.3	14.4161	53572.8	14.4161	62556.4
14.4372	32207.2	14.4372	38586.3	14.4372	45603.3	14.4366	53612.8	14.4366	62609.4
14.4577	32350.2	14.4577	38560.3	14.4577	45620.3	14.457	53626.8	14.457	62551.4
14.4782	32404.2	14.4782	38573.3	14.4782	45740.3	14.4775	53701.8	14.4775	62582.4
14.4987	32573.2	14.4987	38562.3	14.4987	45807.3	14.498	53641.8	14.498	62588.4
14.5191	32726.2	14.5191	38620.3	14.5191	45846.3	14.5184	53671.8	14.5184	62588.4
14.5396	32917.2	14.5396	38689.3	14.5396	45973.3	14.5389	53657.8	14.5389	62589.4
14.5601	33195.2	14.5601	38718.3	14.5601	46008.3	14.5594	53660.8	14.5594	62651.4
14.5805	33594.2	14.5805	38774.3	14.5805	46206.3	14.5798	53670.8	14.5798	62673.4
14.601	34026.2	14.601	38814.3	14.601	46380.3	14.6003	53750.8	14.6003	62736.4
14.6215	34451.2	14.6215	38988.3	14.6215	46720.3	14.6208	53781.8	14.6208	62812.4
14.642	35028.2	14.642	39164.3	14.642	46879.3	14.6412	53953.8	14.6412	62917.4
14.6624	35434.2	14.6624	39469.3	14.6624	47082.3	14.6617	54045.8	14.6617	63063.4
14.6829	35711.2	14.6829	39770.3	14.6829	47351.3	14.6822	54287.8	14.6822	63126.4
14.7034	35548.2	14.7034	40128.3	14.7034	47393.3	14.7027	54520.8	14.7027	63392.4
14.7238	34680.2	14.7238	40605.3	14.7238	47181.3	14.7231	54843.8	14.7231	63466.4
14.7443	33552.2	14.7443	40765.3	14.7443	46872.3	14.7436	55324.8	14.7436	63539.4
14.7648	32754.2	14.7648	40367.3	14.7648	46442.3	14.7641	55622.8	14.7641	63531.4
14.7853	32304.2	14.7853	39758.3	14.7853	46099.3	14.7845	55830.8	14.7845	63394.4
14.8057	32106.2	14.8057	39210.3	14.8057	45931.3	14.805	55630.8	14.805	63180.4
14.8262	32009.2	14.8262	38790.3	14.8262	45753.3	14.8255	55265.8	14.8255	62966.4
14.8467	31988.2	14.8467	38630.3	14.8467	45651.3	14.8459	54704.8	14.8459	62827.4
14.8671	31975.2	14.8671	38584.3	14.8671	45578.3	14.8664	54275.8	14.8664	62692.4
14.8876	31969.2	14.8876	38526.3	14.8876	45531.3	14.8869	54028.8	14.8869	62603.4
14.9081	31924.2	14.9081	38528.3	14.9081	45435.3	14.9074	53734.8	14.9074	62619.4
14.9286	31935.2	14.9286	38460.3	14.9286	45502.3	14.9278	53720.8	14.9278	62549.4
14.949	31908.2	14.949	38414.3	14.949	45471.3	14.9483	53633.8	14.9483	62571.4
14.9695	31915.2	14.9695	38493.3	14.9695	45453.3	14.9688	53594.8	14.9688	62564.4
14.99	31858.2	14.99	38420.3	14.99	45478.3	14.9892	53591.8	14.9892	62511.4
15.0104	31916.2	15.0104	38445.3	15.0104	45429.3	15.0097	53600.8	15.0097	62537.4
15.0309	31905.2	15.0309	38394.3	15.0309	45446.3	15.0302	53541.8	15.0302	62557.4
15.0514	31917.2	15.0514	38390.3	15.0514	45438.3	15.0506	53563.8	15.0506	62550.4
15.0719	31893.2	15.0719	38371.3	15.0719	45446.3	15.0711	53532.8	15.0711	62496.4
15.0923	31857.2	15.0923	38397.3	15.0923	45422.3	15.0916	53527.8	15.0916	62507.4
15.1128	31865.2	15.1128	38378.3	15.1128	45408.3	15.1121	53587.8	15.1121	62538.4
15.1333	31866.2	15.1333	38384.3	15.1333	45441.3	15.1325	53539.8	15.1325	62528.4
15.1537	31908.2	15.1537	38345.3	15.1537	45430.3	15.153	53549.8	15.153	62553.4
15.1742	31871.2	15.1742	38375.3	15.1742	45448.3	15.1735	53581.8	15.1735	62566.4
15.1947	31874.2	15.1947	38349.3	15.1947	45413.3	15.1939	53500.8	15.1939	62564.4
15.2151	31859.2	15.2151	38357.3	15.2151	45394.3	15.2144	53500.8	15.2144	62530.4
15.2356	31895.2	15.2356	38363.3	15.2356	45396.3	15.2349	53504.8	15.2349	62559.4
15.2561	31880.2	15.2561	38370.3	15.2561	45398.3	15.2553	53521.8	15.2553	62552.4
15.2766	31886.2	15.2766	38388.3	15.2766	45409.3	15.2758	53566.8	15.2758	62557.4
15.297	31871.2	15.297	38358.3	15.297	45377.3	15.2963	53554.8	15.2963	62545.4
15.3175	31850.2	15.3175	38353.3	15.3175	45409.3	15.3168	53477.8	15.3168	62517.4
15.338	31860.2	15.338	38384.3	15.338	45443.3	15.3372	53492.8	15.3372	62527.4
15.3584	31873.2	15.3584	38359.3	15.3584	45400.3	15.3577	53524.8	15.3577	62530.4
15.3789	31903.2	15.3789	38373.3	15.3789	45444.3	15.3782	53537.8	15.3782	62511.4
15.3994	31841.2	15.3994	38354.3	15.3994	45419.3	15.3986	53521.8	15.3986	62546.4
15.4199	31858.2	15.4199	38373.3	15.4199	45411.3	15.4191	53583.8	15.4191	62560.4
15.4403	31876.2	15.4403	38377.3	15.4403	45414.3	15.4396	53525.8	15.4396	62536.4
15.4608	31832.2	15.4608	38356.3	15.4608	45467.3	15.46	53551.8	15.46	62534.4
15.4813	31855.2	15.4813	38349.3	15.4813	45427.3	15.4805	53542.8	15.4805	62525.4
15.5017	31860.2	15.5017	38383.3	15.5017	45378.3	15.501	53530.8	15.501	62537.4
15.5222	31883.2	15.5222	38353.3	15.5222	45392.3	15.5214	53543.8	15.5214	62519.4
15.5427	31870.2	15.5427	38337.3	15.5427	45370.3	15.5419	53511.8	15.5419	62510.4
15.5632	31834.2	15.5632	38368.3	15.5632	45460.3	15.5624	53537.8	15.5624	62509.4
15.5836	31846.2	15.5836	38345.3	15.5836	45388.3	15.5829	53472.8	15.5829	62546.4
15.6041	31858.2	15.6041	38384.3	15.6041	45354.3	15.6033	53520.8	15.6033	62561.4
15.6246	31856.2	15.6246	38326.3	15.6246	45418.3	15.6238	53548.8	15.6238	62572.4
15.645	31842.2	15.645	38351.3	15.645	45412.3	15.6443	53510.8	15.6443	62557.4
15.6655	31856.2	15.6655	38355.3	15.6655	45377.3	15.6647	53523.8	15.6647	62563.4
15.686	31879.2	15.686	38372.3	15.686	45390.3	15.6852	53503.8	15.6852	62508.4
15.7065	31862.2	15.7065	38342.3	15.7065	45413.3	15.7057	53499.8	15.7057	62542.4
15.7269	31867.2	15.7269	38381.3	15.7269	45430.3	15.7261	53537.8	15.7261	62539.4
15.7474	31854.2	15.7474	38362.3	15.7474	45362.3	15.7466	53562.8	15.7466	62548.4
15.7679	31864.2	15.7679	38338.3	15.7679	45400.3	15.7671	53571.8	15.7671	62555.4
15.7883	31853.2	15.7883	38327.3	15.7883	45410.3	15.7876	53551.8	15.7876	62537.4
15.8088	31883.2	15.8088	38368.3	15.8088	45368.3	15.808	53535.8	15.808	62579.4
15.8293	31901.2	15.8293	38374.3	15.8293	45392.3	15.8285	53565.8	15.8285	62568.4
15.8498	31856.2	15.8498	38397.3	15.8498	45386.3	15.849	53593.8	15.849	62595.4
15.8702	31876.2	15.8702	38381.3	15.8702	45415.3	15.8694	53561.8	15.8694	62569.4
15.8907	31904.2	15.8907	38345.3	15.8907	45464.3	15.8899	53624.8	15.8899	62512.4
15.9112	31882.2	15.9112	38356.3	15.9112	45395.3	15.9104	53547.8	15.9104	62536.4
15.9316	31895.2	15.9316	38395.3	15.9316	45408.3	15.9308	53544.8	15.9308	62561.4
15.9521	31907.2	15.9521	38351.3	15.9521	45417.3	15.9513	53574.8	15.9513	62569.4
15.9726	31891.2	15.9726	38397.3	15.9726	45445.3	15.9718	53494.8	15.9718	62560.4
15.993	31907.2	15.993	38393.3	15.993	45430.3	15.9923	53577.8	15.9923	62527.4
16.0135	31927.2	16.0135	38392.3	16.0135	45388.3	16.0127	53593.8	16.0127	62550.4
16.034	31919.2	16.034	38378.3	16.034	45420.3	16.0332	53626.8	16.0332	62585.4
16.0545	31947.2	16.0545	38433.3	16.0545	45441.3	16.0537	53557.8	16.0537	62536.4
16.0749	31999.2	16.0749	38390.3	16.0749	45441.3	16.0741	53580.8	16.0741	62581.4
16.0954	31976.2	16.0954	38346.3	16.0954	45497.3	16.0946	53513.8	16.0946	62551.4
16.1159	31980.2	16.1159	38371.3	16.1159	45499.3	16.1151	53576.8	16.1151	62561.4
16.1363	32051.2	16.1363	38407.3	16.1363	45502.3	16.1355	53548.8	16.1355	62556.4
16.1568	32142.2	16.1568	38452.3	16.1568	45547.3	16.156	53527.8	16.156	62573.4
16.1773	32199.2	16.1773	38398.3	16.1773	45602.3	16.1765	53567.8	16.1765	62539.4
16.1978	32267.2	16.1978	38442.3	16.1978	45564.3	16.1969	53572.8	16.1969	62589.4
16.2182	32450.2	16.2182	38473.3	16.2182	45729.3	16.2174	53563.8	16.2174	62577.4
16.2387	32536.2	16.2387	38466.3	16.2387	45702.3	16.2379	53609.8	16.2379	62593.4
16.2592	32802.2	16.2592	38516.3	16.2592	45800.3	16.2584	53615.8	16.2584	62607.4
16.2796	33107.2	16.2796	38511.3	16.2796	45893.3	16.2788	53624.8	16.2788	62642.4
16.3001	33344.2	16.3001	38585.3	16.3001	46095.3	16.2993	53632.8	16.2993	62669.4
16.3206	33762.2	16.3206	38698.3	16.3206	46306.3	16.3198	53709.8	16.3198	62668.4
16.3411	34243.2	16.3411	38784.3	16.3411	46421.3	16.3402	53772.8	16.3402	62763.4
16.3615	34852.2	16.3615	38934.3	16.3615	46834.3	16.3607	53840.8	16.3607	62810.4
16.382	35459.2	16.382	39177.3	16.382	46985.3	16.3812	53916.8	16.3812	62962.4
16.4025	35981.2	16.4025	39444.3	16.4025	47466.3	16.4016	54149.8	16.4016	63121.4
16.4229	36362.2	16.4229	39863.3	16.4229	47648.3	16.4221	54360.8	16.4221	63336.4
16.4434	36452.2	16.4434	40377.3	16.4434	47857.3	16.4426	54672.8	16.4426	63473.4
16.4639	35694.2	16.4639	40860.3	16.4639	47703.3	16.4631	55157.8	16.4631	63640.4
16.4844	34474.2	16.4844	41392.3	16.4844	47440.3	16.4835	55562.8	16.4835	63901.4
16.5048	33419.2	16.5048	41106.3	16.5048	46980.3	16.504	56054.8	16.504	63878.4
16.5253	32674.2	16.5253	40437.3	16.5253	46478.3	16.5245	56217.8	16.5245	63703.4
16.5458	32256.2	16.5458	39682.3	16.5458	46224.3	16.5449	56217.8	16.5449	63445.4
16.5662	32107.2	16.5662	39040.3	16.5662	45931.3	16.5654	55796.8	16.5654	63197.4
16.5867	32040.2	16.5867	38705.3	16.5867	45772.3	16.5859	55355.8	16.5859	62948.4
16.6072	32040.2	16.6072	38584.3	16.6072	45691.3	16.6063	54761.8	16.6063	62800.4
16.6277	31985.2	16.6277	38501.3	16.6277	45649.3	16.6268	54307.8	16.6268	62736.4
16.6481	31985.2	16.6481	38505.3	16.6481	45616.3	16.6473	53996.8	16.6473	62642.4
16.6686	32045.2	16.6686	38490.3	16.6686	45638.3	16.6678	53805.8	16.6678	62662.4
16.6891	31999.2	16.6891	38468.3	16.6891	45599.3	16.6882	53726.8	16.6882	62703.4
16.7095	31986.2	16.7095	38571.3	16.7095	45604.3	16.7087	53745.8	16.7087	62665.4
16.73	31997.2	16.73	38553.3	16.73	45613.3	16.7292	53734.8	16.7292	62620.4
16.7505	32030.2	16.7505	38538.3	16.7505	45604.3	16.7496	53731.8	16.7496	62627.4
16.7709	31986.2	16.7709	38497.3	16.7709	45629.3	16.7701	53707.8	16.7701	62677.4
16.7914	31986.2	16.7914	38495.3	16.7914	45583.3	16.7906	53723.8	16.7906	62618.4
16.8119	32011.2	16.8119	38455.3	16.8119	45583.3	16.811	53686.8	16.811	62610.4
16.8324	31952.2	16.8324	38501.3	16.8324	45554.3	16.8315	53657.8	16.8315	62594.4
16.8528	31923.2	16.8528	38524.3	16.8528	45578.3	16.852	53687.8	16.852	62609.4
16.8733	31906.2	16.8733	38530.3	16.8733	45545.3	16.8725	53679.8	16.8725	62599.4
16.8938	31877.2	16.8938	38461.3	16.8938	45519.3	16.8929	53634.8	16.8929	62680.4
16.9142	31901.2	16.9142	38433.3	16.9142	45425.3	16.9134	53700.8	16.9134	62619.4
16.9347	31857.2	16.9347	38410.3	16.9347	45438.3	16.9339	53643.8	16.9339	62628.4
16.9552	31888.2	16.9552	38351.3	16.9552	45424.3	16.9543	53658.8	16.9543	62585.4
16.9757	31871.2	16.9757	38359.3	16.9757	45412.3	16.9748	53664.8	16.9748	62560.4
16.9961	31846.2	16.9961	38375.3	16.9961	45401.3	16.9953	53619.8	16.9953	62580.4
17.0166	31864.2	17.0166	38343.3	17.0166	45406.3	17.0157	53577.8	17.0157	62598.4
17.0371	31850.2	17.0371	38349.3	17.0371	45440.3	17.0362	53589.8	17.0362	62559.4
17.0575	31887.2	17.0575	38349.3	17.0575	45419.3	17.0567	53569.8	17.0567	62587.4
17.078	31863.2	17.078	38290.3	17.078	45348.3	17.0771	53597.8	17.0771	62560.4
17.0985	31875.2	17.0985	38375.3	17.0985	45373.3	17.0976	53578.8	17.0976	62574.4
17.119	31859.2	17.119	38346.3	17.119	45408.3	17.1181	53571.8	17.1181	62609.4
17.1394	31869.2	17.1394	38342.3	17.1394	45410.3	17.1386	53542.8	17.1386	62579.4
17.1599	31859.2	17.1599	38325.3	17.1599	45432.3	17.159	53579.8	17.159	62586.4
17.1804	31874.2	17.1804	38386.3	17.1804	45422.3	17.1795	53655.8	17.1795	62544.4
17.2008	31900.2	17.2008	38347.3	17.2008	45369.3	17.2	53563.8	17.2	62565.4
17.2213	31878.2	17.2213	38331.3	17.2213	45407.3	17.2204	53624.8	17.2204	62635.4
17.2418	31861.2	17.2418	38366.3	17.2418	45419.3	17.2409	53595.8	17.2409	62587.4
17.2623	31891.2	17.2623	38335.3	17.2623	45405.3	17.2614	53600.8	17.2614	62630.4
17.2827	31911.2	17.2827	38346.3	17.2827	45444.3	17.2818	53607.8	17.2818	62628.4
17.3032	31879.2	17.3032	38324.3	17.3032	45408.3	17.3023	53675.8	17.3023	62632.4
17.3237	31885.2	17.3237	38335.3	17.3237	45411.3	17.3228	53732.8	17.3228	62646.4
17.3441	31936.2	17.3441	38374.3	17.3441	45428.3	17.3433	53690.8	17.3433	62613.4
17.3646	31967.2	17.3646	38377.3	17.3646	45410.3	17.3637	53756.8	17.3637	62633.4
17.3851	31962.2	17.3851	38334.3	17.3851	45440.3	17.3842	53732.8	17.3842	62605.4
17.4056	31975.2	17.4056	38376.3	17.4056	45431.3	17.4047	53699.8	17.4047	62616.4
17.426	32009.2	17.426	38359.3	17.426	45465.3	17.4251	53635.8	17.4251	62587.4
17.4465	31951.2	17.4465	38402.3	17.4465	45482.3	17.4456	53614.8	17.4456	62628.4
17.467	31947.2	17.467	38414.3	17.467	45470.3	17.4661	53544.8	17.4661	62571.4
17.4874	32005.2	17.4874	38386.3	17.4874	45485.3	17.4865	53603.8	17.4865	62594.4
17.5079	31987.2	17.5079	38406.3	17.5079	45485.3	17.507	53578.8	17.507	62589.4
17.5284	32073.2	17.5284	38370.3	17.5284	45517.3	17.5275	53609.8	17.5275	62639.4
17.5488	31999.2	17.5488	38412.3	17.5488	45518.3	17.548	53559.8	17.548	62602.4
17.5693	31981.2	17.5693	38381.3	17.5693	45504.3	17.5684	53562.8	17.5684	62615.4
17.5898	32040.2	17.5898	38433.3	17.5898	45566.3	17.5889	53633.8	17.5889	62600.4
17.6103	32067.2	17.6103	38394.3	17.6103	45518.3	17.6094	53574.8	17.6094	62624.4
17.6307	32137.2	17.6307	38464.3	17.6307	45531.3	17.6298	53612.8	17.6298	62624.4
17.6512	32105.2	17.6512	38443.3	17.6512	45605.3	17.6503	53656.8	17.6503	62613.4
17.6717	32201.2	17.6717	38458.3	17.6717	45626.3	17.6708	53585.8	17.6708	62603.4
17.6921	32309.2	17.6921	38408.3	17.6921	45676.3	17.6912	53657.8	17.6912	62649.4
17.7126	32399.2	17.7126	38462.3	17.7126	45676.3	17.7117	53633.8	17.7117	62619.4
17.7331	32565.2	17.7331	38461.3	17.7331	45750.3	17.7322	53613.8	17.7322	62672.4
17.7536	32703.2	17.7536	38514.3	17.7536	45819.3	17.7527	53726.8	17.7527	62671.4
17.774	32989.2	17.774	38519.3	17.774	45956.3	17.7731	53673.8	17.7731	62649.4
17.7945	33315.2	17.7945	38548.3	17.7945	46052.3	17.7936	53741.8	17.7936	62687.4
17.815	33615.2	17.815	38615.3	17.815	46258.3	17.8141	53803.8	17.8141	62658.4
17.8354	34168.2	17.8354	38668.3	17.8354	46506.3	17.8345	53764.8	17.8345	62745.4
17.8559	34783.2	17.8559	38751.3	17.8559	46717.3	17.855	53847.8	17.855	62800.4
17.8764	35605.2	17.8764	38863.3	17.8764	47062.3	17.8755	53807.8	17.8755	62798.4
17.8969	36378.2	17.8969	39045.3	17.8969	47582.3	17.8959	53977.8	17.8959	62905.4
17.9173	37559.2	17.9173	39359.3	17.9173	48051.3	17.9164	54082.8	17.9164	63076.4
17.9378	38956.2	17.9378	39646.3	17.9378	48684.3	17.9369	54243.8	17.9369	63256.4
17.9583	40319.2	17.9583	40144.3	17.9583	49517.3	17.9573	54535.8	17.9573	63562.4
17.9787	41568.2	17.9787	40832.3	17.9787	50390.3	17.9778	54930.8	17.9778	63866.4
17.9992	43003.2	17.9992	41801.3	17.9992	51095.3	17.9983	55472.8	17.9983	64259.4
18.0197	43134.2	18.0197	42874.3	18.0197	51504.3	18.0188	56170.8	18.0188	64787.4
18.0402	42114.2	18.0402	44401.3	18.0402	51466.3	18.0392	57239.8	18.0392	65359.4
18.0606	39305.2	18.0606	45619.3	18.0606	50812.3	18.0597	58196.8	18.0597	65832.4
18.0811	36716.2	18.0811	45857.3	18.0811	49862.3	18.0802	59449.8	18.0802	65991.4
18.1016	34680.2	18.1016	44308.3	18.1016	48599.3	18.1006	60302.8	18.1006	65901.4
18.122	33276.2	18.122	42322.3	18.122	47770.3	18.1211	60478.8	18.1211	65384.4
18.1425	32643.2	18.1425	40932.3	18.1425	47008.3	18.1416	59877.8	18.1416	64602.4
18.163	32428.2	18.163	39637.3	18.163	46486.3	18.162	58609.8	18.162	63975.4
18.1835	32286.2	18.1835	39110.3	18.1835	46114.3	18.1825	57284.8	18.1825	63442.4
18.2039	32211.2	18.2039	38824.3	18.2039	45970.3	18.203	55979.8	18.203	63094.4
18.2244	32144.2	18.2244	38724.3	18.2244	45751.3	18.2235	55005.8	18.2235	62953.4
18.2449	32048.2	18.2449	38614.3	18.2449	45748.3	18.2439	54557.8	18.2439	62819.4
18.2653	32097.2	18.2653	38560.3	18.2653	45663.3	18.2644	54212.8	18.2644	62795.4
18.2858	32036.2	18.2858	38558.3	18.2858	45643.3	18.2849	53934.8	18.2849	62738.4
18.3063	31995.2	18.3063	38499.3	18.3063	45612.3	18.3053	53895.8	18.3053	62688.4
18.3267	31992.2	18.3267	38472.3	18.3267	45575.3	18.3258	53781.8	18.3258	62644.4
18.3472	31976.2	18.3472	38452.3	18.3472	45534.3	18.3463	53668.8	18.3463	62664.4
18.3677	31955.2	18.3677	38489.3	18.3677	45545.3	18.3667	53754.8	18.3667	62693.4
18.3882	31948.2	18.3882	38455.3	18.3882	45536.3	18.3872	53720.8	18.3872	62610.4
18.4086	31939.2	18.4086	38437.3	18.4086	45504.3	18.4077	53690.8	18.4077	62620.4
18.4291	31927.2	18.4291	38389.3	18.4291	45485.3	18.4282	53660.8	18.4282	62632.4
18.4496	31928.2	18.4496	38411.3	18.4496	45480.3	18.4486	53623.8	18.4486	62586.4
18.47	31934.2	18.47	38393.3	18.47	45541.3	18.4691	53669.8	18.4691	62565.4
18.4905	31935.2	18.4905	38395.3	18.4905	45467.3	18.4896	53601.8	18.4896	62618.4
18.511	31908.2	18.511	38381.3	18.511	45441.3	18.51	53632.8	18.51	62603.4
18.5315	31919.2	18.5315	38376.3	18.5315	45434.3	18.5305	53672.8	18.5305	62602.4
18.5519	31889.2	18.5519	38387.3	18.5519	45450.3	18.551	53590.8	18.551	62614.4
18.5724	31875.2	18.5724	38338.3	18.5724	45433.3	18.5714	53666.8	18.5714	62569.4
18.5929	31885.2	18.5929	38376.3	18.5929	45415.3	18.5919	53546.8	18.5919	62595.4
18.6133	31900.2	18.6133	38352.3	18.6133	45422.3	18.6124	53595.8	18.6124	62558.4
18.6338	31891.2	18.6338	38364.3	18.6338	45443.3	18.6328	53542.8	18.6328	62592.4
18.6543	31877.2	18.6543	38325.3	18.6543	45439.3	18.6533	53608.8	18.6533	62591.4
18.6748	31895.2	18.6748	38334.3	18.6748	45438.3	18.6738	53570.8	18.6738	62619.4
18.6952	31915.2	18.6952	38339.3	18.6952	45424.3	18.6943	53599.8	18.6943	62611.4
18.7157	31904.2	18.7157	38334.3	18.7157	45400.3	18.7147	53584.8	18.7147	62589.4
18.7362	31888.2	18.7362	38326.3	18.7362	45439.3	18.7352	53551.8	18.7352	62594.4
18.7566	31880.2	18.7566	38316.3	18.7566	45456.3	18.7557	53582.8	18.7557	62595.4
18.7771	31894.2	18.7771	38325.3	18.7771	45444.3	18.7761	53589.8	18.7761	62590.4
18.7976	31922.2	18.7976	38337.3	18.7976	45441.3	18.7966	53572.8	18.7966	62588.4
18.8181	31901.2	18.8181	38299.3	18.8181	45450.3	18.8171	53613.8	18.8171	62550.4
18.8385	31917.2	18.8385	38385.3	18.8385	45522.3	18.8375	53579.8	18.8375	62578.4
18.859	31944.2	18.859	38363.3	18.859	45481.3	18.858	53562.8	18.858	62586.4
18.8795	31930.2	18.8795	38353.3	18.8795	45504.3	18.8785	53526.8	18.8785	62563.4
18.8999	32032.2	18.8999	38358.3	18.8999	45564.3	18.899	53527.8	18.899	62596.4
18.9204	32020.2	18.9204	38434.3	18.9204	45553.3	18.9194	53524.8	18.9194	62592.4
18.9409	32056.2	18.9409	38480.3	18.9409	45636.3	18.9399	53587.8	18.9399	62591.4
18.9614	32031.2	18.9614	38512.3	18.9614	45682.3	18.9604	53592.8	18.9604	62621.4
18.9818	32027.2	18.9818	38532.3	18.9818	45592.3	18.9808	53601.8	18.9808	62637.4
19.0023	31982.2	19.0023	38636.3	19.0023	45601.3	19.0013	53642.8	19.0013	62632.4
19.0228	32024.2	19.0228	38649.3	19.0228	45609.3	19.0218	53642.8	19.0218	62652.4
19.0432	31960.2	19.0432	38596.3	19.0432	45600.3	19.0422	53727.8	19.0422	62662.4
19.0637	31935.2	19.0637	38679.3	19.0637	45588.3	19.0627	53751.8	19.0627	62630.4
19.0842	31951.2	19.0842	38546.3	19.0842	45536.3	19.0832	53648.8	19.0832	62638.4
19.1046	31929.2	19.1046	38504.3	19.1046	45482.3	19.1037	53706.8	19.1037	62592.4
19.1251	31882.2	19.1251	38422.3	19.1251	45436.3	19.1241	53697.8	19.1241	62610.4
19.1456	31924.2	19.1456	38418.3	19.1456	45439.3	19.1446	53642.8	19.1446	62617.4
19.1661	31914.2	19.1661	38417.3	19.1661	45477.3	19.1651	53632.8	19.1651	62575.4
19.1865	31930.2	19.1865	38349.3	19.1865	45478.3	19.1855	53563.8	19.1855	62596.4
19.207	31910.2	19.207	38412.3	19.207	45458.3	19.206	53607.8	19.206	62533.4
19.2275	31937.2	19.2275	38374.3	19.2275	45508.3	19.2265	53573.8	19.2265	62621.4
19.2479	31980.2	19.2479	38324.3	19.2479	45453.3	19.2469	53546.8	19.2469	62579.4
19.2684	32026.2	19.2684	38361.3	19.2684	45429.3	19.2674	53589.8	19.2674	62576.4
19.2889	32087.2	19.2889	38380.3	19.2889	45472.3	19.2879	53537.8	19.2879	62564.4
19.3094	32078.2	19.3094	38362.3	19.3094	45484.3	19.3084	53545.8	19.3084	62590.4
19.3298	32160.2	19.3298	38386.3	19.3298	45501.3	19.3288	53530.8	19.3288	62597.4
19.3503	32249.2	19.3503	38385.3	19.3503	45617.3	19.3493	53585.8	19.3493	62641.4
19.3708	32327.2	19.3708	38434.3	19.3708	45669.3	19.3698	53555.8	19.3698	62587.4
19.3912	32438.2	19.3912	38474.3	19.3912	45716.3	19.3902	53578.8	19.3902	62570.4
19.4117	32552.2	19.4117	38512.3	19.4117	45708.3	19.4107	53601.8	19.4107	62618.4
19.4322	32721.2	19.4322	38496.3	19.4322	45810.3	19.4312	53594.8	19.4312	62670.4
19.4527	32857.2	19.4527	38638.3	19.4527	45914.3	19.4516	53646.8	19.4516	62699.4
19.4731	32962.2	19.4731	38731.3	19.4731	45986.3	19.4721	53766.8	19.4721	62762.4
19.4936	32841.2	19.4936	38842.3	19.4936	45917.3	19.4926	53872.8	19.4926	62793.4
19.5141	32583.2	19.5141	38965.3	19.5141	45913.3	19.513	53945.8	19.513	62838.4
19.5345	32322.2	19.5345	38988.3	19.5345	45831.3	19.5335	54086.8	19.5335	62866.4
19.555	32197.2	19.555	38879.3	19.555	45688.3	19.554	54138.8	19.554	62857.4
19.5755	32004.2	19.5755	38773.3	19.5755	45583.3	19.5745	54119.8	19.5745	62900.4
19.596	31931.2	19.596	38633.3	19.596	45557.3	19.5949	54069.8	19.5949	62753.4
19.6164	31901.2	19.6164	38465.3	19.6164	45499.3	19.6154	54035.8	19.6154	62708.4
19.6369	31879.2	19.6369	38394.3	19.6369	45435.3	19.6359	53960.8	19.6359	62662.4
19.6574	31835.2	19.6574	38404.3	19.6574	45467.3	19.6563	53797.8	19.6563	62608.4
19.6778	31854.2	19.6778	38320.3	19.6778	45429.3	19.6768	53637.8	19.6768	62613.4
19.6983	31847.2	19.6983	38336.3	19.6983	45388.3	19.6973	53602.8	19.6973	62598.4
19.7188	31834.2	19.7188	38377.3	19.7188	45393.3	19.7177	53500.8	19.7177	62566.4
19.7392	31843.2	19.7392	38293.3	19.7392	45435.3	19.7382	53497.8	19.7382	62587.4
19.7597	31851.2	19.7597	38327.3	19.7597	45431.3	19.7587	53543.8	19.7587	62596.4
19.7802	31842.2	19.7802	38343.3	19.7802	45391.3	19.7792	53523.8	19.7792	62559.4
19.8007	31854.2	19.8007	38324.3	19.8007	45385.3	19.7996	53515.8	19.7996	62560.4
19.8211	31844.2	19.8211	38281.3	19.8211	45381.3	19.8201	53530.8	19.8201	62569.4
19.8416	31830.2	19.8416	38310.3	19.8416	45401.3	19.8406	53561.8	19.8406	62510.4
19.8621	31839.2	19.8621	38327.3	19.8621	45393.3	19.861	53521.8	19.861	62542.4
19.8825	31835.2	19.8825	38323.3	19.8825	45432.3	19.8815	53460.8	19.8815	62540.4
19.903	31814.2	19.903	38310.3	19.903	45373.3	19.902	53457.8	19.902	62575.4
19.9235	31818.2	19.9235	38300.3	19.9235	45360.3	19.9224	53496.8	19.9224	62577.4
19.944	31822.2	19.944	38339.3	19.944	45385.3	19.9429	53485.8	19.9429	62570.4
19.9644	31811.2	19.9644	38307.3	19.9644	45334.3	19.9634	53480.8	19.9634	62541.4
19.9849	31837.2	19.9849	38290.3	19.9849	45391.3	19.9839	53537.8	19.9839	62538.4
20.0054	31820.2	20.0054	38294.3	20.0054	45381.3	20.0043	53537.8	20.0043	62547.4
20.0258	31804.2	20.0258	38293.3	20.0258	45381.3	20.0248	53467.8	20.0248	62581.4
20.0463	31821.2	20.0463	38326.3	20.0463	45381.3	20.0453	53531.8	20.0453	62544.4
20.0668	31829.2	20.0668	38307.3	20.0668	45436.3	20.0657	53486.8	20.0657	62592.4
20.0873	31826.2	20.0873	38300.3	20.0873	45380.3	20.0862	53502.8	20.0862	62527.4
20.1077	31825.2	20.1077	38312.3	20.1077	45372.3	20.1067	53507.8	20.1067	62540.4
20.1282	31801.2	20.1282	38279.3	20.1282	45338.3	20.1271	53484.8	20.1271	62563.4
20.1487	31811.2	20.1487	38316.3	20.1487	45382.3	20.1476	53529.8	20.1476	62571.4
20.1691	31817.2	20.1691	38300.3	20.1691	45370.3	20.1681	53471.8	20.1681	62587.4
20.1896	31798.2	20.1896	38283.3	20.1896	45371.3	20.1885	53507.8	20.1885	62557.4
20.2101	31817.2	20.2101	38321.3	20.2101	45414.3	20.209	53497.8	20.209	62563.4
20.2306	31796.2	20.2306	38280.3	20.2306	45372.3	20.2295	53528.8	20.2295	62576.4
20.251	31856.2	20.251	38285.3	20.251	45332.3	20.25	53494.8	20.25	62536.4
20.2715	31828.2	20.2715	38303.3	20.2715	45362.3	20.2704	53484.8	20.2704	62535.4
20.292	31812.2	20.292	38281.3	20.292	45382.3	20.2909	53505.8	20.2909	62537.4
20.3124	31833.2	20.3124	38324.3	20.3124	45340.3	20.3114	53470.8	20.3114	62573.4
20.3329	31809.2	20.3329	38328.3	20.3329	45373.3	20.3318	53475.8	20.3318	62548.4
20.3534	31808.2	20.3534	38271.3	20.3534	45365.3	20.3523	53479.8	20.3523	62600.4
20.3739	31808.2	20.3739	38330.3	20.3739	45378.3	20.3728	53460.8	20.3728	62538.4
20.3943	31791.2	20.3943	38319.3	20.3943	45389.3	20.3932	53491.8	20.3932	62603.4
20.4148	31816.2	20.4148	38308.3	20.4148	45374.3	20.4137	53500.8	20.4137	62497.4
20.4353	31802.2	20.4353	38313.3	20.4353	45280.3	20.4342	53475.8	20.4342	62550.4
20.4557	31801.2	20.4557	38314.3	20.4557	45367.3	20.4547	53470.8	20.4547	62573.4
20.4762	31777.2	20.4762	38292.3	20.4762	45327.3	20.4751	53448.8	20.4751	62565.4
20.4967	31819.2	20.4967	38281.3	20.4967	45348.3	20.4956	53470.8	20.4956	62599.4
20.5171	31811.2	20.5171	38293.3	20.5171	45367.3	20.5161	53467.8	20.5161	62558.4
20.5376	31802.2	20.5376	38322.3	20.5376	45369.3	20.5365	53508.8	20.5365	62558.4
20.5581	31772.2	20.5581	38285.3	20.5581	45330.3	20.557	53474.8	20.557	62579.4
20.5786	31790.2	20.5786	38304.3	20.5786	45346.3	20.5775	53500.8	20.5775	62535.4
20.599	31829.2	20.599	38293.3	20.599	45341.3	20.5979	53471.8	20.5979	62581.4
20.6195	31805.2	20.6195	38239.3	20.6195	45350.3	20.6184	53528.8	20.6184	62550.4
20.64	31787.2	20.64	38274.3	20.64	45357.3	20.6389	53490.8	20.6389	62570.4
20.6604	31810.2	20.6604	38263.3	20.6604	45361.3	20.6594	53521.8	20.6594	62528.4
20.6809	31824.2	20.6809	38278.3	20.6809	45361.3	20.6798	53446.8	20.6798	62538.4
20.7014	31804.2	20.7014	38297.3	20.7014	45356.3	20.7003	53520.8	20.7003	62532.4
20.7219	31804.2	20.7219	38312.3	20.7219	45343.3	20.7208	53512.8	20.7208	62560.4
20.7423	31818.2	20.7423	38269.3	20.7423	45346.3	20.7412	53470.8	20.7412	62567.4
20.7628	31801.2	20.7628	38304.3	20.7628	45384.3	20.7617	53494.8	20.7617	62575.4
20.7833	31789.2	20.7833	38264.3	20.7833	45354.3	20.7822	53486.8	20.7822	62552.4
20.8037	31808.2	20.8037	38308.3	20.8037	45351.3	20.8026	53499.8	20.8026	62557.4
20.8242	31781.2	20.8242	38300.3	20.8242	45367.3	20.8231	53463.8	20.8231	62494.4
20.8447	31807.2	20.8447	38260.3	20.8447	45348.3	20.8436	53470.8	20.8436	62549.4
20.8652	31802.2	20.8652	38286.3	20.8652	45388.3	20.8641	53478.8	20.8641	62564.4
20.8856	31803.2	20.8856	38297.3	20.8856	45361.3	20.8845	53557.8	20.8845	62582.4
20.9061	31791.2	20.9061	38291.3	20.9061	45405.3	20.905	53505.8	20.905	62587.4
20.9266	31774.2	20.9266	38267.3	20.9266	45364.3	20.9255	53489.8	20.9255	62571.4
20.947	31817.2	20.947	38248.3	20.947	45364.3	20.9459	53493.8	20.9459	62551.4
20.9675	31790.2	20.9675	38283.3	20.9675	45388.3	20.9664	53449.8	20.9664	62574.4
20.988	31810.2	20.988	38288.3	20.988	45336.3	20.9869	53477.8	20.9869	62525.4
21.0085	31771.2	21.0085	38271.3	21.0085	45358.3	21.0073	53445.8	21.0073	62563.4
21.0289	31776.2	21.0289	38289.3	21.0289	45372.3	21.0278	53504.8	21.0278	62561.4
21.0494	31789.2	21.0494	38272.3	21.0494	45379.3	21.0483	53460.8	21.0483	62549.4
21.0699	31802.2	21.0699	38302.3	21.0699	45319.3	21.0687	53465.8	21.0687	62561.4
21.0903	31801.2	21.0903	38264.3	21.0903	45376.3	21.0892	53485.8	21.0892	62578.4
21.1108	31796.2	21.1108	38274.3	21.1108	45378.3	21.1097	53498.8	21.1097	62580.4
21.1313	31795.2	21.1313	38303.3	21.1313	45347.3	21.1302	53473.8	21.1302	62585.4
21.1518	31792.2	21.1518	38307.3	21.1518	45355.3	21.1506	53514.8	21.1506	62568.4
21.1722	31814.2	21.1722	38288.3	21.1722	45367.3	21.1711	53466.8	21.1711	62555.4
21.1927	31815.2	21.1927	38313.3	21.1927	45380.3	21.1916	53489.8	21.1916	62560.4
21.2132	31808.2	21.2132	38350.3	21.2132	45382.3	21.212	53499.8	21.212	62611.4
21.2336	31809.2	21.2336	38277.3	21.2336	45370.3	21.2325	53563.8	21.2325	62552.4
21.2541	31777.2	21.2541	38296.3	21.2541	45405.3	21.253	53534.8	21.253	62559.4
21.2746	31823.2	21.2746	38303.3	21.2746	45391.3	21.2734	53535.8	21.2734	62576.4
21.295	31783.2	21.295	38336.3	21.295	45436.3	21.2939	53527.8	21.2939	62566.4
21.3155	31809.2	21.3155	38302.3	21.3155	45369.3	21.3144	53529.8	21.3144	62568.4
21.336	31816.2	21.336	38340.3	21.336	45370.3	21.3349	53492.8	21.3349	62554.4
21.3565	31797.2	21.3565	38352.3	21.3565	45374.3	21.3553	53506.8	21.3553	62571.4
21.3769	31804.2	21.3769	38379.3	21.3769	45351.3	21.3758	53511.8	21.3758	62613.4
21.3974	31800.2	21.3974	38314.3	21.3974	45402.3	21.3963	53512.8	21.3963	62549.4
21.4179	31816.2	21.4179	38364.3	21.4179	45407.3	21.4167	53540.8	21.4167	62556.4
21.4383	31814.2	21.4383	38338.3	21.4383	45397.3	21.4372	53514.8	21.4372	62560.4
21.4588	31841.2	21.4588	38407.3	21.4588	45396.3	21.4577	53550.8	21.4577	62585.4
21.4793	31807.2	21.4793	38357.3	21.4793	45444.3	21.4781	53506.8	21.4781	62570.4
21.4998	31808.2	21.4998	38438.3	21.4998	45457.3	21.4986	53516.8	21.4986	62578.4
21.5202	31819.2	21.5202	38429.3	21.5202	45468.3	21.5191	53514.8	21.5191	62577.4
21.5407	31817.2	21.5407	38463.3	21.5407	45394.3	21.5396	53559.8	21.5396	62592.4
21.5612	31848.2	21.5612	38445.3	21.5612	45431.3	21.56	53496.8	21.56	62578.4
21.5816	31800.2	21.5816	38457.3	21.5816	45430.3	21.5805	53493.8	21.5805	62602.4
21.6021	31826.2	21.6021	38367.3	21.6021	45431.3	21.601	53532.8	21.601	62572.4
21.6226	31810.2	21.6226	38416.3	21.6226	45448.3	21.6214	53432.8	21.6214	62575.4
21.6431	31844.2	21.6431	38402.3	21.6431	45420.3	21.6419	53529.8	21.6419	62561.4
21.6635	31836.2	21.6635	38363.3	21.6635	45416.3	21.6624	53521.8	21.6624	62586.4
21.684	31841.2	21.684	38376.3	21.684	45404.3	21.6828	53548.8	21.6828	62604.4
21.7045	31863.2	21.7045	38337.3	21.7045	45416.3	21.7033	53451.8	21.7033	62561.4
21.7249	31870.2	21.7249	38343.3	21.7249	45451.3	21.7238	53484.8	21.7238	62545.4
21.7454	31869.2	21.7454	38329.3	21.7454	45415.3	21.7443	53494.8	21.7443	62581.4
21.7659	31896.2	21.7659	38335.3	21.7659	45447.3	21.7647	53456.8	21.7647	62599.4
21.7864	31926.2	21.7864	38333.3	21.7864	45458.3	21.7852	53540.8	21.7852	62577.4
21.8068	31915.2	21.8068	38337.3	21.8068	45457.3	21.8057	53561.8	21.8057	62574.4
21.8273	31972.2	21.8273	38350.3	21.8273	45477.3	21.8261	53509.8	21.8261	62562.4
21.8478	32013.2	21.8478	38344.3	21.8478	45461.3	21.8466	53500.8	21.8466	62594.4
21.8682	32060.2	21.8682	38353.3	21.8682	45496.3	21.8671	53505.8	21.8671	62556.4
21.8887	32064.2	21.8887	38348.3	21.8887	45564.3	21.8875	53543.8	21.8875	62568.4
21.9092	32172.2	21.9092	38322.3	21.9092	45595.3	21.908	53530.8	21.908	62613.4
21.9297	32282.2	21.9297	38339.3	21.9297	45609.3	21.9285	53558.8	21.9285	62623.4
21.9501	32352.2	21.9501	38380.3	21.9501	45647.3	21.9489	53547.8	21.9489	62570.4
21.9706	32526.2	21.9706	38420.3	21.9706	45700.3	21.9694	53615.8	21.9694	62629.4
21.9911	32633.2	21.9911	38420.3	21.9911	45799.3	21.9899	53586.8	21.9899	62642.4
22.0115	32814.2	22.0115	38471.3	22.0115	45931.3	22.0104	53521.8	22.0104	62667.4
22.032	32988.2	22.032	38548.3	22.032	45987.3	22.0308	53613.8	22.0308	62681.4
22.0525	33252.2	22.0525	38677.3	22.0525	46130.3	22.0513	53670.8	22.0513	62710.4
22.0729	33484.2	22.0729	38768.3	22.0729	46278.3	22.0718	53797.8	22.0718	62814.4
22.0934	33727.2	22.0934	39011.3	22.0934	46386.3	22.0922	53862.8	22.0922	62908.4
22.1139	33725.2	22.1139	39151.3	22.1139	46576.3	22.1127	53989.8	22.1127	62961.4
22.1344	33618.2	22.1344	39355.3	22.1344	46571.3	22.1332	54150.8	22.1332	63108.4
22.1548	33185.2	22.1548	39605.3	22.1548	46343.3	22.1536	54306.8	22.1536	63112.4
22.1753	32842.2	22.1753	39577.3	22.1753	46325.3	22.1741	54518.8	22.1741	63223.4
22.1958	32552.2	22.1958	39419.3	22.1958	46110.3	22.1946	54475.8	22.1946	63172.4
22.2162	32232.2	22.2162	39137.3	22.2162	45993.3	22.2151	54765.8	22.2151	63118.4
22.2367	32053.2	22.2367	38937.3	22.2367	45812.3	22.2355	54575.8	22.2355	63009.4
22.2572	31971.2	22.2572	38739.3	22.2572	45646.3	22.256	54456.8	22.256	62939.4
22.2777	31902.2	22.2777	38521.3	22.2777	45530.3	22.2765	54287.8	22.2765	62862.4
22.2981	31899.2	22.2981	38445.3	22.2981	45513.3	22.2969	54064.8	22.2969	62772.4
22.3186	31837.2	22.3186	38395.3	22.3186	45472.3	22.3174	53867.8	22.3174	62705.4
22.3391	31874.2	22.3391	38380.3	22.3391	45459.3	22.3379	53812.8	22.3379	62652.4
22.3595	31840.2	22.3595	38342.3	22.3595	45467.3	22.3583	53651.8	22.3583	62641.4
22.38	31851.2	22.38	38343.3	22.38	45401.3	22.3788	53591.8	22.3788	62655.4
22.4005	31836.2	22.4005	38366.3	22.4005	45399.3	22.3993	53624.8	22.3993	62638.4
22.421	31826.2	22.421	38320.3	22.421	45444.3	22.4198	53541.8	22.4198	62598.4
22.4414	31828.2	22.4414	38331.3	22.4414	45438.3	22.4402	53548.8	22.4402	62592.4
22.4619	31823.2	22.4619	38332.3	22.4619	45418.3	22.4607	53534.8	22.4607	62568.4
22.4824	31831.2	22.4824	38289.3	22.4824	45375.3	22.4812	53513.8	22.4812	62553.4
22.5028	31820.2	22.5028	38310.3	22.5028	45392.3	22.5016	53532.8	22.5016	62566.4
22.5233	31834.2	22.5233	38317.3	22.5233	45407.3	22.5221	53578.8	22.5221	62618.4
22.5438	31832.2	22.5438	38314.3	22.5438	45396.3	22.5426	53454.8	22.5426	62634.4
22.5643	31837.2	22.5643	38284.3	22.5643	45378.3	22.563	53494.8	22.563	62549.4
22.5847	31826.2	22.5847	38280.3	22.5847	45377.3	22.5835	53540.8	22.5835	62581.4
22.6052	31807.2	22.6052	38314.3	22.6052	45370.3	22.604	53474.8	22.604	62631.4
22.6257	31823.2	22.6257	38260.3	22.6257	45398.3	22.6244	53493.8	22.6244	62597.4
22.6461	31794.2	22.6461	38290.3	22.6461	45397.3	22.6449	53465.8	22.6449	62593.4
22.6666	31830.2	22.6666	38294.3	22.6666	45355.3	22.6654	53496.8	22.6654	62617.4
22.6871	31821.2	22.6871	38278.3	22.6871	45412.3	22.6859	53523.8	22.6859	62592.4
22.7076	31804.2	22.7076	38268.3	22.7076	45407.3	22.7063	53478.8	22.7063	62596.4
22.728	31818.2	22.728	38252.3	22.728	45378.3	22.7268	53519.8	22.7268	62602.4
22.7485	31814.2	22.7485	38309.3	22.7485	45400.3	22.7473	53534.8	22.7473	62555.4
22.769	31816.2	22.769	38288.3	22.769	45380.3	22.7677	53530.8	22.7677	62594.4
22.7894	31821.2	22.7894	38286.3	22.7894	45415.3	22.7882	53576.8	22.7882	62566.4
22.8099	31820.2	22.8099	38263.3	22.8099	45398.3	22.8087	53510.8	22.8087	62566.4
22.8304	31792.2	22.8304	38239.3	22.8304	45399.3	22.8291	53509.8	22.8291	62548.4
22.8508	31817.2	22.8508	38300.3	22.8508	45393.3	22.8496	53496.8	22.8496	62621.4
22.8713	31818.2	22.8713	38312.3	22.8713	45400.3	22.8701	53478.8	22.8701	62573.4
22.8918	31820.2	22.8918	38282.3	22.8918	45404.3	22.8906	53484.8	22.8906	62586.4
22.9123	31798.2	22.9123	38283.3	22.9123	45391.3	22.911	53532.8	22.911	62581.4
22.9327	31809.2	22.9327	38302.3	22.9327	45399.3	22.9315	53516.8	22.9315	62604.4
22.9532	31827.2	22.9532	38327.3	22.9532	45386.3	22.952	53489.8	22.952	62580.4
22.9737	31826.2	22.9737	38263.3	22.9737	45419.3	22.9724	53464.8	22.9724	62607.4
22.9941	31850.2	22.9941	38282.3	22.9941	45378.3	22.9929	53499.8	22.9929	62587.4
23.0146	31834.2	23.0146	38284.3	23.0146	45410.3	23.0134	53472.8	23.0134	62623.4
23.0351	31838.2	23.0351	38324.3	23.0351	45357.3	23.0338	53488.8	23.0338	62586.4
23.0556	31857.2	23.0556	38278.3	23.0556	45407.3	23.0543	53463.8	23.0543	62578.4
23.076	31835.2	23.076	38312.3	23.076	45442.3	23.0748	53501.8	23.0748	62607.4
23.0965	31865.2	23.0965	38300.3	23.0965	45360.3	23.0953	53496.8	23.0953	62556.4
23.117	31851.2	23.117	38318.3	23.117	45370.3	23.1157	53447.8	23.1157	62561.4
23.1374	31867.2	23.1374	38335.3	23.1374	45433.3	23.1362	53548.8	23.1362	62576.4
23.1579	31878.2	23.1579	38300.3	23.1579	45410.3	23.1567	53558.8	23.1567	62572.4
23.1784	31899.2	23.1784	38271.3	23.1784	45462.3	23.1771	53521.8	23.1771	62603.4
23.1989	31924.2	23.1989	38305.3	23.1989	45488.3	23.1976	53487.8	23.1976	62575.4
23.2193	31955.2	23.2193	38331.3	23.2193	45489.3	23.2181	53564.8	23.2181	62580.4
23.2398	31992.2	23.2398	38314.3	23.2398	45487.3	23.2385	53511.8	23.2385	62618.4
23.2603	32015.2	23.2603	38367.3	23.2603	45494.3	23.259	53552.8	23.259	62670.4
23.2807	32063.2	23.2807	38401.3	23.2807	45572.3	23.2795	53623.8	23.2795	62686.4
23.3012	32083.2	23.3012	38352.3	23.3012	45565.3	23.3	53587.8	23.3	62726.4
23.3217	32110.2	23.3217	38421.3	23.3217	45610.3	23.3204	53599.8	23.3204	62701.4
23.3422	32077.2	23.3422	38436.3	23.3422	45591.3	23.3409	53608.8	23.3409	62746.4
23.3626	32046.2	23.3626	38452.3	23.3626	45546.3	23.3614	53617.8	23.3614	62746.4
23.3831	32016.2	23.3831	38517.3	23.3831	45526.3	23.3818	53635.8	23.3818	62784.4
23.4036	31968.2	23.4036	38439.3	23.4036	45505.3	23.4023	53622.8	23.4023	62788.4
23.424	31915.2	23.424	38457.3	23.424	45492.3	23.4228	53709.8	23.4228	62748.4
23.4445	31850.2	23.4445	38424.3	23.4445	45438.3	23.4432	53773.8	23.4432	62705.4
23.465	31830.2	23.465	38421.3	23.465	45447.3	23.4637	53691.8	23.4637	62685.4
23.4855	31851.2	23.4855	38336.3	23.4855	45406.3	23.4842	53691.8	23.4842	62715.4
23.5059	31822.2	23.5059	38316.3	23.5059	45434.3	23.5046	53616.8	23.5046	62652.4
23.5264	31830.2	23.5264	38310.3	23.5264	45404.3	23.5251	53665.8	23.5251	62638.4
23.5469	31833.2	23.5469	38323.3	23.5469	45370.3	23.5456	53649.8	23.5456	62654.4
23.5673	31855.2	23.5673	38287.3	23.5673	45437.3	23.5661	53510.8	23.5661	62647.4
23.5878	31828.2	23.5878	38284.3	23.5878	45446.3	23.5865	53598.8	23.5865	62622.4
23.6083	31821.2	23.6083	38316.3	23.6083	45448.3	23.607	53524.8	23.607	62610.4
23.6287	31830.2	23.6287	38266.3	23.6287	45370.3	23.6275	53564.8	23.6275	62582.4
23.6492	31851.2	23.6492	38342.3	23.6492	45420.3	23.6479	53533.8	23.6479	62604.4
23.6697	31824.2	23.6697	38242.3	23.6697	45472.3	23.6684	53522.8	23.6684	62610.4
23.6902	31830.2	23.6902	38286.3	23.6902	45431.3	23.6889	53533.8	23.6889	62580.4
23.7106	31863.2	23.7106	38297.3	23.7106	45434.3	23.7093	53464.8	23.7093	62569.4
23.7311	31846.2	23.7311	38332.3	23.7311	45482.3	23.7298	53527.8	23.7298	62591.4
23.7516	31850.2	23.7516	38315.3	23.7516	45398.3	23.7503	53515.8	23.7503	62617.4
23.772	31846.2	23.772	38301.3	23.772	45434.3	23.7708	53512.8	23.7708	62613.4
23.7925	31829.2	23.7925	38338.3	23.7925	45458.3	23.7912	53512.8	23.7912	62584.4
23.813	31869.2	23.813	38346.3	23.813	45506.3	23.8117	53521.8	23.8117	62630.4
23.8335	31890.2	23.8335	38312.3	23.8335	45450.3	23.8322	53508.8	23.8322	62606.4
23.8539	31891.2	23.8539	38359.3	23.8539	45482.3	23.8526	53558.8	23.8526	62646.4
23.8744	31907.2	23.8744	38349.3	23.8744	45463.3	23.8731	53524.8	23.8731	62600.4
23.8949	31913.2	23.8949	38339.3	23.8949	45486.3	23.8936	53587.8	23.8936	62635.4
23.9153	31933.2	23.9153	38428.3	23.9153	45536.3	23.914	53614.8	23.914	62582.4
23.9358	31961.2	23.9358	38398.3	23.9358	45527.3	23.9345	53544.8	23.9345	62650.4
23.9563	31928.2	23.9563	38388.3	23.9563	45501.3	23.955	53596.8	23.955	62639.4
23.9768	31915.2	23.9768	38461.3	23.9768	45545.3	23.9755	53587.8	23.9755	62620.4
23.9972	31935.2	23.9972	38464.3	23.9972	45509.3	23.9959	53561.8	23.9959	62641.4
24.0177	31918.2	24.0177	38451.3	24.0177	45510.3	24.0164	53550.8	24.0164	62634.4
24.0382	31894.2	24.0382	38374.3	24.0382	45502.3	24.0369	53646.8	24.0369	62662.4
24.0586	31904.2	24.0586	38413.3	24.0586	45458.3	24.0573	53555.8	24.0573	62619.4
24.0791	31947.2	24.0791	38365.3	24.0791	45531.3	24.0778	53586.8	24.0778	62601.4
24.0996	31930.2	24.0996	38341.3	24.0996	45515.3	24.0983	53566.8	24.0983	62624.4
24.1201	31947.2	24.1201	38362.3	24.1201	45511.3	24.1187	53579.8	24.1187	62673.4
24.1405	32009.2	24.1405	38385.3	24.1405	45534.3	24.1392	53585.8	24.1392	62661.4
24.161	32032.2	24.161	38364.3	24.161	45555.3	24.1597	53535.8	24.1597	62613.4
24.1815	32086.2	24.1815	38358.3	24.1815	45535.3	24.1801	53556.8	24.1801	62654.4
24.2019	32106.2	24.2019	38366.3	24.2019	45535.3	24.2006	53530.8	24.2006	62625.4
24.2224	32187.2	24.2224	38360.3	24.2224	45638.3	24.2211	53543.8	24.2211	62658.4
24.2429	32296.2	24.2429	38381.3	24.2429	45629.3	24.2416	53562.8	24.2416	62731.4
24.2633	32382.2	24.2633	38392.3	24.2633	45680.3	24.262	53573.8	24.262	62661.4
24.2838	32473.2	24.2838	38389.3	24.2838	45746.3	24.2825	53602.8	24.2825	62666.4
24.3043	32590.2	24.3043	38450.3	24.3043	45827.3	24.303	53597.8	24.303	62666.4
24.3248	32699.2	24.3248	38450.3	24.3248	45892.3	24.3234	53655.8	24.3234	62676.4
24.3452	33047.2	24.3452	38493.3	24.3452	46019.3	24.3439	53575.8	24.3439	62715.4
24.3657	33303.2	24.3657	38528.3	24.3657	46096.3	24.3644	53742.8	24.3644	62743.4
24.3862	33559.2	24.3862	38597.3	24.3862	46175.3	24.3848	53687.8	24.3848	62778.4
24.4066	33893.2	24.4066	38717.3	24.4066	46365.3	24.4053	53768.8	24.4053	62859.4
24.4271	34094.2	24.4271	38835.3	24.4271	46628.3	24.4258	53821.8	24.4258	62918.4
24.4476	34427.2	24.4476	39055.3	24.4476	46930.3	24.4463	53897.8	24.4463	63028.4
24.4681	34701.2	24.4681	39391.3	24.4681	47005.3	24.4667	54129.8	24.4667	63115.4
24.4885	34935.2	24.4885	39695.3	24.4885	47234.3	24.4872	54359.8	24.4872	63268.4
24.509	34651.2	24.509	40070.3	24.509	47238.3	24.5077	54606.8	24.5077	63436.4
24.5295	33974.2	24.5295	40353.3	24.5295	47142.3	24.5281	54928.8	24.5281	63550.4
24.5499	33450.2	24.5499	40373.3	24.5499	46862.3	24.5486	55219.8	24.5486	63685.4
24.5704	32995.2	24.5704	40032.3	24.5704	46522.3	24.5691	55359.8	24.5691	63631.4
24.5909	32587.2	24.5909	39640.3	24.5909	46234.3	24.5895	55458.8	24.5895	63544.4
24.6114	32256.2	24.6114	39467.3	24.6114	46075.3	24.61	55405.8	24.61	63301.4
24.6318	32071.2	24.6318	39038.3	24.6318	45844.3	24.6305	55065.8	24.6305	63167.4
24.6523	32007.2	24.6523	38731.3	24.6523	45822.3	24.651	54754.8	24.651	63125.4
24.6728	31955.2	24.6728	38594.3	24.6728	45769.3	24.6714	54463.8	24.6714	62931.4
24.6932	31954.2	24.6932	38556.3	24.6932	45659.3	24.6919	54254.8	24.6919	62830.4
24.7137	31920.2	24.7137	38509.3	24.7137	45523.3	24.7124	53954.8	24.7124	62724.4
24.7342	31905.2	24.7342	38503.3	24.7342	45548.3	24.7328	53851.8	24.7328	62693.4
24.7547	31906.2	24.7547	38481.3	24.7547	45613.3	24.7533	53760.8	24.7533	62714.4
24.7751	31886.2	24.7751	38499.3	24.7751	45585.3	24.7738	53707.8	24.7738	62701.4
24.7956	31878.2	24.7956	38445.3	24.7956	45532.3	24.7942	53648.8	24.7942	62627.4
24.8161	31885.2	24.8161	38482.3	24.8161	45584.3	24.8147	53643.8	24.8147	62667.4
24.8365	31875.2	24.8365	38468.3	24.8365	45597.3	24.8352	53624.8	24.8352	62619.4
24.857	31910.2	24.857	38493.3	24.857	45589.3	24.8557	53623.8	24.8557	62679.4
24.8775	31889.2	24.8775	38477.3	24.8775	45529.3	24.8761	53589.8	24.8761	62648.4
24.898	31872.2	24.898	38525.3	24.898	45579.3	24.8966	53570.8	24.8966	62663.4
24.9184	31907.2	24.9184	38529.3	24.9184	45595.3	24.9171	53535.8	24.9171	62637.4
24.9389	31882.2	24.9389	38513.3	24.9389	45516.3	24.9375	53581.8	24.9375	62632.4
24.9594	31884.2	24.9594	38513.3	24.9594	45546.3	24.958	53600.8	24.958	62577.4
24.9798	31854.2	24.9798	38579.3	24.9798	45554.3	24.9785	53569.8	24.9785	62632.4
25.0003	31859.2	25.0003	38535.3	25.0003	45592.3	24.9989	53560.8	24.9989	62621.4
25.0208	31885.2	25.0208	38580.3	25.0208	45578.3	25.0194	53533.8	25.0194	62630.4
25.0412	31897.2	25.0412	38541.3	25.0412	45627.3	25.0399	53530.8	25.0399	62624.4
25.0617	31913.2	25.0617	38544.3	25.0617	45576.3	25.0603	53583.8	25.0603	62589.4
25.0822	31886.2	25.0822	38611.3	25.0822	45560.3	25.0808	53540.8	25.0808	62608.4
25.1027	31855.2	25.1027	38571.3	25.1027	45597.3	25.1013	53581.8	25.1013	62663.4
25.1231	31901.2	25.1231	38604.3	25.1231	45597.3	25.1218	53551.8	25.1218	62634.4
25.1436	31918.2	25.1436	38617.3	25.1436	45606.3	25.1422	53573.8	25.1422	62622.4
25.1641	31880.2	25.1641	38605.3	25.1641	45587.3	25.1627	53566.8	25.1627	62614.4
25.1845	31896.2	25.1845	38626.3	25.1845	45664.3	25.1832	53555.8	25.1832	62639.4
25.205	31939.2	25.205	38618.3	25.205	45620.3	25.2036	53552.8	25.2036	62643.4
25.2255	31937.2	25.2255	38696.3	25.2255	45686.3	25.2241	53570.8	25.2241	62626.4
25.246	31938.2	25.246	38707.3	25.246	45702.3	25.2446	53560.8	25.2446	62621.4
25.2664	31976.2	25.2664	38691.3	25.2664	45723.3	25.265	53546.8	25.265	62615.4
25.2869	32025.2	25.2869	38710.3	25.2869	45677.3	25.2855	53556.8	25.2855	62643.4
25.3074	32054.2	25.3074	38728.3	25.3074	45744.3	25.306	53557.8	25.306	62660.4
25.3278	32085.2	25.3278	38800.3	25.3278	45774.3	25.3265	53613.8	25.3265	62689.4
25.3483	32199.2	25.3483	38810.3	25.3483	45805.3	25.3469	53595.8	25.3469	62647.4
25.3688	32228.2	25.3688	38832.3	25.3688	45868.3	25.3674	53575.8	25.3674	62681.4
25.3893	32258.2	25.3893	38885.3	25.3893	45977.3	25.3879	53653.8	25.3879	62690.4
25.4097	32324.2	25.4097	38951.3	25.4097	45962.3	25.4083	53671.8	25.4083	62660.4
25.4302	32380.2	25.4302	38978.3	25.4302	45981.3	25.4288	53672.8	25.4288	62681.4
25.4507	32506.2	25.4507	39003.3	25.4507	46020.3	25.4493	53645.8	25.4493	62715.4
25.4711	32607.2	25.4711	39055.3	25.4711	46136.3	25.4697	53735.8	25.4697	62726.4
25.4916	32715.2	25.4916	39202.3	25.4916	46179.3	25.4902	53762.8	25.4902	62764.4
25.5121	32900.2	25.5121	39174.3	25.5121	46259.3	25.5107	53779.8	25.5107	62795.4
25.5326	33007.2	25.5326	39274.3	25.5326	46345.3	25.5312	53805.8	25.5312	62817.4
25.553	33217.2	25.553	39371.3	25.553	46374.3	25.5516	53849.8	25.5516	62870.4
25.5735	33276.2	25.5735	39403.3	25.5735	46608.3	25.5721	53912.8	25.5721	62956.4
25.594	33403.2	25.594	39613.3	25.594	46572.3	25.5926	54052.8	25.5926	63009.4
25.6144	33306.2	25.6144	39786.3	25.6144	46640.3	25.613	54157.8	25.613	63077.4
25.6349	32964.2	25.6349	39986.3	25.6349	46546.3	25.6335	54371.8	25.6335	63151.4
25.6554	32683.2	25.6554	40036.3	25.6554	46465.3	25.654	54408.8	25.654	63161.4
25.6759	32483.2	25.6759	39810.3	25.6759	46238.3	25.6744	54518.8	25.6744	63164.4
25.6963	32333.2	25.6963	39522.3	25.6963	46189.3	25.6949	54529.8	25.6949	63090.4
25.7168	32117.2	25.7168	39503.3	25.7168	46067.3	25.7154	54429.8	25.7154	63045.4
25.7373	32028.2	25.7373	39299.3	25.7373	45959.3	25.7359	54346.8	25.7359	63007.4
25.7577	31948.2	25.7577	39104.3	25.7577	45912.3	25.7563	54221.8	25.7563	62900.4
25.7782	31974.2	25.7782	39017.3	25.7782	45796.3	25.7768	54043.8	25.7768	62761.4
25.7987	31928.2	25.7987	39030.3	25.7987	45767.3	25.7973	53893.8	25.7973	62761.4
25.8191	31941.2	25.8191	38839.3	25.8191	45717.3	25.8177	53823.8	25.8177	62724.4
25.8396	31926.2	25.8396	38864.3	25.8396	45710.3	25.8382	53719.8	25.8382	62659.4
25.8601	31916.2	25.8601	38804.3	25.8601	45658.3	25.8587	53602.8	25.8587	62694.4
25.8806	31899.2	25.8806	38833.3	25.8806	45669.3	25.8791	53692.8	25.8791	62695.4
25.901	31954.2	25.901	38750.3	25.901	45671.3	25.8996	53597.8	25.8996	62661.4
25.9215	31910.2	25.9215	38688.3	25.9215	45671.3	25.9201	53556.8	25.9201	62609.4
25.942	31944.2	25.942	38683.3	25.942	45653.3	25.9405	53648.8	25.9405	62686.4
25.9624	31905.2	25.9624	38705.3	25.9624	45618.3	25.961	53564.8	25.961	62642.4
25.9829	31894.2	25.9829	38687.3	25.9829	45570.3	25.9815	53601.8	25.9815	62630.4
26.0034	31920.2	26.0034	38684.3	26.0034	45666.3	26.002	53503.8	26.002	62679.4
26.0239	31885.2	26.0239	38620.3	26.0239	45557.3	26.0224	53559.8	26.0224	62633.4
26.0443	31925.2	26.0443	38548.3	26.0443	45576.3	26.0429	53593.8	26.0429	62639.4
26.0648	31906.2	26.0648	38527.3	26.0648	45613.3	26.0634	53603.8	26.0634	62637.4
26.0853	31912.2	26.0853	38553.3	26.0853	45643.3	26.0838	53556.8	26.0838	62661.4
26.1057	31917.2	26.1057	38552.3	26.1057	45561.3	26.1043	53591.8	26.1043	62630.4
26.1262	31940.2	26.1262	38514.3	26.1262	45549.3	26.1248	53603.8	26.1248	62592.4
26.1467	31930.2	26.1467	38495.3	26.1467	45550.3	26.1452	53543.8	26.1452	62709.4
26.1672	31945.2	26.1672	38511.3	26.1672	45615.3	26.1657	53539.8	26.1657	62685.4
26.1876	31950.2	26.1876	38485.3	26.1876	45573.3	26.1862	53523.8	26.1862	62653.4
26.2081	31952.2	26.2081	38532.3	26.2081	45595.3	26.2067	53577.8	26.2067	62658.4
26.2286	31968.2	26.2286	38424.3	26.2286	45633.3	26.2271	53543.8	26.2271	62665.4
26.249	31994.2	26.249	38475.3	26.249	45618.3	26.2476	53555.8	26.2476	62628.4
26.2695	32036.2	26.2695	38426.3	26.2695	45683.3	26.2681	53601.8	26.2681	62664.4
26.29	32139.2	26.29	38478.3	26.29	45632.3	26.2885	53573.8	26.2885	62629.4
26.3105	32156.2	26.3105	38443.3	26.3105	45737.3	26.309	53625.8	26.309	62665.4
26.3309	32252.2	26.3309	38533.3	26.3309	45773.3	26.3295	53619.8	26.3295	62641.4
26.3514	32320.2	26.3514	38514.3	26.3514	45749.3	26.3499	53572.8	26.3499	62657.4
26.3719	32413.2	26.3719	38479.3	26.3719	45866.3	26.3704	53613.8	26.3704	62710.4
26.3923	32514.2	26.3923	38541.3	26.3923	45955.3	26.3909	53601.8	26.3909	62687.4
26.4128	32657.2	26.4128	38546.3	26.4128	45932.3	26.4114	53627.8	26.4114	62678.4
26.4333	32700.2	26.4333	38570.3	26.4333	45966.3	26.4318	53652.8	26.4318	62734.4
26.4538	32950.2	26.4538	38564.3	26.4538	46112.3	26.4523	53741.8	26.4523	62732.4
26.4742	33104.2	26.4742	38618.3	26.4742	46177.3	26.4728	53713.8	26.4728	62730.4
26.4947	33358.2	26.4947	38604.3	26.4947	46259.3	26.4932	53801.8	26.4932	62804.4
26.5152	33690.2	26.5152	38631.3	26.5152	46381.3	26.5137	53692.8	26.5137	62835.4
26.5356	34142.2	26.5356	38731.3	26.5356	46508.3	26.5342	53844.8	26.5342	62806.4
26.5561	34356.2	26.5561	38852.3	26.5561	46777.3	26.5546	53849.8	26.5546	62890.4
26.5766	34853.2	26.5766	38994.3	26.5766	47006.3	26.5751	53946.8	26.5751	62956.4
26.597	35319.2	26.597	39217.3	26.597	47350.3	26.5956	54027.8	26.5956	63126.4
26.6175	35783.2	26.6175	39429.3	26.6175	47586.3	26.616	54191.8	26.616	63170.4
26.638	36228.2	26.638	39840.3	26.638	47941.3	26.6365	54503.8	26.6365	63469.4
26.6585	36314.2	26.6585	40334.3	26.6585	48152.3	26.657	54783.8	26.657	63698.4
26.6789	36215.2	26.6789	40875.3	26.6789	48217.3	26.6775	55106.8	26.6775	63909.4
26.6994	35226.2	26.6994	41345.3	26.6994	48054.3	26.6979	55529.8	26.6979	64063.4
26.7199	34398.2	26.7199	41464.3	26.7199	47546.3	26.7184	56144.8	26.7184	64236.4
26.7403	33836.2	26.7403	40919.3	26.7403	47323.3	26.7389	56267.8	26.7389	64167.4
26.7608	33189.2	26.7608	40401.3	26.7608	46971.3	26.7593	56371.8	26.7593	64151.4
26.7813	32656.2	26.7813	39937.3	26.7813	46617.3	26.7798	56213.8	26.7798	63869.4
26.8018	32331.2	26.8018	39542.3	26.8018	46300.3	26.8003	55896.8	26.8003	63635.4
26.8222	32155.2	26.8222	39072.3	26.8222	46026.3	26.8207	55568.8	26.8207	63443.4
26.8427	32104.2	26.8427	38765.3	26.8427	45890.3	26.8412	55168.8	26.8412	63110.4
26.8632	32013.2	26.8632	38608.3	26.8632	45767.3	26.8617	54712.8	26.8617	63072.4
26.8836	31979.2	26.8836	38522.3	26.8836	45729.3	26.8822	54354.8	26.8822	62904.4
26.9041	31991.2	26.9041	38478.3	26.9041	45685.3	26.9026	54163.8	26.9026	62868.4
26.9246	32013.2	26.9246	38488.3	26.9246	45622.3	26.9231	53876.8	26.9231	62881.4
26.9451	31957.2	26.9451	38432.3	26.9451	45574.3	26.9436	53798.8	26.9436	62827.4
26.9655	31969.2	26.9655	38444.3	26.9655	45563.3	26.964	53763.8	26.964	62911.4
26.986	31930.2	26.986	38374.3	26.986	45590.3	26.9845	53725.8	26.9845	63062.4
27.0065	31939.2	27.0065	38384.3	27.0065	45562.3	27.005	53626.8	27.005	63431.4
27.0269	31919.2	27.0269	38420.3	27.0269	45556.3	27.0254	53577.8	27.0254	63358.4
27.0474	31906.2	27.0474	38385.3	27.0474	45528.3	27.0459	53627.8	27.0459	63156.4
27.0679	31923.2	27.0679	38376.3	27.0679	45468.3	27.0664	53637.8	27.0664	63006.4
27.0884	31941.2	27.0884	38365.3	27.0884	45491.3	27.0869	53619.8	27.0869	63039.4
27.1088	31910.2	27.1088	38357.3	27.1088	45520.3	27.1073	53582.8	27.1073	62938.4
27.1293	31923.2	27.1293	38363.3	27.1293	45476.3	27.1278	53583.8	27.1278	62756.4
27.1498	31879.2	27.1498	38394.3	27.1498	45540.3	27.1483	53573.8	27.1483	62696.4
27.1702	31910.2	27.1702	38356.3	27.1702	45484.3	27.1687	53574.8	27.1687	62647.4
27.1907	31882.2	27.1907	38333.3	27.1907	45462.3	27.1892	53604.8	27.1892	62671.4
27.2112	31905.2	27.2112	38324.3	27.2112	45516.3	27.2097	53502.8	27.2097	62670.4
27.2317	31889.2	27.2317	38340.3	27.2317	45453.3	27.2301	53483.8	27.2301	62661.4
27.2521	31874.2	27.2521	38354.3	27.2521	45465.3	27.2506	53565.8	27.2506	62670.4
27.2726	31877.2	27.2726	38318.3	27.2726	45461.3	27.2711	53535.8	27.2711	62647.4
27.2931	31879.2	27.2931	38304.3	27.2931	45490.3	27.2916	53563.8	27.2916	62672.4
27.3135	31889.2	27.3135	38356.3	27.3135	45461.3	27.312	53516.8	27.312	62615.4
27.334	31906.2	27.334	38291.3	27.334	45434.3	27.3325	53539.8	27.3325	62702.4
27.3545	31883.2	27.3545	38306.3	27.3545	45412.3	27.353	53546.8	27.353	62624.4
27.3749	31900.2	27.3749	38334.3	27.3749	45425.3	27.3734	53545.8	27.3734	62629.4
27.3954	31857.2	27.3954	38351.3	27.3954	45452.3	27.3939	53547.8	27.3939	62614.4
27.4159	31870.2	27.4159	38365.3	27.4159	45514.3	27.4144	53595.8	27.4144	62581.4
27.4364	31877.2	27.4364	38337.3	27.4364	45434.3	27.4348	53502.8	27.4348	62647.4
27.4568	31892.2	27.4568	38310.3	27.4568	45462.3	27.4553	53550.8	27.4553	62645.4
27.4773	31881.2	27.4773	38317.3	27.4773	45470.3	27.4758	53512.8	27.4758	62637.4
27.4978	31858.2	27.4978	38319.3	27.4978	45486.3	27.4962	53539.8	27.4962	62607.4
27.5182	31860.2	27.5182	38308.3	27.5182	45467.3	27.5167	53511.8	27.5167	62622.4
27.5387	31889.2	27.5387	38309.3	27.5387	45390.3	27.5372	53556.8	27.5372	62699.4
27.5592	31876.2	27.5592	38338.3	27.5592	45459.3	27.5577	53523.8	27.5577	62634.4
27.5797	31875.2	27.5797	38324.3	27.5797	45458.3	27.5781	53511.8	27.5781	62644.4
27.6001	31903.2	27.6001	38359.3	27.6001	45480.3	27.5986	53530.8	27.5986	62661.4
27.6206	31883.2	27.6206	38345.3	27.6206	45502.3	27.6191	53625.8	27.6191	62638.4
27.6411	31890.2	27.6411	38329.3	27.6411	45468.3	27.6395	53524.8	27.6395	62652.4
27.6615	31866.2	27.6615	38302.3	27.6615	45479.3	27.66	53601.8	27.66	62616.4
27.682	31852.2	27.682	38332.3	27.682	45421.3	27.6805	53541.8	27.6805	62654.4
27.7025	31901.2	27.7025	38387.3	27.7025	45485.3	27.7009	53500.8	27.7009	62625.4
27.723	31874.2	27.723	38335.3	27.723	45450.3	27.7214	53538.8	27.7214	62624.4
27.7434	31894.2	27.7434	38311.3	27.7434	45497.3	27.7419	53532.8	27.7419	62625.4
27.7639	31870.2	27.7639	38331.3	27.7639	45464.3	27.7624	53487.8	27.7624	62622.4
27.7844	31877.2	27.7844	38344.3	27.7844	45450.3	27.7828	53533.8	27.7828	62610.4
27.8048	31875.2	27.8048	38314.3	27.8048	45445.3	27.8033	53523.8	27.8033	62593.4
27.8253	31843.2	27.8253	38304.3	27.8253	45409.3	27.8238	53588.8	27.8238	62635.4
27.8458	31834.2	27.8458	38283.3	27.8458	45483.3	27.8442	53561.8	27.8442	62628.4
27.8663	31852.2	27.8663	38316.3	27.8663	45392.3	27.8647	53524.8	27.8647	62622.4
27.8867	31843.2	27.8867	38308.3	27.8867	45420.3	27.8852	53539.8	27.8852	62642.4
27.9072	31854.2	27.9072	38328.3	27.9072	45411.3	27.9056	53520.8	27.9056	62638.4
27.9277	31871.2	27.9277	38297.3	27.9277	45412.3	27.9261	53550.8	27.9261	62611.4
27.9481	31835.2	27.9481	38305.3	27.9481	45396.3	27.9466	53534.8	27.9466	62622.4
27.9686	31840.2	27.9686	38319.3	27.9686	45452.3	27.9671	53463.8	27.9671	62621.4
27.9891	31851.2	27.9891	38308.3	27.9891	45415.3	27.9875	53515.8	27.9875	62620.4
28.0096	31843.2	28.0096	38333.3	28.0096	45408.3	28.008	53493.8	28.008	62612.4
28.03	31846.2	28.03	38287.3	28.03	45450.3	28.0285	53468.8	28.0285	62678.4
28.0505	31849.2	28.0505	38325.3	28.0505	45442.3	28.0489	53538.8	28.0489	62599.4
28.071	31837.2	28.071	38282.3	28.071	45424.3	28.0694	53519.8	28.0694	62610.4
28.0914	31862.2	28.0914	38288.3	28.0914	45434.3	28.0899	53508.8	28.0899	62600.4
28.1119	31857.2	28.1119	38336.3	28.1119	45410.3	28.1103	53506.8	28.1103	62627.4
28.1324	31866.2	28.1324	38315.3	28.1324	45417.3	28.1308	53507.8	28.1308	62661.4
28.1528	31880.2	28.1528	38340.3	28.1528	45440.3	28.1513	53542.8	28.1513	62629.4
28.1733	31849.2	28.1733	38288.3	28.1733	45415.3	28.1717	53504.8	28.1717	62654.4
28.1938	31818.2	28.1938	38287.3	28.1938	45441.3	28.1922	53545.8	28.1922	62614.4
28.2143	31868.2	28.2143	38322.3	28.2143	45399.3	28.2127	53560.8	28.2127	62643.4
28.2347	31854.2	28.2347	38332.3	28.2347	45430.3	28.2332	53544.8	28.2332	62634.4
28.2552	31861.2	28.2552	38283.3	28.2552	45431.3	28.2536	53531.8	28.2536	62653.4
28.2757	31842.2	28.2757	38305.3	28.2757	45470.3	28.2741	53528.8	28.2741	62639.4
28.2961	31864.2	28.2961	38299.3	28.2961	45461.3	28.2946	53493.8	28.2946	62620.4
28.3166	31893.2	28.3166	38280.3	28.3166	45476.3	28.315	53516.8	28.315	62620.4
28.3371	31881.2	28.3371	38350.3	28.3371	45460.3	28.3355	53567.8	28.3355	62673.4
28.3576	31904.2	28.3576	38336.3	28.3576	45451.3	28.356	53606.8	28.356	62694.4
28.378	31910.2	28.378	38287.3	28.378	45469.3	28.3764	53536.8	28.3764	62653.4
28.3985	31903.2	28.3985	38335.3	28.3985	45469.3	28.3969	53573.8	28.3969	62665.4
28.419	31935.2	28.419	38332.3	28.419	45461.3	28.4174	53540.8	28.4174	62691.4
28.4394	31924.2	28.4394	38319.3	28.4394	45487.3	28.4379	53589.8	28.4379	62696.4
28.4599	31954.2	28.4599	38306.3	28.4599	45508.3	28.4583	53581.8	28.4583	62710.4
28.4804	31938.2	28.4804	38280.3	28.4804	45490.3	28.4788	53561.8	28.4788	62751.4
28.5009	31971.2	28.5009	38295.3	28.5009	45518.3	28.4993	53572.8	28.4993	62684.4
28.5213	32016.2	28.5213	38326.3	28.5213	45523.3	28.5197	53548.8	28.5197	62673.4
28.5418	32037.2	28.5418	38303.3	28.5418	45479.3	28.5402	53482.8	28.5402	62684.4
28.5623	32047.2	28.5623	38373.3	28.5623	45602.3	28.5607	53589.8	28.5607	62637.4
28.5827	32110.2	28.5827	38363.3	28.5827	45566.3	28.5811	53563.8	28.5811	62599.4
28.6032	32135.2	28.6032	38405.3	28.6032	45620.3	28.6016	53571.8	28.6016	62667.4
28.6237	32160.2	28.6237	38404.3	28.6237	45581.3	28.6221	53570.8	28.6221	62640.4
28.6442	32258.2	28.6442	38424.3	28.6442	45658.3	28.6426	53566.8	28.6426	62713.4
28.6646	32282.2	28.6646	38468.3	28.6646	45761.3	28.663	53652.8	28.663	62711.4
28.6851	32276.2	28.6851	38525.3	28.6851	45636.3	28.6835	53684.8	28.6835	62694.4
28.7056	32199.2	28.7056	38578.3	28.7056	45721.3	28.704	53688.8	28.704	62763.4
28.726	32128.2	28.726	38576.3	28.726	45735.3	28.7244	53728.8	28.7244	62800.4
28.7465	32086.2	28.7465	38596.3	28.7465	45694.3	28.7449	53750.8	28.7449	62783.4
28.767	32036.2	28.767	38507.3	28.767	45637.3	28.7654	53769.8	28.7654	62809.4
28.7874	32012.2	28.7874	38468.3	28.7874	45607.3	28.7858	53849.8	28.7858	62791.4
28.8079	31932.2	28.8079	38453.3	28.8079	45566.3	28.8063	53741.8	28.8063	62796.4
28.8284	31943.2	28.8284	38411.3	28.8284	45561.3	28.8268	53750.8	28.8268	62738.4
28.8489	31898.2	28.8489	38397.3	28.8489	45546.3	28.8473	53680.8	28.8473	62718.4
28.8693	31872.2	28.8693	38395.3	28.8693	45557.3	28.8677	53672.8	28.8677	62673.4
28.8898	31902.2	28.8898	38363.3	28.8898	45523.3	28.8882	53625.8	28.8882	62651.4
28.9103	31907.2	28.9103	38400.3	28.9103	45524.3	28.9087	53621.8	28.9087	62639.4
28.9307	31897.2	28.9307	38352.3	28.9307	45519.3	28.9291	53602.8	28.9291	62673.4
28.9512	31898.2	28.9512	38406.3	28.9512	45516.3	28.9496	53569.8	28.9496	62694.4
28.9717	31915.2	28.9717	38351.3	28.9717	45540.3	28.9701	53605.8	28.9701	62657.4
28.9922	31898.2	28.9922	38400.3	28.9922	45516.3	28.9905	53581.8	28.9905	62664.4
29.0126	31873.2	29.0126	38374.3	29.0126	45544.3	29.011	53594.8	29.011	62622.4
29.0331	31877.2	29.0331	38369.3	29.0331	45544.3	29.0315	53556.8	29.0315	62694.4
29.0536	31929.2	29.0536	38340.3	29.0536	45574.3	29.0519	53586.8	29.0519	62610.4
29.074	31917.2	29.074	38356.3	29.074	45511.3	29.0724	53546.8	29.0724	62668.4
29.0945	31896.2	29.0945	38392.3	29.0945	45509.3	29.0929	53580.8	29.0929	62683.4
29.115	31920.2	29.115	38372.3	29.115	45569.3	29.1134	53572.8	29.1134	62664.4
29.1355	31939.2	29.1355	38412.3	29.1355	45556.3	29.1338	53547.8	29.1338	62642.4
29.1559	31944.2	29.1559	38410.3	29.1559	45538.3	29.1543	53586.8	29.1543	62727.4
29.1764	31942.2	29.1764	38407.3	29.1764	45561.3	29.1748	53628.8	29.1748	62692.4
29.1969	31946.2	29.1969	38403.3	29.1969	45597.3	29.1952	53560.8	29.1952	62636.4
29.2173	31948.2	29.2173	38406.3	29.2173	45608.3	29.2157	53615.8	29.2157	62669.4
29.2378	31993.2	29.2378	38426.3	29.2378	45630.3	29.2362	53562.8	29.2362	62708.4
29.2583	32039.2	29.2583	38449.3	29.2583	45634.3	29.2566	53504.8	29.2566	62709.4
29.2788	32056.2	29.2788	38478.3	29.2788	45630.3	29.2771	53597.8	29.2771	62635.4
29.2992	32108.2	29.2992	38431.3	29.2992	45603.3	29.2976	53626.8	29.2976	62735.4
29.3197	32133.2	29.3197	38442.3	29.3197	45693.3	29.3181	53570.8	29.3181	62732.4
29.3402	32195.2	29.3402	38473.3	29.3402	45693.3	29.3385	53582.8	29.3385	62726.4
29.3606	32205.2	29.3606	38455.3	29.3606	45698.3	29.359	53664.8	29.359	62679.4
29.3811	32250.2	29.3811	38424.3	29.3811	45779.3	29.3795	53661.8	29.3795	62703.4
29.4016	32327.2	29.4016	38451.3	29.4016	45819.3	29.3999	53685.8	29.3999	62756.4
29.4221	32471.2	29.4221	38472.3	29.4221	45788.3	29.4204	53608.8	29.4204	62727.4
29.4425	32496.2	29.4425	38473.3	29.4425	45865.3	29.4409	53676.8	29.4409	62736.4
29.463	32680.2	29.463	38457.3	29.463	45908.3	29.4613	53664.8	29.4613	62733.4
29.4835	32800.2	29.4835	38482.3	29.4835	45957.3	29.4818	53654.8	29.4818	62741.4
29.5039	33038.2	29.5039	38594.3	29.5039	46032.3	29.5023	53612.8	29.5023	62787.4
29.5244	33189.2	29.5244	38588.3	29.5244	46215.3	29.5228	53690.8	29.5228	62772.4
29.5449	33388.2	29.5449	38577.3	29.5449	46274.3	29.5432	53804.8	29.5432	62842.4
29.5653	33647.2	29.5653	38775.3	29.5653	46333.3	29.5637	53806.8	29.5637	62865.4
29.5858	33852.2	29.5858	38850.3	29.5858	46627.3	29.5842	53871.8	29.5842	62917.4
29.6063	34150.2	29.6063	39050.3	29.6063	46828.3	29.6046	53925.8	29.6046	63041.4
29.6268	34288.2	29.6268	39269.3	29.6268	46976.3	29.6251	54066.8	29.6251	63181.4
29.6472	34329.2	29.6472	39558.3	29.6472	47009.3	29.6456	54302.8	29.6456	63326.4
29.6677	34045.2	29.6677	39832.3	29.6677	47114.3	29.666	54562.8	29.666	63436.4
29.6882	33543.2	29.6882	40049.3	29.6882	46849.3	29.6865	54711.8	29.6865	63443.4
29.7086	33200.2	29.7086	40000.3	29.7086	46696.3	29.707	55017.8	29.707	63533.4
29.7291	32965.2	29.7291	39672.3	29.7291	46603.3	29.7275	55141.8	29.7275	63531.4
29.7496	32644.2	29.7496	39429.3	29.7496	46398.3	29.7479	55115.8	29.7479	63507.4
29.7701	32329.2	29.7701	39201.3	29.7701	46123.3	29.7684	54982.8	29.7684	63324.4
29.7905	32170.2	29.7905	39008.3	29.7905	45928.3	29.7889	54829.8	29.7889	63257.4
29.811	32053.2	29.811	38769.3	29.811	45800.3	29.8093	54566.8	29.8093	63168.4
29.8315	31987.2	29.8315	38590.3	29.8315	45725.3	29.8298	54441.8	29.8298	63008.4
29.8519	31999.2	29.8519	38535.3	29.8519	45721.3	29.8503	54262.8	29.8503	62878.4
29.8724	31960.2	29.8724	38462.3	29.8724	45600.3	29.8707	54000.8	29.8707	62781.4
29.8929	31961.2	29.8929	38420.3	29.8929	45608.3	29.8912	53872.8	29.8912	62758.4
29.9134	31945.2	29.9134	38430.3	29.9134	45558.3	29.9117	53824.8	29.9117	62687.4
29.9338	31927.2	29.9338	38398.3	29.9338	45540.3	29.9321	53736.8	29.9321	62732.4
29.9543	31941.2	29.9543	38427.3	29.9543	45585.3	29.9526	53651.8	29.9526	62686.4
29.9748	31926.2	29.9748	38388.3	29.9748	45536.3	29.9731	53671.8	29.9731	62701.4
29.9952	31958.2	29.9952	38377.3	29.9952	45582.3	29.9936	53650.8	29.9936	62650.4
30.0157	31927.2	30.0157	38350.3	30.0157	45564.3	30.014	53602.8	30.014	62730.4
30.0362	31925.2	30.0362	38355.3	30.0362	45572.3	30.0345	53577.8	30.0345	62692.4
30.0567	31923.2	30.0567	38357.3	30.0567	45545.3	30.055	53550.8	30.055	62702.4
30.0771	31931.2	30.0771	38321.3	30.0771	45516.3	30.0754	53639.8	30.0754	62726.4
30.0976	31959.2	30.0976	38341.3	30.0976	45549.3	30.0959	53620.8	30.0959	62701.4
30.1181	31986.2	30.1181	38387.3	30.1181	45601.3	30.1164	53555.8	30.1164	62630.4
30.1385	31952.2	30.1385	38410.3	30.1385	45598.3	30.1368	53660.8	30.1368	62742.4
30.159	31996.2	30.159	38353.3	30.159	45600.3	30.1573	53593.8	30.1573	62749.4
30.1795	32005.2	30.1795	38393.3	30.1795	45571.3	30.1778	53641.8	30.1778	62651.4
30.2	32031.2	30.2	38407.3	30.2	45674.3	30.1983	53659.8	30.1983	62692.4
30.2204	32055.2	30.2204	38408.3	30.2204	45666.3	30.2187	53612.8	30.2187	62705.4
30.2409	32082.2	30.2409	38398.3	30.2409	45665.3	30.2392	53631.8	30.2392	62702.4
30.2614	32122.2	30.2614	38451.3	30.2614	45737.3	30.2597	53702.8	30.2597	62723.4
30.2818	32160.2	30.2818	38406.3	30.2818	45747.3	30.2801	53643.8	30.2801	62703.4
30.3023	32207.2	30.3023	38455.3	30.3023	45706.3	30.3006	53632.8	30.3006	62759.4
30.3228	32259.2	30.3228	38440.3	30.3228	45692.3	30.3211	53675.8	30.3211	62762.4
30.3432	32319.2	30.3432	38512.3	30.3432	45709.3	30.3415	53620.8	30.3415	62778.4
30.3637	32319.2	30.3637	38493.3	30.3637	45827.3	30.362	53663.8	30.362	62769.4
30.3842	32436.2	30.3842	38482.3	30.3842	45809.3	30.3825	53652.8	30.3825	62726.4
30.4047	32521.2	30.4047	38462.3	30.4047	45834.3	30.403	53660.8	30.403	62759.4
30.4251	32586.2	30.4251	38445.3	30.4251	45886.3	30.4234	53659.8	30.4234	62715.4
30.4456	32732.2	30.4456	38471.3	30.4456	45942.3	30.4439	53691.8	30.4439	62745.4
30.4661	32868.2	30.4661	38525.3	30.4661	46082.3	30.4644	53702.8	30.4644	62820.4
30.4865	33029.2	30.4865	38601.3	30.4865	46118.3	30.4848	53719.8	30.4848	62785.4
30.507	33167.2	30.507	38646.3	30.507	46268.3	30.5053	53796.8	30.5053	62857.4
30.5275	33325.2	30.5275	38742.3	30.5275	46365.3	30.5258	53832.8	30.5258	62897.4
30.548	33459.2	30.548	38944.3	30.548	46425.3	30.5462	53844.8	30.5462	62970.4
30.5684	33616.2	30.5684	39072.3	30.5684	46488.3	30.5667	54017.8	30.5667	63003.4
30.5889	33571.2	30.5889	39127.3	30.5889	46499.3	30.5872	54174.8	30.5872	63171.4
30.6094	33295.2	30.6094	39496.3	30.6094	46513.3	30.6076	54317.8	30.6076	63276.4
30.6298	32997.2	30.6298	39540.3	30.6298	46410.3	30.6281	54458.8	30.6281	63307.4
30.6503	32786.2	30.6503	39362.3	30.6503	46311.3	30.6486	54569.8	30.6486	63277.4
30.6708	32602.2	30.6708	39111.3	30.6708	46176.3	30.6691	54656.8	30.6691	63320.4
30.6913	32364.2	30.6913	39057.3	30.6913	46029.3	30.6895	54732.8	30.6895	63303.4
30.7117	32169.2	30.7117	38935.3	30.7117	45945.3	30.71	54535.8	30.71	63116.4
30.7322	32092.2	30.7322	38787.3	30.7322	45728.3	30.7305	54393.8	30.7305	63069.4
30.7527	32013.2	30.7527	38561.3	30.7527	45733.3	30.7509	54200.8	30.7509	63020.4
30.7731	32017.2	30.7731	38452.3	30.7731	45635.3	30.7714	54106.8	30.7714	62813.4
30.7936	31947.2	30.7936	38440.3	30.7936	45658.3	30.7919	54005.8	30.7919	62771.4
30.8141	31955.2	30.8141	38399.3	30.8141	45577.3	30.8123	53871.8	30.8123	62845.4
30.8346	31943.2	30.8346	38426.3	30.8346	45565.3	30.8328	53810.8	30.8328	62753.4
30.855	31910.2	30.855	38354.3	30.855	45553.3	30.8533	53709.8	30.8533	62758.4
30.8755	31935.2	30.8755	38340.3	30.8755	45517.3	30.8738	53730.8	30.8738	62770.4
30.896	31936.2	30.896	38312.3	30.896	45552.3	30.8942	53689.8	30.8942	62709.4
30.9164	31948.2	30.9164	38404.3	30.9164	45538.3	30.9147	53616.8	30.9147	62701.4
30.9369	31925.2	30.9369	38344.3	30.9369	45514.3	30.9352	53594.8	30.9352	62700.4
30.9574	31927.2	30.9574	38312.3	30.9574	45500.3	30.9556	53616.8	30.9556	62764.4
30.9779	31922.2	30.9779	38355.3	30.9779	45500.3	30.9761	53576.8	30.9761	62702.4
30.9983	31947.2	30.9983	38321.3	30.9983	45537.3	30.9966	53579.8	30.9966	62695.4
31.0188	31920.2	31.0188	38348.3	31.0188	45503.3	31.017	53576.8	31.017	62756.4
31.0393	31931.2	31.0393	38381.3	31.0393	45562.3	31.0375	53610.8	31.0375	62721.4
31.0597	31930.2	31.0597	38324.3	31.0597	45566.3	31.058	53573.8	31.058	62726.4
31.0802	31978.2	31.0802	38352.3	31.0802	45510.3	31.0785	53568.8	31.0785	62716.4
31.1007	31959.2	31.1007	38333.3	31.1007	45513.3	31.0989	53590.8	31.0989	62714.4
31.1211	31936.2	31.1211	38354.3	31.1211	45527.3	31.1194	53605.8	31.1194	62714.4
31.1416	31982.2	31.1416	38352.3	31.1416	45591.3	31.1399	53588.8	31.1399	62661.4
31.1621	31994.2	31.1621	38295.3	31.1621	45573.3	31.1603	53554.8	31.1603	62723.4
31.1826	32033.2	31.1826	38345.3	31.1826	45615.3	31.1808	53584.8	31.1808	62720.4
31.203	32070.2	31.203	38366.3	31.203	45581.3	31.2013	53584.8	31.2013	62763.4
31.2235	32140.2	31.2235	38360.3	31.2235	45672.3	31.2217	53553.8	31.2217	62748.4
31.244	32138.2	31.244	38367.3	31.244	45623.3	31.2422	53564.8	31.2422	62719.4
31.2644	32220.2	31.2644	38382.3	31.2644	45667.3	31.2627	53569.8	31.2627	62701.4
31.2849	32239.2	31.2849	38353.3	31.2849	45688.3	31.2832	53613.8	31.2832	62707.4
31.3054	32296.2	31.3054	38351.3	31.3054	45770.3	31.3036	53557.8	31.3036	62749.4
31.3259	32403.2	31.3259	38384.3	31.3259	45765.3	31.3241	53641.8	31.3241	62720.4
31.3463	32517.2	31.3463	38399.3	31.3463	45819.3	31.3446	53652.8	31.3446	62759.4
31.3668	32683.2	31.3668	38439.3	31.3668	45909.3	31.365	53666.8	31.365	62790.4
31.3873	32721.2	31.3873	38523.3	31.3873	45933.3	31.3855	53651.8	31.3855	62831.4
31.4077	32823.2	31.4077	38578.3	31.4077	46061.3	31.406	53692.8	31.406	62815.4
31.4282	32898.2	31.4282	38564.3	31.4282	46077.3	31.4264	53706.8	31.4264	62889.4
31.4487	33049.2	31.4487	38714.3	31.4487	46209.3	31.4469	53808.8	31.4469	62946.4
31.4692	33134.2	31.4692	38834.3	31.4692	46254.3	31.4674	53870.8	31.4674	62934.4
31.4896	33151.2	31.4896	38968.3	31.4896	46360.3	31.4878	53983.8	31.4878	63075.4
31.5101	33116.2	31.5101	39157.3	31.5101	46341.3	31.5083	54091.8	31.5083	63079.4
31.5306	32831.2	31.5306	39260.3	31.5306	46240.3	31.5288	54210.8	31.5288	63192.4
31.551	32580.2	31.551	39195.3	31.551	46128.3	31.5493	54341.8	31.5493	63148.4
31.5715	32475.2	31.5715	39066.3	31.5715	46111.3	31.5697	54495.8	31.5697	63160.4
31.592	32411.2	31.592	38955.3	31.592	45987.3	31.5902	54370.8	31.5902	63124.4
31.6125	32200.2	31.6125	38855.3	31.6125	45851.3	31.6107	54377.8	31.6107	63146.4
31.6329	32054.2	31.6329	38753.3	31.6329	45742.3	31.6311	54353.8	31.6311	62978.4
31.6534	32036.2	31.6534	38584.3	31.6534	45695.3	31.6516	54190.8	31.6516	62975.4
31.6739	31971.2	31.6739	38508.3	31.6739	45661.3	31.6721	54120.8	31.6721	62920.4
31.6943	31914.2	31.6943	38450.3	31.6943	45638.3	31.6925	53956.8	31.6925	62879.4
31.7148	31947.2	31.7148	38427.3	31.7148	45628.3	31.713	53942.8	31.713	62801.4
31.7353	31973.2	31.7353	38435.3	31.7353	45561.3	31.7335	53798.8	31.7335	62793.4
31.7558	31908.2	31.7558	38406.3	31.7558	45574.3	31.754	53687.8	31.754	62786.4
31.7762	31915.2	31.7762	38384.3	31.7762	45588.3	31.7744	53736.8	31.7744	62779.4
31.7967	31901.2	31.7967	38417.3	31.7967	45628.3	31.7949	53665.8	31.7949	62735.4
31.8172	31925.2	31.8172	38430.3	31.8172	45568.3	31.8154	53648.8	31.8154	62763.4
31.8376	31925.2	31.8376	38362.3	31.8376	45549.3	31.8358	53641.8	31.8358	62758.4
31.8581	31886.2	31.8581	38386.3	31.8581	45582.3	31.8563	53661.8	31.8563	62724.4
31.8786	31934.2	31.8786	38396.3	31.8786	45609.3	31.8768	53686.8	31.8768	62768.4
31.899	31914.2	31.899	38404.3	31.899	45569.3	31.8972	53629.8	31.8972	62752.4
31.9195	31953.2	31.9195	38366.3	31.9195	45606.3	31.9177	53623.8	31.9177	62746.4
31.94	31942.2	31.94	38398.3	31.94	45574.3	31.9382	53584.8	31.9382	62729.4
31.9605	31929.2	31.9605	38422.3	31.9605	45588.3	31.9587	53590.8	31.9587	62726.4
31.9809	31945.2	31.9809	38403.3	31.9809	45601.3	31.9791	53637.8	31.9791	62749.4
32.0014	31969.2	32.0014	38488.3	32.0014	45626.3	31.9996	53584.8	31.9996	62746.4
32.0219	32049.2	32.0219	38458.3	32.0219	45622.3	32.0201	53581.8	32.0201	62707.4
32.0423	32068.2	32.0423	38429.3	32.0423	45627.3	32.0405	53569.8	32.0405	62687.4
32.0628	32072.2	32.0628	38427.3	32.0628	45671.3	32.061	53611.8	32.061	62704.4
32.0833	32110.2	32.0833	38477.3	32.0833	45664.3	32.0815	53539.8	32.0815	62724.4
32.1038	32120.2	32.1038	38483.3	32.1038	45688.3	32.1019	53609.8	32.1019	62692.4
32.1242	32206.2	32.1242	38544.3	32.1242	45704.3	32.1224	53638.8	32.1224	62707.4
32.1447	32270.2	32.1447	38550.3	32.1447	45759.3	32.1429	53632.8	32.1429	62759.4
32.1652	32302.2	32.1652	38512.3	32.1652	45809.3	32.1633	53652.8	32.1633	62777.4
32.1856	32382.2	32.1856	38597.3	32.1856	45840.3	32.1838	53626.8	32.1838	62776.4
32.2061	32522.2	32.2061	38577.3	32.2061	45902.3	32.2043	53654.8	32.2043	62741.4
32.2266	32605.2	32.2266	38688.3	32.2266	45973.3	32.2248	53664.8	32.2248	62724.4
32.2471	32705.2	32.2471	38679.3	32.2471	46029.3	32.2452	53659.8	32.2452	62787.4
32.2675	32817.2	32.2675	38714.3	32.2675	46162.3	32.2657	53681.8	32.2657	62820.4
32.288	32935.2	32.288	38788.3	32.288	46242.3	32.2862	53678.8	32.2862	62837.4
32.3085	33093.2	32.3085	38840.3	32.3085	46378.3	32.3066	53723.8	32.3066	62854.4
32.3289	33240.2	32.3289	38905.3	32.3289	46395.3	32.3271	53821.8	32.3271	62966.4
32.3494	33384.2	32.3494	39107.3	32.3494	46552.3	32.3476	53920.8	32.3476	63001.4
32.3699	33513.2	32.3699	39189.3	32.3699	46604.3	32.368	54028.8	32.368	63093.4
32.3904	33416.2	32.3904	39442.3	32.3904	46542.3	32.3885	54176.8	32.3885	63185.4
32.4108	33116.2	32.4108	39539.3	32.4108	46491.3	32.409	54247.8	32.409	63260.4
32.4313	32785.2	32.4313	39598.3	32.4313	46422.3	32.4295	54557.8	32.4295	63311.4
32.4518	32670.2	32.4518	39352.3	32.4518	46279.3	32.4499	54550.8	32.4499	63322.4
32.4722	32486.2	32.4722	39252.3	32.4722	46135.3	32.4704	54530.8	32.4704	63305.4
32.4927	32308.2	32.4927	39026.3	32.4927	46064.3	32.4909	54546.8	32.4909	63201.4
32.5132	32113.2	32.5132	38905.3	32.5132	45904.3	32.5113	54474.8	32.5113	63110.4
32.5337	32019.2	32.5337	38805.3	32.5337	45794.3	32.5318	54231.8	32.5318	63067.4
32.5541	31983.2	32.5541	38629.3	32.5541	45742.3	32.5523	54193.8	32.5523	62981.4
32.5746	31960.2	32.5746	38493.3	32.5746	45671.3	32.5727	54114.8	32.5727	62919.4
32.5951	31965.2	32.5951	38449.3	32.5951	45593.3	32.5932	53988.8	32.5932	62824.4
32.6155	31943.2	32.6155	38452.3	32.6155	45600.3	32.6137	53808.8	32.6137	62785.4
32.636	31899.2	32.636	38369.3	32.636	45571.3	32.6342	53703.8	32.6342	62786.4
32.6565	31913.2	32.6565	38428.3	32.6565	45597.3	32.6546	53753.8	32.6546	62751.4
32.6769	31908.2	32.6769	38382.3	32.6769	45584.3	32.6751	53678.8	32.6751	62750.4
32.6974	31902.2	32.6974	38373.3	32.6974	45592.3	32.6956	53627.8	32.6956	62745.4
32.7179	31909.2	32.7179	38388.3	32.7179	45579.3	32.716	53637.8	32.716	62808.4
32.7384	31892.2	32.7384	38340.3	32.7384	45571.3	32.7365	53634.8	32.7365	62746.4
32.7588	31910.2	32.7588	38390.3	32.7588	45625.3	32.757	53581.8	32.757	62703.4
32.7793	31906.2	32.7793	38370.3	32.7793	45567.3	32.7774	53604.8	32.7774	62735.4
32.7998	31919.2	32.7998	38394.3	32.7998	45596.3	32.7979	53560.8	32.7979	62732.4
32.8202	31908.2	32.8202	38381.3	32.8202	45614.3	32.8184	53577.8	32.8184	62718.4
32.8407	31898.2	32.8407	38378.3	32.8407	45568.3	32.8389	53581.8	32.8389	62706.4
32.8612	31913.2	32.8612	38399.3	32.8612	45646.3	32.8593	53589.8	32.8593	62740.4
32.8817	31901.2	32.8817	38387.3	32.8817	45547.3	32.8798	53578.8	32.8798	62712.4
32.9021	31879.2	32.9021	38389.3	32.9021	45610.3	32.9003	53581.8	32.9003	62702.4
32.9226	31917.2	32.9226	38428.3	32.9226	45667.3	32.9207	53590.8	32.9207	62748.4
32.9431	31917.2	32.9431	38375.3	32.9431	45590.3	32.9412	53563.8	32.9412	62715.4
32.9635	31927.2	32.9635	38406.3	32.9635	45661.3	32.9617	53558.8	32.9617	62703.4
32.984	31907.2	32.984	38386.3	32.984	45665.3	32.9821	53477.8	32.9821	62709.4
33.0045	31909.2	33.0045	38401.3	33.0045	45619.3	33.0026	53551.8	33.0026	62730.4
33.025	31919.2	33.025	38459.3	33.025	45607.3	33.0231	53559.8	33.0231	62696.4
33.0454	31885.2	33.0454	38465.3	33.0454	45663.3	33.0435	53558.8	33.0435	62700.4
33.0659	31960.2	33.0659	38486.3	33.0659	45680.3	33.064	53620.8	33.064	62725.4
33.0864	31959.2	33.0864	38535.3	33.0864	45704.3	33.0845	53561.8	33.0845	62698.4
33.1068	31956.2	33.1068	38569.3	33.1068	45692.3	33.105	53516.8	33.105	62681.4
33.1273	31992.2	33.1273	38532.3	33.1273	45720.3	33.1254	53593.8	33.1254	62721.4
33.1478	32016.2	33.1478	38590.3	33.1478	45792.3	33.1459	53619.8	33.1459	62698.4
33.1683	32069.2	33.1683	38583.3	33.1683	45770.3	33.1664	53538.8	33.1664	62714.4
33.1887	32052.2	33.1887	38650.3	33.1887	45852.3	33.1868	53542.8	33.1868	62730.4
33.2092	32091.2	33.2092	38653.3	33.2092	45811.3	33.2073	53651.8	33.2073	62660.4
33.2297	32114.2	33.2297	38653.3	33.2297	45867.3	33.2278	53561.8	33.2278	62726.4
33.2501	32084.2	33.2501	38732.3	33.2501	45850.3	33.2482	53654.8	33.2482	62783.4
33.2706	32051.2	33.2706	38718.3	33.2706	45816.3	33.2687	53655.8	33.2687	62817.4
33.2911	32019.2	33.2911	38781.3	33.2911	45839.3	33.2892	53687.8	33.2892	62793.4
33.3115	32025.2	33.3115	38738.3	33.3115	45739.3	33.3097	53719.8	33.3097	62820.4
33.332	32006.2	33.332	38691.3	33.332	45707.3	33.3301	53724.8	33.3301	62818.4
33.3525	31962.2	33.3525	38659.3	33.3525	45736.3	33.3506	53664.8	33.3506	62752.4
33.373	31915.2	33.373	38686.3	33.373	45731.3	33.3711	53681.8	33.3711	62799.4
33.3934	31903.2	33.3934	38670.3	33.3934	45636.3	33.3915	53727.8	33.3915	62753.4
33.4139	31876.2	33.4139	38611.3	33.4139	45674.3	33.412	53727.8	33.412	62770.4
33.4344	31879.2	33.4344	38532.3	33.4344	45625.3	33.4325	53629.8	33.4325	62784.4
33.4548	31886.2	33.4548	38494.3	33.4548	45639.3	33.4529	53642.8	33.4529	62781.4
33.4753	31895.2	33.4753	38538.3	33.4753	45625.3	33.4734	53617.8	33.4734	62721.4
33.4958	31884.2	33.4958	38528.3	33.4958	45631.3	33.4939	53582.8	33.4939	62723.4
33.5163	31878.2	33.5163	38513.3	33.5163	45634.3	33.5144	53620.8	33.5144	62740.4
33.5367	31885.2	33.5367	38493.3	33.5367	45665.3	33.5348	53567.8	33.5348	62768.4
33.5572	31893.2	33.5572	38482.3	33.5572	45601.3	33.5553	53609.8	33.5553	62712.4
33.5777	31899.2	33.5777	38494.3	33.5777	45677.3	33.5758	53554.8	33.5758	62724.4
33.5981	31907.2	33.5981	38488.3	33.5981	45658.3	33.5962	53598.8	33.5962	62765.4
33.6186	31858.2	33.6186	38483.3	33.6186	45608.3	33.6167	53606.8	33.6167	62742.4
33.6391	31891.2	33.6391	38447.3	33.6391	45684.3	33.6372	53590.8	33.6372	62713.4
33.6596	31914.2	33.6596	38493.3	33.6596	45633.3	33.6576	53611.8	33.6576	62748.4
33.68	31895.2	33.68	38479.3	33.68	45648.3	33.6781	53656.8	33.6781	62722.4
33.7005	31902.2	33.7005	38519.3	33.7005	45681.3	33.6986	53562.8	33.6986	62756.4
33.721	31938.2	33.721	38505.3	33.721	45694.3	33.7191	53606.8	33.7191	62733.4
33.7414	31968.2	33.7414	38470.3	33.7414	45711.3	33.7395	53635.8	33.7395	62709.4
33.7619	31953.2	33.7619	38519.3	33.7619	45698.3	33.76	53600.8	33.76	62769.4
33.7824	31973.2	33.7824	38503.3	33.7824	45700.3	33.7805	53620.8	33.7805	62726.4
33.8029	31962.2	33.8029	38488.3	33.8029	45702.3	33.8009	53592.8	33.8009	62743.4
33.8233	31995.2	33.8233	38504.3	33.8233	45624.3	33.8214	53601.8	33.8214	62727.4
33.8438	32015.2	33.8438	38539.3	33.8438	45720.3	33.8419	53622.8	33.8419	62771.4
33.8643	32041.2	33.8643	38530.3	33.8643	45746.3	33.8623	53614.8	33.8623	62768.4
33.8847	32059.2	33.8847	38530.3	33.8847	45743.3	33.8828	53589.8	33.8828	62736.4
33.9052	32064.2	33.9052	38526.3	33.9052	45750.3	33.9033	53585.8	33.9033	62723.4
33.9257	32125.2	33.9257	38561.3	33.9257	45820.3	33.9237	53563.8	33.9237	62680.4
33.9462	32150.2	33.9462	38523.3	33.9462	45777.3	33.9442	53588.8	33.9442	62766.4
33.9666	32191.2	33.9666	38533.3	33.9666	45859.3	33.9647	53577.8	33.9647	62758.4
33.9871	32283.2	33.9871	38557.3	33.9871	45813.3	33.9852	53642.8	33.9852	62790.4
34.0076	32334.2	34.0076	38563.3	34.0076	45883.3	34.0056	53657.8	34.0056	62772.4
34.028	32351.2	34.028	38644.3	34.028	45952.3	34.0261	53655.8	34.0261	62834.4
34.0485	32415.2	34.0485	38742.3	34.0485	45932.3	34.0466	53690.8	34.0466	62817.4
34.069	32445.2	34.069	38668.3	34.069	45943.3	34.067	53676.8	34.067	62920.4
34.0894	32448.2	34.0894	38782.3	34.0894	46068.3	34.0875	53737.8	34.0875	62908.4
34.1099	32361.2	34.1099	38891.3	34.1099	45972.3	34.108	53856.8	34.108	62905.4
34.1304	32224.2	34.1304	38879.3	34.1304	45938.3	34.1284	53908.8	34.1284	62959.4
34.1509	32175.2	34.1509	38834.3	34.1509	45920.3	34.1489	53953.8	34.1489	62979.4
34.1713	32144.2	34.1713	38813.3	34.1713	45888.3	34.1694	53978.8	34.1694	62966.4
34.1918	32103.2	34.1918	38732.3	34.1918	45831.3	34.1899	53944.8	34.1899	62943.4
34.2123	32002.2	34.2123	38743.3	34.2123	45813.3	34.2103	53954.8	34.2103	62926.4
34.2327	32003.2	34.2327	38652.3	34.2327	45720.3	34.2308	53955.8	34.2308	62862.4
34.2532	31932.2	34.2532	38641.3	34.2532	45735.3	34.2513	53824.8	34.2513	62855.4
34.2737	31933.2	34.2737	38556.3	34.2737	45787.3	34.2717	53786.8	34.2717	62834.4
34.2942	31929.2	34.2942	38531.3	34.2942	45652.3	34.2922	53815.8	34.2922	62833.4
34.3146	31908.2	34.3146	38515.3	34.3146	45685.3	34.3127	53655.8	34.3127	62765.4
34.3351	31898.2	34.3351	38535.3	34.3351	45632.3	34.3331	53737.8	34.3331	62848.4
34.3556	31891.2	34.3556	38515.3	34.3556	45688.3	34.3536	53579.8	34.3536	62761.4
34.376	31903.2	34.376	38520.3	34.376	45711.3	34.3741	53611.8	34.3741	62773.4
34.3965	31944.2	34.3965	38534.3	34.3965	45657.3	34.3946	53653.8	34.3946	62732.4
34.417	31927.2	34.417	38501.3	34.417	45701.3	34.415	53601.8	34.415	62748.4
34.4375	31965.2	34.4375	38522.3	34.4375	45681.3	34.4355	53599.8	34.4355	62732.4
34.4579	31952.2	34.4579	38584.3	34.4579	45770.3	34.456	53591.8	34.456	62726.4
34.4784	31918.2	34.4784	38532.3	34.4784	45786.3	34.4764	53618.8	34.4764	62731.4
34.4989	31933.2	34.4989	38580.3	34.4989	45716.3	34.4969	53601.8	34.4969	62715.4
34.5193	31969.2	34.5193	38577.3	34.5193	45761.3	34.5174	53545.8	34.5174	62789.4
34.5398	31960.2	34.5398	38605.3	34.5398	45790.3	34.5378	53615.8	34.5378	62742.4
34.5603	32009.2	34.5603	38653.3	34.5603	45792.3	34.5583	53635.8	34.5583	62721.4
34.5808	32003.2	34.5808	38639.3	34.5808	45830.3	34.5788	53626.8	34.5788	62717.4
34.6012	32073.2	34.6012	38634.3	34.6012	45804.3	34.5992	53565.8	34.5992	62816.4
34.6217	32144.2	34.6217	38620.3	34.6217	45860.3	34.6197	53583.8	34.6197	62789.4
34.6422	32177.2	34.6422	38654.3	34.6422	45838.3	34.6402	53629.8	34.6402	62756.4
34.6626	32185.2	34.6626	38624.3	34.6626	45911.3	34.6607	53598.8	34.6607	62709.4
34.6831	32303.2	34.6831	38689.3	34.6831	45985.3	34.6811	53620.8	34.6811	62756.4
34.7036	32384.2	34.7036	38675.3	34.7036	45960.3	34.7016	53687.8	34.7016	62783.4
34.7241	32426.2	34.7241	38657.3	34.7241	45990.3	34.7221	53653.8	34.7221	62805.4
34.7445	32520.2	34.7445	38698.3	34.7445	46100.3	34.7425	53613.8	34.7425	62801.4
34.765	32605.2	34.765	38764.3	34.765	46220.3	34.763	53733.8	34.763	62803.4
34.7855	32749.2	34.7855	38771.3	34.7855	46261.3	34.7835	53645.8	34.7835	62821.4
34.8059	32909.2	34.8059	38829.3	34.8059	46270.3	34.8039	53838.8	34.8039	62900.4
34.8264	33078.2	34.8264	38915.3	34.8264	46374.3	34.8244	53719.8	34.8244	62850.4
34.8469	33193.2	34.8469	39047.3	34.8469	46557.3	34.8449	53801.8	34.8449	62932.4
34.8673	33261.2	34.8673	39103.3	34.8673	46612.3	34.8654	53839.8	34.8654	62978.4
34.8878	33481.2	34.8878	39303.3	34.8878	46737.3	34.8858	53954.8	34.8858	63098.4
34.9083	33493.2	34.9083	39369.3	34.9083	46775.3	34.9063	54061.8	34.9063	63124.4
34.9288	33376.2	34.9288	39623.3	34.9288	46804.3	34.9268	54185.8	34.9268	63264.4
34.9492	33169.2	34.9492	39658.3	34.9492	46724.3	34.9472	54435.8	34.9472	63409.4
34.9697	32913.2	34.9697	39800.3	34.9697	46719.3	34.9677	54494.8	34.9677	63431.4
34.9902	32754.2	34.9902	39636.3	34.9902	46572.3	34.9882	54738.8	34.9882	63331.4
35.0106	32619.2	35.0106	39330.3	35.0106	46439.3	35.0086	54548.8	35.0086	63401.4
35.0311	32441.2	35.0311	39374.3	35.0311	46404.3	35.0291	54644.8	35.0291	63259.4
35.0516	32231.2	35.0516	39157.3	35.0516	46154.3	35.0496	54538.8	35.0496	63224.4
35.0721	32102.2	35.0721	39154.3	35.0721	46099.3	35.0701	54429.8	35.0701	63223.4
35.0925	32019.2	35.0925	38908.3	35.0925	46023.3	35.0905	54359.8	35.0905	63113.4
35.113	31975.2	35.113	38788.3	35.113	45950.3	35.111	54194.8	35.111	63047.4
35.1335	31966.2	35.1335	38762.3	35.1335	45928.3	35.1315	54082.8	35.1315	62932.4
35.1539	31952.2	35.1539	38683.3	35.1539	45870.3	35.1519	53932.8	35.1519	62882.4
35.1744	31913.2	35.1744	38701.3	35.1744	45905.3	35.1724	53921.8	35.1724	62913.4
35.1949	31945.2	35.1949	38660.3	35.1949	45894.3	35.1929	53778.8	35.1929	62856.4
35.2154	31930.2	35.2154	38672.3	35.2154	45844.3	35.2133	53764.8	35.2133	62804.4
35.2358	31919.2	35.2358	38648.3	35.2358	45777.3	35.2338	53679.8	35.2338	62781.4
35.2563	31895.2	35.2563	38619.3	35.2563	45841.3	35.2543	53741.8	35.2543	62753.4
35.2768	31870.2	35.2768	38670.3	35.2768	45792.3	35.2748	53683.8	35.2748	62817.4
35.2972	31896.2	35.2972	38620.3	35.2972	45759.3	35.2952	53647.8	35.2952	62778.4
35.3177	31886.2	35.3177	38670.3	35.3177	45817.3	35.3157	53640.8	35.3157	62754.4
35.3382	31869.2	35.3382	38671.3	35.3382	45821.3	35.3362	53633.8	35.3362	62796.4
35.3587	31886.2	35.3587	38593.3	35.3587	45801.3	35.3566	53665.8	35.3566	62787.4
35.3791	31903.2	35.3791	38628.3	35.3791	45839.3	35.3771	53639.8	35.3771	62807.4
35.3996	31882.2	35.3996	38619.3	35.3996	45801.3	35.3976	53624.8	35.3976	62738.4
35.4201	31888.2	35.4201	38599.3	35.4201	45846.3	35.418	53611.8	35.418	62819.4
35.4405	31883.2	35.4405	38609.3	35.4405	45785.3	35.4385	53649.8	35.4385	62747.4
35.461	31909.2	35.461	38663.3	35.461	45759.3	35.459	53691.8	35.459	62777.4
35.4815	31925.2	35.4815	38607.3	35.4815	45808.3	35.4794	53646.8	35.4794	62715.4
35.502	31926.2	35.502	38657.3	35.502	45841.3	35.4999	53574.8	35.4999	62764.4
35.5224	31958.2	35.5224	38647.3	35.5224	45782.3	35.5204	53625.8	35.5204	62784.4
35.5429	31949.2	35.5429	38660.3	35.5429	45852.3	35.5409	53687.8	35.5409	62793.4
35.5634	31967.2	35.5634	38603.3	35.5634	45752.3	35.5613	53680.8	35.5613	62761.4
35.5838	31967.2	35.5838	38602.3	35.5838	45841.3	35.5818	53723.8	35.5818	62799.4
35.6043	31962.2	35.6043	38608.3	35.6043	45870.3	35.6023	53638.8	35.6023	62777.4
35.6248	32008.2	35.6248	38642.3	35.6248	45861.3	35.6227	53723.8	35.6227	62775.4
35.6452	32014.2	35.6452	38654.3	35.6452	45798.3	35.6432	53769.8	35.6432	62806.4
35.6657	32039.2	35.6657	38692.3	35.6657	45835.3	35.6637	53886.8	35.6637	62758.4
35.6862	32044.2	35.6862	38706.3	35.6862	45906.3	35.6841	54439.8	35.6841	62785.4
35.7067	32021.2	35.7067	38708.3	35.7067	45911.3	35.7046	54756.8	35.7046	62841.4
35.7271	32073.2	35.7271	38713.3	35.7271	45880.3	35.7251	54382.8	35.7251	62849.4
35.7476	32049.2	35.7476	38714.3	35.7476	45845.3	35.7456	54129.8	35.7456	62825.4
35.7681	31981.2	35.7681	38705.3	35.7681	45906.3	35.766	54091.8	35.766	62828.4
35.7885	31975.2	35.7885	38707.3	35.7885	45874.3	35.7865	54295.8	35.7865	62850.4
35.809	31937.2	35.809	38690.3	35.809	45804.3	35.807	54231.8	35.807	62850.4
35.8295	31941.2	35.8295	38632.3	35.8295	45781.3	35.8274	54004.8	35.8274	62834.4
35.85	31952.2	35.85	38648.3	35.85	45816.3	35.8479	53811.8	35.8479	62803.4
35.8704	31892.2	35.8704	38665.3	35.8704	45762.3	35.8684	53790.8	35.8684	62809.4
35.8909	31915.2	35.8909	38581.3	35.8909	45776.3	35.8888	53673.8	35.8888	62806.4
35.9114	31889.2	35.9114	38583.3	35.9114	45751.3	35.9093	53682.8	35.9093	62835.4
35.9318	31856.2	35.9318	38520.3	35.9318	45762.3	35.9298	53698.8	35.9298	62819.4
35.9523	31872.2	35.9523	38490.3	35.9523	45779.3	35.9503	53613.8	35.9503	62795.4
35.9728	31859.2	35.9728	38544.3	35.9728	45734.3	35.9707	53570.8	35.9707	62799.4
35.9933	31872.2	35.9933	38470.3	35.9933	45722.3	35.9912	53694.8	35.9912	62821.4
36.0137	31893.2	36.0137	38458.3	36.0137	45748.3	36.0117	53684.8	36.0117	62789.4
36.0342	31877.2	36.0342	38481.3	36.0342	45787.3	36.0321	53669.8	36.0321	62821.4
36.0547	31882.2	36.0547	38449.3	36.0547	45716.3	36.0526	53566.8	36.0526	62795.4
36.0751	31894.2	36.0751	38470.3	36.0751	45732.3	36.0731	53621.8	36.0731	62817.4
36.0956	31904.2	36.0956	38467.3	36.0956	45765.3	36.0935	53610.8	36.0935	62764.4
36.1161	31898.2	36.1161	38419.3	36.1161	45740.3	36.114	53636.8	36.114	62834.4
36.1366	31907.2	36.1366	38480.3	36.1366	45728.3	36.1345	53664.8	36.1345	62797.4
36.157	31946.2	36.157	38438.3	36.157	45738.3	36.155	53667.8	36.155	62764.4
36.1775	31946.2	36.1775	38459.3	36.1775	45771.3	36.1754	53699.8	36.1754	62762.4
36.198	31990.2	36.198	38437.3	36.198	45825.3	36.1959	53671.8	36.1959	62790.4
36.2184	32051.2	36.2184	38474.3	36.2184	45825.3	36.2164	53684.8	36.2164	62818.4
36.2389	32071.2	36.2389	38435.3	36.2389	45785.3	36.2368	53650.8	36.2368	62819.4
36.2594	32062.2	36.2594	38446.3	36.2594	45865.3	36.2573	53641.8	36.2573	62837.4
36.2799	32121.2	36.2799	38459.3	36.2799	45839.3	36.2778	53650.8	36.2778	62797.4
36.3003	32208.2	36.3003	38436.3	36.3003	45900.3	36.2982	53643.8	36.2982	62826.4
36.3208	32213.2	36.3208	38429.3	36.3208	45939.3	36.3187	53677.8	36.3187	62819.4
36.3413	32284.2	36.3413	38445.3	36.3413	45889.3	36.3392	53669.8	36.3392	62840.4
36.3617	32350.2	36.3617	38469.3	36.3617	45883.3	36.3596	53725.8	36.3596	62856.4
36.3822	32448.2	36.3822	38455.3	36.3822	45966.3	36.3801	53693.8	36.3801	62864.4
36.4027	32475.2	36.4027	38492.3	36.4027	46038.3	36.4006	53736.8	36.4006	62863.4
36.4231	32608.2	36.4231	38556.3	36.4231	46117.3	36.4211	53739.8	36.4211	62873.4
36.4436	32716.2	36.4436	38576.3	36.4436	46167.3	36.4415	53812.8	36.4415	62872.4
36.4641	32716.2	36.4641	38676.3	36.4641	46115.3	36.462	53738.8	36.462	62960.4
36.4846	32853.2	36.4846	38752.3	36.4846	46224.3	36.4825	53879.8	36.4825	62943.4
36.505	32945.2	36.505	38789.3	36.505	46318.3	36.5029	53845.8	36.5029	63016.4
36.5255	32874.2	36.5255	38878.3	36.5255	46336.3	36.5234	53995.8	36.5234	63013.4
36.546	32756.2	36.546	38994.3	36.546	46368.3	36.5439	54040.8	36.5439	63120.4
36.5664	32567.2	36.5664	39087.3	36.5664	46217.3	36.5643	54197.8	36.5643	63110.4
36.5869	32439.2	36.5869	39029.3	36.5869	46153.3	36.5848	54294.8	36.5848	63168.4
36.6074	32313.2	36.6074	38889.3	36.6074	46078.3	36.6053	54254.8	36.6053	63199.4
36.6279	32287.2	36.6279	38748.3	36.6279	46071.3	36.6258	54309.8	36.6258	63089.4
36.6483	32194.2	36.6483	38706.3	36.6483	45952.3	36.6462	54282.8	36.6462	63111.4
36.6688	32079.2	36.6688	38698.3	36.6688	45907.3	36.6667	54169.8	36.6667	63049.4
36.6893	31961.2	36.6893	38616.3	36.6893	45834.3	36.6872	54071.8	36.6872	63011.4
36.7097	31913.2	36.7097	38536.3	36.7097	45787.3	36.7076	54065.8	36.7076	62958.4
36.7302	31924.2	36.7302	38470.3	36.7302	45809.3	36.7281	53957.8	36.7281	62935.4
36.7507	31885.2	36.7507	38434.3	36.7507	45732.3	36.7486	53933.8	36.7486	62872.4
36.7712	31857.2	36.7712	38426.3	36.7712	45745.3	36.769	53823.8	36.769	62858.4
36.7916	31896.2	36.7916	38372.3	36.7916	45683.3	36.7895	53775.8	36.7895	62854.4
36.8121	31906.2	36.8121	38340.3	36.8121	45682.3	36.81	53697.8	36.81	62873.4
36.8326	31877.2	36.8326	38344.3	36.8326	45649.3	36.8305	53654.8	36.8305	62835.4
36.853	31891.2	36.853	38324.3	36.853	45684.3	36.8509	53686.8	36.8509	62772.4
36.8735	31915.2	36.8735	38375.3	36.8735	45659.3	36.8714	53621.8	36.8714	62764.4
36.894	31870.2	36.894	38322.3	36.894	45655.3	36.8919	53634.8	36.8919	62775.4
36.9145	31895.2	36.9145	38400.3	36.9145	45724.3	36.9123	53638.8	36.9123	62746.4
36.9349	31881.2	36.9349	38349.3	36.9349	45628.3	36.9328	53640.8	36.9328	62800.4
36.9554	31900.2	36.9554	38316.3	36.9554	45621.3	36.9533	53624.8	36.9533	62758.4
36.9759	31884.2	36.9759	38337.3	36.9759	45636.3	36.9737	53655.8	36.9737	62788.4
36.9963	31948.2	36.9963	38330.3	36.9963	45618.3	36.9942	53567.8	36.9942	62766.4
37.0168	31966.2	37.0168	38353.3	37.0168	45732.3	37.0147	53629.8	37.0147	62805.4
37.0373	31972.2	37.0373	38378.3	37.0373	45649.3	37.0351	53610.8	37.0351	62813.4
37.0578	31969.2	37.0578	38344.3	37.0578	45674.3	37.0556	53658.8	37.0556	62766.4
37.0782	32031.2	37.0782	38357.3	37.0782	45696.3	37.0761	53603.8	37.0761	62744.4
37.0987	32053.2	37.0987	38334.3	37.0987	45699.3	37.0966	53611.8	37.0966	62739.4
37.1192	32097.2	37.1192	38294.3	37.1192	45724.3	37.117	53637.8	37.117	62792.4
37.1396	32104.2	37.1396	38376.3	37.1396	45708.3	37.1375	53670.8	37.1375	62765.4
37.1601	32122.2	37.1601	38370.3	37.1601	45741.3	37.158	53670.8	37.158	62796.4
37.1806	32143.2	37.1806	38362.3	37.1806	45842.3	37.1784	53646.8	37.1784	62839.4
37.201	32222.2	37.201	38437.3	37.201	45881.3	37.1989	53630.8	37.1989	62763.4
37.2215	32288.2	37.2215	38418.3	37.2215	45880.3	37.2194	53680.8	37.2194	62776.4
37.242	32316.2	37.242	38489.3	37.242	45881.3	37.2398	53652.8	37.2398	62820.4
37.2625	32380.2	37.2625	38549.3	37.2625	45945.3	37.2603	53730.8	37.2603	62792.4
37.2829	32448.2	37.2829	38574.3	37.2829	45963.3	37.2808	53732.8	37.2808	62850.4
37.3034	32381.2	37.3034	38632.3	37.3034	45978.3	37.3013	53783.8	37.3013	62900.4
37.3239	32404.2	37.3239	38717.3	37.3239	45998.3	37.3217	53867.8	37.3217	62936.4
37.3443	32299.2	37.3443	38752.3	37.3443	45945.3	37.3422	53922.8	37.3422	62980.4
37.3648	32225.2	37.3648	38644.3	37.3648	45851.3	37.3627	53911.8	37.3627	62940.4
37.3853	32110.2	37.3853	38619.3	37.3853	45869.3	37.3831	53980.8	37.3831	62981.4
37.4058	32089.2	37.4058	38582.3	37.4058	45787.3	37.4036	53963.8	37.4036	62970.4
37.4262	32061.2	37.4262	38553.3	37.4262	45772.3	37.4241	53900.8	37.4241	62933.4
37.4467	31959.2	37.4467	38552.3	37.4467	45717.3	37.4445	53866.8	37.4445	62913.4
37.4672	31901.2	37.4672	38478.3	37.4672	45649.3	37.465	53859.8	37.465	62867.4
37.4876	31861.2	37.4876	38398.3	37.4876	45644.3	37.4855	53796.8	37.4855	62833.4
37.5081	31878.2	37.5081	38371.3	37.5081	45655.3	37.506	53862.8	37.506	62810.4
37.5286	31864.2	37.5286	38378.3	37.5286	45534.3	37.5264	53741.8	37.5264	62770.4
37.5491	31844.2	37.5491	38389.3	37.5491	45591.3	37.5469	53686.8	37.5469	62706.4
37.5695	31844.2	37.5695	38341.3	37.5695	45601.3	37.5674	53643.8	37.5674	62742.4
37.59	31857.2	37.59	38345.3	37.59	45544.3	37.5878	53608.8	37.5878	62767.4
37.6105	31827.2	37.6105	38315.3	37.6105	45569.3	37.6083	53595.8	37.6083	62719.4
37.6309	31857.2	37.6309	38346.3	37.6309	45559.3	37.6288	53530.8	37.6288	62725.4
37.6514	31815.2	37.6514	38298.3	37.6514	45582.3	37.6492	53592.8	37.6492	62729.4
37.6719	31834.2	37.6719	38308.3	37.6719	45535.3	37.6697	53601.8	37.6697	62721.4
37.6924	31829.2	37.6924	38299.3	37.6924	45542.3	37.6902	53608.8	37.6902	62704.4
37.7128	31851.2	37.7128	38347.3	37.7128	45529.3	37.7107	53525.8	37.7107	62750.4
37.7333	31865.2	37.7333	38318.3	37.7333	45603.3	37.7311	53617.8	37.7311	62694.4
37.7538	31828.2	37.7538	38339.3	37.7538	45590.3	37.7516	53596.8	37.7516	62718.4
37.7742	31812.2	37.7742	38361.3	37.7742	45559.3	37.7721	53547.8	37.7721	62705.4
37.7947	31843.2	37.7947	38305.3	37.7947	45598.3	37.7925	53490.8	37.7925	62690.4
37.8152	31832.2	37.8152	38377.3	37.8152	45556.3	37.813	53535.8	37.813	62701.4
37.8356	31856.2	37.8356	38316.3	37.8356	45494.3	37.8335	53531.8	37.8335	62710.4
37.8561	31873.2	37.8561	38327.3	37.8561	45544.3	37.8539	53576.8	37.8539	62694.4
37.8766	31864.2	37.8766	38326.3	37.8766	45549.3	37.8744	53571.8	37.8744	62673.4
37.8971	31854.2	37.8971	38322.3	37.8971	45538.3	37.8949	53538.8	37.8949	62713.4
37.9175	31869.2	37.9175	38313.3	37.9175	45558.3	37.9153	53589.8	37.9153	62701.4
37.938	31864.2	37.938	38336.3	37.938	45567.3	37.9358	53577.8	37.9358	62730.4
37.9585	31879.2	37.9585	38362.3	37.9585	45562.3	37.9563	53594.8	37.9563	62696.4
37.9789	31885.2	37.9789	38335.3	37.9789	45539.3	37.9768	53538.8	37.9768	62690.4
37.9994	31898.2	37.9994	38371.3	37.9994	45546.3	37.9972	53571.8	37.9972	62747.4
38.0199	31898.2	38.0199	38325.3	38.0199	45610.3	38.0177	53572.8	38.0177	62735.4
38.0404	31918.2	38.0404	38352.3	38.0404	45558.3	38.0382	53532.8	38.0382	62685.4
38.0608	31917.2	38.0608	38339.3	38.0608	45568.3	38.0586	53594.8	38.0586	62740.4
38.0813	31896.2	38.0813	38389.3	38.0813	45601.3	38.0791	53582.8	38.0791	62739.4
38.1018	31924.2	38.1018	38366.3	38.1018	45577.3	38.0996	53585.8	38.0996	62722.4
38.1222	31891.2	38.1222	38383.3	38.1222	45583.3	38.12	53554.8	38.12	62668.4
38.1427	31880.2	38.1427	38358.3	38.1427	45552.3	38.1405	53609.8	38.1405	62706.4
38.1632	31897.2	38.1632	38384.3	38.1632	45577.3	38.161	53666.8	38.161	62706.4
38.1837	31850.2	38.1837	38344.3	38.1837	45601.3	38.1815	53704.8	38.1815	62713.4
38.2041	31855.2	38.2041	38389.3	38.2041	45525.3	38.2019	53828.8	38.2019	62739.4
38.2246	31838.2	38.2246	38338.3	38.2246	45537.3	38.2224	53974.8	38.2224	62719.4
38.2451	31822.2	38.2451	38327.3	38.2451	45542.3	38.2429	53777.8	38.2429	62702.4
38.2655	31833.2	38.2655	38334.3	38.2655	45556.3	38.2633	53718.8	38.2633	62706.4
38.286	31841.2	38.286	38356.3	38.286	45531.3	38.2838	53609.8	38.2838	62668.4
38.3065	31824.2	38.3065	38281.3	38.3065	45501.3	38.3043	53700.8	38.3043	62639.4
38.327	31838.2	38.327	38329.3	38.327	45521.3	38.3247	53757.8	38.3247	62703.4
38.3474	31840.2	38.3474	38335.3	38.3474	45554.3	38.3452	53681.8	38.3452	62608.4
38.3679	31835.2	38.3679	38363.3	38.3679	45558.3	38.3657	53557.8	38.3657	62714.4
38.3884	31831.2	38.3884	38348.3	38.3884	45543.3	38.3862	53523.8	38.3862	62659.4
38.4088	31842.2	38.4088	38321.3	38.4088	45543.3	38.4066	53585.8	38.4066	62730.4
38.4293	31835.2	38.4293	38309.3	38.4293	45564.3	38.4271	53567.8	38.4271	62659.4
38.4498	31865.2	38.4498	38337.3	38.4498	45586.3	38.4476	53486.8	38.4476	62727.4
38.4703	31893.2	38.4703	38313.3	38.4703	45569.3	38.468	53560.8	38.468	62733.4
38.4907	31882.2	38.4907	38383.3	38.4907	45600.3	38.4885	53540.8	38.4885	62782.4
38.5112	31931.2	38.5112	38314.3	38.5112	45577.3	38.509	53472.8	38.509	62900.4
38.5317	31899.2	38.5317	38319.3	38.5317	45562.3	38.5294	53524.8	38.5294	62971.4
38.5521	31924.2	38.5521	38370.3	38.5521	45559.3	38.5499	53538.8	38.5499	62967.4
38.5726	31944.2	38.5726	38344.3	38.5726	45649.3	38.5704	53532.8	38.5704	62960.4
38.5931	31978.2	38.5931	38378.3	38.5931	45582.3	38.5908	53512.8	38.5908	62965.4
38.6135	31969.2	38.6135	38349.3	38.6135	45664.3	38.6113	53524.8	38.6113	62942.4
38.634	32024.2	38.634	38354.3	38.634	45641.3	38.6318	53562.8	38.6318	62945.4
38.6545	32077.2	38.6545	38346.3	38.6545	45630.3	38.6523	53515.8	38.6523	62825.4
38.675	32049.2	38.675	38371.3	38.675	45662.3	38.6727	53550.8	38.6727	62854.4
38.6954	32116.2	38.6954	38413.3	38.6954	45705.3	38.6932	53520.8	38.6932	62856.4
38.7159	32147.2	38.7159	38393.3	38.7159	45764.3	38.7137	53554.8	38.7137	62788.4
38.7364	32260.2	38.7364	38455.3	38.7364	45777.3	38.7341	53523.8	38.7341	62812.4
38.7568	32240.2	38.7568	38429.3	38.7568	45792.3	38.7546	53551.8	38.7546	62798.4
38.7773	32287.2	38.7773	38496.3	38.7773	45812.3	38.7751	53631.8	38.7751	62806.4
38.7978	32290.2	38.7978	38526.3	38.7978	45828.3	38.7955	53599.8	38.7955	62758.4
38.8183	32318.2	38.8183	38548.3	38.8183	45871.3	38.816	53666.8	38.816	62839.4
38.8387	32314.2	38.8387	38634.3	38.8387	45874.3	38.8365	53724.8	38.8365	62828.4
38.8592	32237.2	38.8592	38641.3	38.8592	45801.3	38.857	53723.8	38.857	62858.4
38.8797	32189.2	38.8797	38663.3	38.8797	45802.3	38.8774	53805.8	38.8774	62837.4
38.9001	32079.2	38.9001	38661.3	38.9001	45778.3	38.8979	53840.8	38.8979	62870.4
38.9206	32067.2	38.9206	38569.3	38.9206	45806.3	38.9184	53812.8	38.9184	62923.4
38.9411	32024.2	38.9411	38494.3	38.9411	45722.3	38.9388	53809.8	38.9388	62841.4
38.9616	31980.2	38.9616	38553.3	38.9616	45720.3	38.9593	53759.8	38.9593	62802.4
38.982	31903.2	38.982	38548.3	38.982	45643.3	38.9798	53748.8	38.9798	62807.4
39.0025	31901.2	39.0025	38472.3	39.0025	45646.3	39.0002	53640.8	39.0002	62815.4
39.023	31871.2	39.023	38402.3	39.023	45598.3	39.0207	53708.8	39.0207	62740.4
39.0434	31846.2	39.0434	38395.3	39.0434	45595.3	39.0412	53632.8	39.0412	62738.4
39.0639	31851.2	39.0639	38347.3	39.0639	45605.3	39.0617	53633.8	39.0617	62770.4
39.0844	31850.2	39.0844	38366.3	39.0844	45528.3	39.0821	53647.8	39.0821	62731.4
39.1049	31839.2	39.1049	38334.3	39.1049	45539.3	39.1026	53631.8	39.1026	62669.4
39.1253	31827.2	39.1253	38354.3	39.1253	45538.3	39.1231	53539.8	39.1231	62697.4
39.1458	31808.2	39.1458	38336.3	39.1458	45541.3	39.1435	53560.8	39.1435	62714.4
39.1663	31832.2	39.1663	38344.3	39.1663	45544.3	39.164	53526.8	39.164	62682.4
39.1867	31824.2	39.1867	38309.3	39.1867	45499.3	39.1845	53511.8	39.1845	62662.4
39.2072	31831.2	39.2072	38338.3	39.2072	45558.3	39.2049	53546.8	39.2049	62675.4
39.2277	31833.2	39.2277	38302.3	39.2277	45566.3	39.2254	53478.8	39.2254	62635.4
39.2482	31887.2	39.2482	38317.3	39.2482	45500.3	39.2459	53469.8	39.2459	62650.4
39.2686	31881.2	39.2686	38310.3	39.2686	45505.3	39.2664	53482.8	39.2664	62723.4
39.2891	31841.2	39.2891	38316.3	39.2891	45535.3	39.2868	53498.8	39.2868	62688.4
39.3096	31847.2	39.3096	38363.3	39.3096	45513.3	39.3073	53480.8	39.3073	62638.4
39.33	31898.2	39.33	38280.3	39.33	45527.3	39.3278	53516.8	39.3278	62666.4
39.3505	31852.2	39.3505	38302.3	39.3505	45546.3	39.3482	53513.8	39.3482	62670.4
39.371	31915.2	39.371	38303.3	39.371	45565.3	39.3687	53500.8	39.3687	62674.4
39.3914	31922.2	39.3914	38301.3	39.3914	45567.3	39.3892	53491.8	39.3892	62669.4
39.4119	31962.2	39.4119	38316.3	39.4119	45554.3	39.4096	53512.8	39.4096	62654.4
39.4324	31970.2	39.4324	38297.3	39.4324	45607.3	39.4301	53523.8	39.4301	62655.4
39.4529	31969.2	39.4529	38317.3	39.4529	45618.3	39.4506	53513.8	39.4506	62698.4
39.4733	32006.2	39.4733	38306.3	39.4733	45600.3	39.471	53550.8	39.471	62703.4
39.4938	32031.2	39.4938	38336.3	39.4938	45625.3	39.4915	53546.8	39.4915	62681.4
39.5143	32027.2	39.5143	38353.3	39.5143	45607.3	39.512	53481.8	39.512	62717.4
39.5347	32018.2	39.5347	38382.3	39.5347	45646.3	39.5325	53538.8	39.5325	62734.4
39.5552	32088.2	39.5552	38361.3	39.5552	45621.3	39.5529	53573.8	39.5529	62719.4
39.5757	32055.2	39.5757	38491.3	39.5757	45660.3	39.5734	53607.8	39.5734	62724.4
39.5962	32036.2	39.5962	38455.3	39.5962	45613.3	39.5939	53561.8	39.5939	62802.4
39.6166	31991.2	39.6166	38459.3	39.6166	45626.3	39.6143	53616.8	39.6143	62745.4
39.6371	31969.2	39.6371	38458.3	39.6371	45590.3	39.6348	53614.8	39.6348	62764.4
39.6576	31927.2	39.6576	38397.3	39.6576	45578.3	39.6553	53682.8	39.6553	62753.4
39.678	31900.2	39.678	38393.3	39.678	45599.3	39.6757	53612.8	39.6757	62769.4
39.6985	31907.2	39.6985	38374.3	39.6985	45642.3	39.6962	53626.8	39.6962	62711.4
39.719	31855.2	39.719	38321.3	39.719	45569.3	39.7167	53625.8	39.7167	62744.4
39.7395	31848.2	39.7395	38381.3	39.7395	45554.3	39.7372	53545.8	39.7372	62758.4
39.7599	31814.2	39.7599	38302.3	39.7599	45539.3	39.7576	53574.8	39.7576	62779.4
39.7804	31819.2	39.7804	38346.3	39.7804	45517.3	39.7781	53600.8	39.7781	62683.4
39.8009	31799.2	39.8009	38320.3	39.8009	45516.3	39.7986	53546.8	39.7986	62724.4
39.8213	31795.2	39.8213	38273.3	39.8213	45458.3	39.819	53496.8	39.819	62712.4
39.8418	31807.2	39.8418	38265.3	39.8418	45499.3	39.8395	53511.8	39.8395	62651.4
39.8623	31792.2	39.8623	38284.3	39.8623	45556.3	39.86	53504.8	39.86	62637.4
39.8828	31781.2	39.8828	38256.3	39.8828	45495.3	39.8804	53523.8	39.8804	62626.4
39.9032	31814.2	39.9032	38270.3	39.9032	45497.3	39.9009	53515.8	39.9009	62684.4
39.9237	31777.2	39.9237	38299.3	39.9237	45566.3	39.9214	53478.8	39.9214	62631.4
39.9442	31810.2	39.9442	38279.3	39.9442	45453.3	39.9419	53519.8	39.9419	62686.4
39.9646	31775.2	39.9646	38278.3	39.9646	45484.3	39.9623	53502.8	39.9623	62706.4
39.9851	31809.2	39.9851	38292.3	39.9851	45478.3	39.9828	53470.8	39.9828	62680.4
40.0056	31832.2	40.0056	38292.3	40.0056	45501.3	40.0033	53471.8	40.0033	62661.4
40.0261	31819.2	40.0261	38271.3	40.0261	45499.3	40.0237	53467.8	40.0237	62636.4
40.0465	31824.2	40.0465	38323.3	40.0465	45507.3	40.0442	53467.8	40.0442	62713.4
40.067	31824.2	40.067	38263.3	40.067	45439.3	40.0647	53481.8	40.0647	62616.4
40.0875	31831.2	40.0875	38292.3	40.0875	45539.3	40.0851	53522.8	40.0851	62675.4
40.1079	31813.2	40.1079	38294.3	40.1079	45476.3	40.1056	53479.8	40.1056	62654.4
40.1284	31815.2	40.1284	38320.3	40.1284	45477.3	40.1261	53477.8	40.1261	62685.4
40.1489	31845.2	40.1489	38268.3	40.1489	45512.3	40.1466	53513.8	40.1466	62631.4
40.1693	31848.2	40.1693	38305.3	40.1693	45503.3	40.167	53485.8	40.167	62698.4
40.1898	31835.2	40.1898	38293.3	40.1898	45534.3	40.1875	53515.8	40.1875	62710.4
40.2103	31847.2	40.2103	38269.3	40.2103	45556.3	40.208	53523.8	40.208	62696.4
40.2308	31836.2	40.2308	38301.3	40.2308	45538.3	40.2284	53477.8	40.2284	62681.4
40.2512	31826.2	40.2512	38334.3	40.2512	45504.3	40.2489	53479.8	40.2489	62655.4
40.2717	31843.2	40.2717	38335.3	40.2717	45542.3	40.2694	53465.8	40.2694	62693.4
40.2922	31851.2	40.2922	38285.3	40.2922	45508.3	40.2898	53511.8	40.2898	62655.4
40.3126	31833.2	40.3126	38319.3	40.3126	45515.3	40.3103	53467.8	40.3103	62708.4
40.3331	31832.2	40.3331	38308.3	40.3331	45521.3	40.3308	53539.8	40.3308	62691.4
40.3536	31801.2	40.3536	38272.3	40.3536	45470.3	40.3512	53499.8	40.3512	62695.4
40.3741	31803.2	40.3741	38311.3	40.3741	45518.3	40.3717	53508.8	40.3717	62700.4
40.3945	31809.2	40.3945	38300.3	40.3945	45473.3	40.3922	53530.8	40.3922	62665.4
40.415	31825.2	40.415	38319.3	40.415	45515.3	40.4127	53482.8	40.4127	62679.4
40.4355	31811.2	40.4355	38284.3	40.4355	45504.3	40.4331	53542.8	40.4331	62680.4
40.4559	31796.2	40.4559	38312.3	40.4559	45455.3	40.4536	53530.8	40.4536	62732.4
40.4764	31792.2	40.4764	38275.3	40.4764	45489.3	40.4741	53476.8	40.4741	62651.4
40.4969	31796.2	40.4969	38282.3	40.4969	45453.3	40.4945	53522.8	40.4945	62711.4
40.5174	31773.2	40.5174	38294.3	40.5174	45480.3	40.515	53502.8	40.515	62685.4
40.5378	31803.2	40.5378	38283.3	40.5378	45518.3	40.5355	53549.8	40.5355	62668.4
40.5583	31800.2	40.5583	38303.3	40.5583	45506.3	40.5559	53503.8	40.5559	62683.4
40.5788	31791.2	40.5788	38284.3	40.5788	45450.3	40.5764	53525.8	40.5764	62696.4
40.5992	31810.2	40.5992	38304.3	40.5992	45439.3	40.5969	53501.8	40.5969	62668.4
40.6197	31769.2	40.6197	38276.3	40.6197	45485.3	40.6174	53513.8	40.6174	62652.4
40.6402	31800.2	40.6402	38304.3	40.6402	45416.3	40.6378	53445.8	40.6378	62689.4
40.6607	31809.2	40.6607	38293.3	40.6607	45500.3	40.6583	53499.8	40.6583	62685.4
40.6811	31788.2	40.6811	38298.3	40.6811	45519.3	40.6788	53508.8	40.6788	62662.4
40.7016	31771.2	40.7016	38300.3	40.7016	45529.3	40.6992	53474.8	40.6992	62661.4
40.7221	31788.2	40.7221	38329.3	40.7221	45469.3	40.7197	53491.8	40.7197	62725.4
40.7425	31812.2	40.7425	38305.3	40.7425	45472.3	40.7402	53473.8	40.7402	62692.4
40.763	31801.2	40.763	38281.3	40.763	45532.3	40.7606	53505.8	40.7606	62660.4
40.7835	31807.2	40.7835	38258.3	40.7835	45480.3	40.7811	53457.8	40.7811	62674.4
40.804	31792.2	40.804	38310.3	40.804	45457.3	40.8016	53467.8	40.8016	62644.4
40.8244	31820.2	40.8244	38290.3	40.8244	45487.3	40.8221	53500.8	40.8221	62678.4
40.8449	31804.2	40.8449	38332.3	40.8449	45520.3	40.8425	53514.8	40.8425	62703.4
40.8654	31792.2	40.8654	38318.3	40.8654	45457.3	40.863	53510.8	40.863	62685.4
40.8858	31793.2	40.8858	38310.3	40.8858	45487.3	40.8835	53522.8	40.8835	62668.4
40.9063	31794.2	40.9063	38266.3	40.9063	45467.3	40.9039	53513.8	40.9039	62665.4
40.9268	31811.2	40.9268	38341.3	40.9268	45498.3	40.9244	53493.8	40.9244	62649.4
40.9472	31811.2	40.9472	38302.3	40.9472	45454.3	40.9449	53516.8	40.9449	62722.4
40.9677	31800.2	40.9677	38310.3	40.9677	45527.3	40.9653	53512.8	40.9653	62673.4
40.9882	31804.2	40.9882	38317.3	40.9882	45487.3	40.9858	53455.8	40.9858	62673.4
41.0087	31785.2	41.0087	38321.3	41.0087	45490.3	41.0063	53514.8	41.0063	62686.4
41.0291	31797.2	41.0291	38320.3	41.0291	45453.3	41.0267	53538.8	41.0267	62656.4
41.0496	31810.2	41.0496	38311.3	41.0496	45461.3	41.0472	53506.8	41.0472	62678.4
41.0701	31793.2	41.0701	38320.3	41.0701	45483.3	41.0677	53459.8	41.0677	62717.4
41.0905	31764.2	41.0905	38372.3	41.0905	45536.3	41.0882	53518.8	41.0882	62667.4
41.111	31789.2	41.111	38299.3	41.111	45501.3	41.1086	53508.8	41.1086	62677.4
41.1315	31807.2	41.1315	38347.3	41.1315	45562.3	41.1291	53489.8	41.1291	62706.4
41.152	31807.2	41.152	38316.3	41.152	45559.3	41.1496	53468.8	41.1496	62660.4
41.1724	31792.2	41.1724	38343.3	41.1724	45498.3	41.17	53518.8	41.17	62692.4
41.1929	31795.2	41.1929	38349.3	41.1929	45494.3	41.1905	53527.8	41.1905	62683.4
41.2134	31811.2	41.2134	38349.3	41.2134	45544.3	41.211	53463.8	41.211	62699.4
41.2338	31827.2	41.2338	38365.3	41.2338	45556.3	41.2314	53535.8	41.2314	62714.4
41.2543	31804.2	41.2543	38354.3	41.2543	45536.3	41.2519	53500.8	41.2519	62755.4
41.2748	31795.2	41.2748	38356.3	41.2748	45566.3	41.2724	53496.8	41.2724	62694.4
41.2953	31826.2	41.2953	38348.3	41.2953	45579.3	41.2929	53540.8	41.2929	62674.4
41.3157	31822.2	41.3157	38355.3	41.3157	45576.3	41.3133	53551.8	41.3133	62682.4
41.3362	31830.2	41.3362	38421.3	41.3362	45543.3	41.3338	53534.8	41.3338	62709.4
41.3567	31874.2	41.3567	38375.3	41.3567	45535.3	41.3543	53548.8	41.3543	62746.4
41.3771	31857.2	41.3771	38429.3	41.3771	45517.3	41.3747	53594.8	41.3747	62712.4
41.3976	31870.2	41.3976	38368.3	41.3976	45550.3	41.3952	53554.8	41.3952	62735.4
41.4181	31862.2	41.4181	38426.3	41.4181	45551.3	41.4157	53566.8	41.4157	62736.4
41.4386	31892.2	41.4386	38443.3	41.4386	45618.3	41.4361	53604.8	41.4361	62781.4
41.459	31910.2	41.459	38427.3	41.459	45602.3	41.4566	53554.8	41.4566	62704.4
41.4795	31906.2	41.4795	38429.3	41.4795	45632.3	41.4771	53489.8	41.4771	62727.4
41.5	31993.2	41.5	38417.3	41.5	45653.3	41.4976	53567.8	41.4976	62749.4
41.5204	32005.2	41.5204	38404.3	41.5204	45717.3	41.518	53522.8	41.518	62728.4
41.5409	32022.2	41.5409	38431.3	41.5409	45695.3	41.5385	53517.8	41.5385	62757.4
41.5614	32081.2	41.5614	38476.3	41.5614	45750.3	41.559	53585.8	41.559	62731.4
41.5819	32098.2	41.5819	38502.3	41.5819	45749.3	41.5794	53584.8	41.5794	62738.4
41.6023	32143.2	41.6023	38501.3	41.6023	45833.3	41.5999	53576.8	41.5999	62741.4
41.6228	32173.2	41.6228	38530.3	41.6228	45789.3	41.6204	53645.8	41.6204	62790.4
41.6433	32187.2	41.6433	38553.3	41.6433	45871.3	41.6408	53678.8	41.6408	62713.4
41.6637	32274.2	41.6637	38624.3	41.6637	45890.3	41.6613	53616.8	41.6613	62777.4
41.6842	32331.2	41.6842	38635.3	41.6842	45887.3	41.6818	53664.8	41.6818	62854.4
41.7047	32398.2	41.7047	38660.3	41.7047	45925.3	41.7023	53695.8	41.7023	62900.4
41.7251	32363.2	41.7251	38776.3	41.7251	45984.3	41.7227	53746.8	41.7227	62895.4
41.7456	32323.2	41.7456	38834.3	41.7456	45906.3	41.7432	53794.8	41.7432	62919.4
41.7661	32244.2	41.7661	38855.3	41.7661	45928.3	41.7637	53830.8	41.7637	62965.4
41.7866	32164.2	41.7866	38842.3	41.7866	45885.3	41.7841	53953.8	41.7841	62949.4
41.807	32111.2	41.807	38680.3	41.807	45881.3	41.8046	53887.8	41.8046	62910.4
41.8275	32048.2	41.8275	38644.3	41.8275	45817.3	41.8251	53873.8	41.8251	62928.4
41.848	32027.2	41.848	38674.3	41.848	45840.3	41.8455	53937.8	41.8455	62919.4
41.8684	31976.2	41.8684	38612.3	41.8684	45795.3	41.866	53936.8	41.866	62958.4
41.8889	31910.2	41.8889	38652.3	41.8889	45729.3	41.8865	53848.8	41.8865	62906.4
41.9094	31893.2	41.9094	38573.3	41.9094	45742.3	41.9069	53875.8	41.9069	62873.4
41.9299	31851.2	41.9299	38572.3	41.9299	45686.3	41.9274	53826.8	41.9274	62881.4
41.9503	31834.2	41.9503	38489.3	41.9503	45670.3	41.9479	53754.8	41.9479	62836.4
41.9708	31869.2	41.9708	38495.3	41.9708	45658.3	41.9684	53778.8	41.9684	62795.4
41.9913	31855.2	41.9913	38447.3	41.9913	45643.3	41.9888	53724.8	41.9888	62777.4
42.0117	31853.2	42.0117	38455.3	42.0117	45584.3	42.0093	53659.8	42.0093	62796.4
42.0322	31819.2	42.0322	38434.3	42.0322	45691.3	42.0298	53672.8	42.0298	62812.4
42.0527	31851.2	42.0527	38470.3	42.0527	45649.3	42.0502	53688.8	42.0502	62789.4
42.0732	31828.2	42.0732	38421.3	42.0732	45628.3	42.0707	53623.8	42.0707	62802.4
42.0936	31847.2	42.0936	38472.3	42.0936	45636.3	42.0912	53650.8	42.0912	62738.4
42.1141	31849.2	42.1141	38450.3	42.1141	45637.3	42.1116	53634.8	42.1116	62740.4
42.1346	31866.2	42.1346	38466.3	42.1346	45631.3	42.1321	53692.8	42.1321	62780.4
42.155	31840.2	42.155	38448.3	42.155	45646.3	42.1526	53604.8	42.1526	62783.4
42.1755	31865.2	42.1755	38468.3	42.1755	45665.3	42.1731	53680.8	42.1731	62771.4
42.196	31885.2	42.196	38421.3	42.196	45628.3	42.1935	53645.8	42.1935	62804.4
42.2165	31930.2	42.2165	38410.3	42.2165	45653.3	42.214	53657.8	42.214	62731.4
42.2369	31913.2	42.2369	38456.3	42.2369	45661.3	42.2345	53626.8	42.2345	62826.4
42.2574	31965.2	42.2574	38410.3	42.2574	45641.3	42.2549	53636.8	42.2549	62826.4
42.2779	31947.2	42.2779	38445.3	42.2779	45674.3	42.2754	53711.8	42.2754	62839.4
42.2983	31962.2	42.2983	38458.3	42.2983	45670.3	42.2959	53650.8	42.2959	62788.4
42.3188	31983.2	42.3188	38453.3	42.3188	45703.3	42.3163	53638.8	42.3163	62839.4
42.3393	31976.2	42.3393	38438.3	42.3393	45673.3	42.3368	53676.8	42.3368	62891.4
42.3598	32019.2	42.3598	38462.3	42.3598	45714.3	42.3573	53710.8	42.3573	62795.4
42.3802	32037.2	42.3802	38455.3	42.3802	45673.3	42.3778	53746.8	42.3778	62822.4
42.4007	32042.2	42.4007	38509.3	42.4007	45727.3	42.3982	53740.8	42.3982	62783.4
42.4212	32056.2	42.4212	38516.3	42.4212	45787.3	42.4187	53806.8	42.4187	62939.4
42.4416	32050.2	42.4416	38499.3	42.4416	45730.3	42.4392	53777.8	42.4392	62923.4
42.4621	32004.2	42.4621	38573.3	42.4621	45719.3	42.4596	53841.8	42.4596	62965.4
42.4826	31970.2	42.4826	38510.3	42.4826	45702.3	42.4801	53876.8	42.4801	62885.4
42.503	31952.2	42.503	38553.3	42.503	45723.3	42.5006	53911.8	42.5006	62988.4
42.5235	31914.2	42.5235	38475.3	42.5235	45625.3	42.521	53929.8	42.521	62917.4
42.544	31903.2	42.544	38461.3	42.544	45615.3	42.5415	53822.8	42.5415	62899.4
42.5645	31897.2	42.5645	38473.3	42.5645	45660.3	42.562	53925.8	42.562	62940.4
42.5849	31904.2	42.5849	38440.3	42.5849	45678.3	42.5824	53894.8	42.5824	62978.4
42.6054	31858.2	42.6054	38396.3	42.6054	45587.3	42.6029	53913.8	42.6029	62871.4
42.6259	31851.2	42.6259	38398.3	42.6259	45609.3	42.6234	53894.8	42.6234	62867.4
42.6463	31822.2	42.6463	38424.3	42.6463	45569.3	42.6439	53866.8	42.6439	62901.4
42.6668	31852.2	42.6668	38367.3	42.6668	45613.3	42.6643	53862.8	42.6643	62953.4
42.6873	31841.2	42.6873	38319.3	42.6873	45614.3	42.6848	53931.8	42.6848	62916.4
42.7078	31852.2	42.7078	38385.3	42.7078	45592.3	42.7053	53931.8	42.7053	62934.4
42.7282	31813.2	42.7282	38341.3	42.7282	45591.3	42.7257	53951.8	42.7257	62989.4
42.7487	31854.2	42.7487	38346.3	42.7487	45602.3	42.7462	53869.8	42.7462	62923.4
42.7692	31853.2	42.7692	38388.3	42.7692	45590.3	42.7667	53924.8	42.7667	62986.4
42.7896	31889.2	42.7896	38350.3	42.7896	45592.3	42.7871	53921.8	42.7871	63017.4
42.8101	31894.2	42.8101	38330.3	42.8101	45647.3	42.8076	53963.8	42.8076	62978.4
42.8306	31873.2	42.8306	38317.3	42.8306	45640.3	42.8281	53981.8	42.8281	62941.4
42.8511	31921.2	42.8511	38345.3	42.8511	45610.3	42.8486	54028.8	42.8486	63035.4
42.8715	31945.2	42.8715	38386.3	42.8715	45604.3	42.869	54048.8	42.869	62959.4
42.892	31949.2	42.892	38352.3	42.892	45588.3	42.8895	54013.8	42.8895	62999.4
42.9125	31954.2	42.9125	38360.3	42.9125	45604.3	42.91	54170.8	42.91	62977.4
42.9329	31979.2	42.9329	38337.3	42.9329	45666.3	42.9304	54091.8	42.9304	63080.4
42.9534	31980.2	42.9534	38359.3	42.9534	45643.3	42.9509	54088.8	42.9509	63126.4
42.9739	32052.2	42.9739	38341.3	42.9739	45654.3	42.9714	54114.8	42.9714	63141.4
42.9944	32087.2	42.9944	38357.3	42.9944	45672.3	42.9918	54176.8	42.9918	63159.4
43.0148	32076.2	43.0148	38412.3	43.0148	45759.3	43.0123	54312.8	43.0123	63168.4
43.0353	32122.2	43.0353	38409.3	43.0353	45746.3	43.0328	54283.8	43.0328	63272.4
43.0558	32206.2	43.0558	38466.3	43.0558	45731.3	43.0533	54354.8	43.0533	63305.4
43.0762	32222.2	43.0762	38478.3	43.0762	45780.3	43.0737	54373.8	43.0737	63369.4
43.0967	32219.2	43.0967	38466.3	43.0967	45831.3	43.0942	54447.8	43.0942	63389.4
43.1172	32223.2	43.1172	38478.3	43.1172	45803.3	43.1147	54425.8	43.1147	63436.4
43.1376	32151.2	43.1376	38558.3	43.1376	45797.3	43.1351	54479.8	43.1351	63496.4
43.1581	32129.2	43.1581	38559.3	43.1581	45799.3	43.1556	54527.8	43.1556	63487.4
43.1786	32054.2	43.1786	38548.3	43.1786	45799.3	43.1761	54633.8	43.1761	63562.4
43.1991	32037.2	43.1991	38555.3	43.1991	45747.3	43.1965	54540.8	43.1965	63491.4
43.2195	32008.2	43.2195	38486.3	43.2195	45692.3	43.217	54540.8	43.217	63504.4
43.24	32019.2	43.24	38477.3	43.24	45701.3	43.2375	54546.8	43.2375	63586.4
43.2605	31982.2	43.2605	38449.3	43.2605	45669.3	43.258	54626.8	43.258	63606.4
43.2809	31884.2	43.2809	38456.3	43.2809	45670.3	43.2784	54573.8	43.2784	63540.4
43.3014	31871.2	43.3014	38383.3	43.3014	45666.3	43.2989	54543.8	43.2989	63560.4
43.3219	31844.2	43.3219	38340.3	43.3219	45591.3	43.3194	54520.8	43.3194	63545.4
43.3424	31814.2	43.3424	38303.3	43.3424	45549.3	43.3398	54535.8	43.3398	63540.4
43.3628	31834.2	43.3628	38271.3	43.3628	45572.3	43.3603	54416.8	43.3603	63547.4
43.3833	31832.2	43.3833	38283.3	43.3833	45505.3	43.3808	54375.8	43.3808	63507.4
43.4038	31819.2	43.4038	38270.3	43.4038	45496.3	43.4012	54337.8	43.4012	63454.4
43.4242	31852.2	43.4242	38274.3	43.4242	45509.3	43.4217	54345.8	43.4217	63442.4
43.4447	31847.2	43.4447	38281.3	43.4447	45551.3	43.4422	54341.8	43.4422	63320.4
43.4652	31826.2	43.4652	38258.3	43.4652	45555.3	43.4626	54253.8	43.4626	63419.4
43.4857	31830.2	43.4857	38275.3	43.4857	45507.3	43.4831	54259.8	43.4831	63381.4
43.5061	31840.2	43.5061	38283.3	43.5061	45501.3	43.5036	54174.8	43.5036	63370.4
43.5266	31822.2	43.5266	38250.3	43.5266	45507.3	43.5241	54124.8	43.5241	63350.4
43.5471	31810.2	43.5471	38212.3	43.5471	45544.3	43.5445	54194.8	43.5445	63279.4
43.5675	31857.2	43.5675	38285.3	43.5675	45477.3	43.565	54109.8	43.565	63295.4
43.588	31850.2	43.588	38317.3	43.588	45463.3	43.5855	54066.8	43.5855	63250.4
43.6085	31873.2	43.6085	38223.3	43.6085	45508.3	43.6059	54024.8	43.6059	63216.4
43.629	31868.2	43.629	38254.3	43.629	45551.3	43.6264	54042.8	43.6264	63208.4
43.6494	31853.2	43.6494	38229.3	43.6494	45532.3	43.6469	54062.8	43.6469	63203.4
43.6699	31875.2	43.6699	38239.3	43.6699	45534.3	43.6673	54013.8	43.6673	63085.4
43.6904	31907.2	43.6904	38300.3	43.6904	45493.3	43.6878	53954.8	43.6878	63157.4
43.7108	31867.2	43.7108	38249.3	43.7108	45542.3	43.7083	53955.8	43.7083	63095.4
43.7313	31903.2	43.7313	38282.3	43.7313	45503.3	43.7288	53934.8	43.7288	63158.4
43.7518	31899.2	43.7518	38306.3	43.7518	45579.3	43.7492	53927.8	43.7492	63088.4
43.7723	31930.2	43.7723	38283.3	43.7723	45536.3	43.7697	53933.8	43.7697	63017.4
43.7927	31900.2	43.7927	38277.3	43.7927	45530.3	43.7902	53883.8	43.7902	63077.4
43.8132	31911.2	43.8132	38314.3	43.8132	45619.3	43.8106	53839.8	43.8106	63020.4
43.8337	31882.2	43.8337	38313.3	43.8337	45599.3	43.8311	53821.8	43.8311	63051.4
43.8541	31863.2	43.8541	38329.3	43.8541	45565.3	43.8516	53870.8	43.8516	62987.4
43.8746	31863.2	43.8746	38254.3	43.8746	45511.3	43.872	53775.8	43.872	63019.4
43.8951	31867.2	43.8951	38297.3	43.8951	45532.3	43.8925	53806.8	43.8925	62951.4
43.9155	31841.2	43.9155	38289.3	43.9155	45490.3	43.913	53846.8	43.913	62967.4
43.936	31855.2	43.936	38250.3	43.936	45520.3	43.9335	53748.8	43.9335	62983.4
43.9565	31826.2	43.9565	38274.3	43.9565	45473.3	43.9539	53798.8	43.9539	62923.4
43.977	31824.2	43.977	38261.3	43.977	45514.3	43.9744	53749.8	43.9744	62927.4
43.9974	31847.2	43.9974	38300.3	43.9974	45439.3	43.9949	53727.8	43.9949	62926.4
44.0179	31830.2	44.0179	38248.3	44.0179	45498.3	44.0153	53661.8	44.0153	62923.4
44.0384	31835.2	44.0384	38225.3	44.0384	45483.3	44.0358	53692.8	44.0358	62867.4
44.0588	31846.2	44.0588	38264.3	44.0588	45447.3	44.0563	53679.8	44.0563	62877.4
44.0793	31816.2	44.0793	38244.3	44.0793	45515.3	44.0767	53698.8	44.0767	62872.4
44.0998	31856.2	44.0998	38220.3	44.0998	45484.3	44.0972	53699.8	44.0972	62844.4
44.1203	31845.2	44.1203	38289.3	44.1203	45504.3	44.1177	53673.8	44.1177	62826.4
44.1407	31856.2	44.1407	38283.3	44.1407	45488.3	44.1382	53659.8	44.1382	62831.4
44.1612	31860.2	44.1612	38257.3	44.1612	45504.3	44.1586	53665.8	44.1586	62867.4
44.1817	31888.2	44.1817	38233.3	44.1817	45464.3	44.1791	53633.8	44.1791	62881.4
44.2021	31883.2	44.2021	38251.3	44.2021	45467.3	44.1996	53600.8	44.1996	62849.4
44.2226	31892.2	44.2226	38246.3	44.2226	45522.3	44.22	53617.8	44.22	62836.4
44.2431	31872.2	44.2431	38236.3	44.2431	45545.3	44.2405	53670.8	44.2405	62832.4
44.2636	31925.2	44.2636	38239.3	44.2636	45509.3	44.261	53608.8	44.261	62779.4
44.284	31933.2	44.284	38232.3	44.284	45551.3	44.2814	53628.8	44.2814	62813.4
44.3045	31977.2	44.3045	38249.3	44.3045	45530.3	44.3019	53653.8	44.3019	62837.4
44.325	31986.2	44.325	38287.3	44.325	45550.3	44.3224	53609.8	44.3224	62781.4
44.3454	31994.2	44.3454	38289.3	44.3454	45567.3	44.3428	53552.8	44.3428	62769.4
44.3659	32025.2	44.3659	38289.3	44.3659	45564.3	44.3633	53656.8	44.3633	62785.4
44.3864	32051.2	44.3864	38289.3	44.3864	45608.3	44.3838	53600.8	44.3838	62795.4
44.4069	32060.2	44.4069	38336.3	44.4069	45575.3	44.4043	53666.8	44.4043	62796.4
44.4273	32052.2	44.4273	38315.3	44.4273	45590.3	44.4247	53629.8	44.4247	62835.4
44.4478	32080.2	44.4478	38346.3	44.4478	45643.3	44.4452	53627.8	44.4452	62833.4
44.4683	32073.2	44.4683	38384.3	44.4683	45606.3	44.4657	53673.8	44.4657	62856.4
44.4887	32061.2	44.4887	38409.3	44.4887	45617.3	44.4861	53687.8	44.4861	62870.4
44.5092	32047.2	44.5092	38405.3	44.5092	45607.3	44.5066	53675.8	44.5066	62861.4
44.5297	31945.2	44.5297	38415.3	44.5297	45640.3	44.5271	53684.8	44.5271	62886.4
44.5502	31966.2	44.5502	38387.3	44.5502	45581.3	44.5475	53691.8	44.5475	62901.4
44.5706	32008.2	44.5706	38344.3	44.5706	45612.3	44.568	53714.8	44.568	62925.4
44.5911	31945.2	44.5911	38387.3	44.5911	45574.3	44.5885	53785.8	44.5885	62854.4
44.6116	31875.2	44.6116	38321.3	44.6116	45562.3	44.609	53697.8	44.609	62873.4
44.632	31880.2	44.632	38315.3	44.632	45532.3	44.6294	53670.8	44.6294	62807.4
44.6525	31849.2	44.6525	38339.3	44.6525	45538.3	44.6499	53678.8	44.6499	62797.4
44.673	31857.2	44.673	38255.3	44.673	45470.3	44.6704	53676.8	44.6704	62825.4
44.6934	31836.2	44.6934	38305.3	44.6934	45481.3	44.6908	53651.8	44.6908	62779.4
44.7139	31850.2	44.7139	38269.3	44.7139	45471.3	44.7113	53621.8	44.7113	62775.4
44.7344	31851.2	44.7344	38254.3	44.7344	45513.3	44.7318	53630.8	44.7318	62756.4
44.7549	31819.2	44.7549	38287.3	44.7549	45501.3	44.7522	53571.8	44.7522	62742.4
44.7753	31839.2	44.7753	38247.3	44.7753	45494.3	44.7727	53561.8	44.7727	62727.4
44.7958	31838.2	44.7958	38281.3	44.7958	45486.3	44.7932	53533.8	44.7932	62685.4
44.8163	31834.2	44.8163	38241.3	44.8163	45510.3	44.8137	53534.8	44.8137	62769.4
44.8367	31848.2	44.8367	38217.3	44.8367	45440.3	44.8341	53583.8	44.8341	62713.4
44.8572	31847.2	44.8572	38244.3	44.8572	45486.3	44.8546	53529.8	44.8546	62754.4
44.8777	31867.2	44.8777	38245.3	44.8777	45474.3	44.8751	53525.8	44.8751	62717.4
44.8982	31883.2	44.8982	38265.3	44.8982	45546.3	44.8955	53547.8	44.8955	62746.4
44.9186	31892.2	44.9186	38253.3	44.9186	45518.3	44.916	53492.8	44.916	62774.4
44.9391	31895.2	44.9391	38277.3	44.9391	45474.3	44.9365	53475.8	44.9365	62677.4
44.9596	31938.2	44.9596	38271.3	44.9596	45505.3	44.9569	53566.8	44.9569	62691.4
44.98	31913.2	44.98	38261.3	44.98	45499.3	44.9774	53544.8	44.9774	62778.4
45.0005	31930.2	45.0005	38265.3	45.0005	45499.3	44.9979	53477.8	44.9979	62748.4
45.021	31962.2	45.021	38241.3	45.021	45506.3	45.0183	53563.8	45.0183	62713.4
45.0415	31960.2	45.0415	38268.3	45.0415	45481.3	45.0388	53539.8	45.0388	62768.4
45.0619	31979.2	45.0619	38239.3	45.0619	45526.3	45.0593	53562.8	45.0593	62723.4
45.0824	32033.2	45.0824	38315.3	45.0824	45506.3	45.0798	53494.8	45.0798	62737.4
45.1029	32033.2	45.1029	38362.3	45.1029	45566.3	45.1002	53571.8	45.1002	62785.4
45.1233	32018.2	45.1233	38340.3	45.1233	45616.3	45.1207	53543.8	45.1207	62729.4
45.1438	32023.2	45.1438	38350.3	45.1438	45637.3	45.1412	53614.8	45.1412	62792.4
45.1643	32015.2	45.1643	38388.3	45.1643	45528.3	45.1616	53652.8	45.1616	62773.4
45.1848	31943.2	45.1848	38366.3	45.1848	45639.3	45.1821	53668.8	45.1821	62812.4
45.2052	31902.2	45.2052	38370.3	45.2052	45563.3	45.2026	53639.8	45.2026	62789.4
45.2257	31919.2	45.2257	38318.3	45.2257	45533.3	45.223	53634.8	45.223	62842.4
45.2462	31919.2	45.2462	38340.3	45.2462	45523.3	45.2435	53547.8	45.2435	62811.4
45.2666	31935.2	45.2666	38304.3	45.2666	45516.3	45.264	53572.8	45.264	62733.4
45.2871	31886.2	45.2871	38385.3	45.2871	45548.3	45.2845	53614.8	45.2845	62797.4
45.3076	31874.2	45.3076	38302.3	45.3076	45558.3	45.3049	53554.8	45.3049	62678.4
45.3281	31861.2	45.3281	38307.3	45.3281	45513.3	45.3254	53599.8	45.3254	62715.4
45.3485	31877.2	45.3485	38320.3	45.3485	45492.3	45.3459	53578.8	45.3459	62746.4
45.369	31868.2	45.369	38304.3	45.369	45502.3	45.3663	53605.8	45.3663	62729.4
45.3895	31842.2	45.3895	38287.3	45.3895	45486.3	45.3868	53561.8	45.3868	62733.4
45.4099	31835.2	45.4099	38254.3	45.4099	45548.3	45.4073	53548.8	45.4073	62735.4
45.4304	31855.2	45.4304	38279.3	45.4304	45477.3	45.4277	53494.8	45.4277	62706.4
45.4509	31849.2	45.4509	38253.3	45.4509	45505.3	45.4482	53551.8	45.4482	62735.4
45.4713	31879.2	45.4713	38223.3	45.4713	45553.3	45.4687	53478.8	45.4687	62719.4
45.4918	31903.2	45.4918	38262.3	45.4918	45541.3	45.4892	53539.8	45.4892	62692.4
45.5123	31936.2	45.5123	38301.3	45.5123	45571.3	45.5096	53468.8	45.5096	62776.4
45.5328	31918.2	45.5328	38301.3	45.5328	45526.3	45.5301	53484.8	45.5301	62749.4
45.5532	31915.2	45.5532	38298.3	45.5532	45506.3	45.5506	53513.8	45.5506	62791.4
45.5737	31936.2	45.5737	38300.3	45.5737	45585.3	45.571	53523.8	45.571	62786.4
45.5942	31929.2	45.5942	38304.3	45.5942	45536.3	45.5915	53579.8	45.5915	62796.4
45.6146	31969.2	45.6146	38306.3	45.6146	45621.3	45.612	53550.8	45.612	62788.4
45.6351	31971.2	45.6351	38259.3	45.6351	45559.3	45.6324	53508.8	45.6324	62741.4
45.6556	31974.2	45.6556	38328.3	45.6556	45542.3	45.6529	53532.8	45.6529	62761.4
45.6761	32012.2	45.6761	38294.3	45.6761	45572.3	45.6734	53521.8	45.6734	62746.4
45.6965	32021.2	45.6965	38289.3	45.6965	45578.3	45.6939	53523.8	45.6939	62755.4
45.717	32075.2	45.717	38289.3	45.717	45594.3	45.7143	53528.8	45.7143	62771.4
45.7375	32106.2	45.7375	38305.3	45.7375	45618.3	45.7348	53497.8	45.7348	62778.4
45.7579	32066.2	45.7579	38382.3	45.7579	45574.3	45.7553	53541.8	45.7553	62756.4
45.7784	32124.2	45.7784	38350.3	45.7784	45692.3	45.7757	53571.8	45.7757	62742.4
45.7989	32109.2	45.7989	38418.3	45.7989	45597.3	45.7962	53574.8	45.7962	62814.4
45.8194	32050.2	45.8194	38407.3	45.8194	45623.3	45.8167	53600.8	45.8167	62794.4
45.8398	32042.2	45.8398	38434.3	45.8398	45603.3	45.8371	53584.8	45.8371	62827.4
45.8603	31981.2	45.8603	38388.3	45.8603	45626.3	45.8576	53622.8	45.8576	62840.4
45.8808	31980.2	45.8808	38370.3	45.8808	45576.3	45.8781	53630.8	45.8781	62814.4
[truncated: 2,155 more rows]

## Sheet: Figure 1c
Relative pressure (P/P0)	Volume (cm3/g)	Relative pressure (P/P0)	Volume (cm3/g)
Name	ZIF-8	Name	Cu/ZIF-8|IE|R
0.01061	323.681	0.01034	230.491
0.02979	382.594	0.03189	273.166
0.06899	383.488	0.06841	275.15
0.08202	383.281	0.08115	275.533
0.1009	383.06	0.10087	276.222
0.13844	382.875	0.12048	276.834
0.16035	382.534	0.14043	277.123
0.2004	382.253	0.16049	277.363
0.27032	382.003	0.18031	277.783
0.32009	381.896	0.20036	278.186
0.37001	381.77	0.2501	279.025
0.41988	381.586	0.30028	279.775
0.4698	381.388	0.3502	280.536
0.51971	381.16	0.39998	281.347
0.56957	381.042	0.44997	282.119
0.61948	380.906	0.49985	282.865
0.66941	380.836	0.54977	283.679
0.71934	380.738	0.59975	284.517
0.76928	380.785	0.6497	285.425
0.81913	381.068	0.69964	286.509
0.83913	381.265	0.74962	287.695
0.84993	381.454	0.79948	289.355
0.87477	381.932	0.81986	290.324
0.89965	382.786	0.84979	291.937
0.92467	384.087	0.87457	293.759
0.94935	386.38	0.89948	296.298
0.97332	391.327	0.92404	300.147
0.97996	394.019	0.94804	307.201
0.98868	399.773	0.96925	322.945
0.99374	406.118	0.97737	336.458
0.97645	397.079	0.98485	357.488
0.95884	392.355	0.99088	386.857
0.93293	388.986	0.98179	368.186
0.90693	387.242	0.97286	348.156
0.88121	386.652	0.94919	316.65
0.85646	385.94	0.92735	306.039
0.85036	385.627	0.88504	297.741
0.82525	385.122	0.85689	295.14
0.78122	384.524	0.83136	293.564
0.73117	384.013	0.80615	292.375
0.68103	383.583	0.78095	291.494
0.6504	383.23	0.7501	290.625
0.60026	382.867	0.70012	289.48
0.53095	382.399	0.65024	288.549
0.50034	382.075	0.60009	287.776
0.45089	380.45	0.55017	287.02
0.38109	379.875	0.50013	286.319
0.33125	379.248	0.45065	284.9
0.28119	378.652	0.39996	283.973
0.23108	378.151	0.35035	283.111
0.18103	377.562	0.30031	282.402
0.12099	376.875	0.25047	281.768
		0.20046	280.929
		0.14036	279.719

## Sheet: Figure 1d
Wavenumber (cm-1)	Absorbance (arb. Units)	Wavenumber (cm-1)	Absorbance (arb. Units)	Wavenumber (cm-1)	Absorbance (arb. Units)
Name	ZIF-8	Name	Cu/ZIF-8|IE|R	Name	Cu/ZIF-8|IMP|R
399.193	-0.14211	399.193	1.00758	399.193	2.3988
400.157	-0.14211	400.157	1.00758	400.157	2.3988
401.121	-0.14211	401.121	1.00758	401.121	2.3988
402.085	-0.14211	402.085	1.00758	402.085	2.3988
403.05	-0.14211	403.05	1.00758	403.05	2.3988
404.014	-0.14211	404.014	1.00758	404.014	2.3988
404.978	-0.14211	404.978	1.00758	404.978	2.3988
405.942	-0.14211	405.942	1.00758	405.942	2.3988
406.906	-0.14211	406.906	1.00758	406.906	2.3988
407.871	-0.14211	407.871	1.00758	407.871	2.3988
408.835	-0.14211	408.835	1.00758	408.835	2.3988
409.799	-0.14211	409.799	1.00758	409.799	2.3988
410.763	-0.14211	410.763	1.00758	410.763	2.3988
411.728	-0.14211	411.728	1.00758	411.728	2.3988
412.692	-0.14211	412.692	1.00758	412.692	2.3988
413.656	-0.14211	413.656	1.00758	413.656	2.3988
414.62	-0.14211	414.62	1.00758	414.62	2.3988
415.585	-0.14211	415.585	1.00758	415.585	2.3988
416.549	-0.14211	416.549	1.00758	416.549	2.3988
417.513	-0.14211	417.513	1.00758	417.513	2.3988
418.477	-0.14211	418.477	1.00758	418.477	2.3988
419.442	-0.14211	419.442	1.00758	419.442	2.3988
420.406	-0.14211	420.406	1.00758	420.406	2.3988
421.37	-0.14211	421.37	1.00758	421.37	2.3988
422.334	-0.14211	422.334	1.00758	422.334	2.3988
423.298	-0.14211	423.298	1.00758	423.298	2.3988
424.263	-0.14211	424.263	1.00758	424.263	2.3988
425.227	-0.14211	425.227	1.00758	425.227	2.3988
426.191	-0.14211	426.191	1.00758	426.191	2.3988
427.155	-0.14211	427.155	1.00758	427.155	2.3988
428.12	-0.14211	428.12	1.00758	428.12	2.3988
429.084	-0.14211	429.084	1.00758	429.084	2.3988
430.048	-0.14211	430.048	1.00758	430.048	2.3988
431.012	-0.14211	431.012	1.00758	431.012	2.3988
431.976	-0.14211	431.976	1.00758	431.976	2.3988
432.941	-0.14211	432.941	1.00758	432.941	2.3988
433.905	-0.14211	433.905	1.00758	433.905	2.3988
434.869	-0.14211	434.869	1.00758	434.869	2.3988
435.834	-0.14211	435.834	1.00758	435.834	2.3988
436.798	-0.14211	436.798	1.00758	436.798	2.3988
437.762	-0.14211	437.762	1.00758	437.762	2.3988
438.726	-0.14211	438.726	1.00758	438.726	2.3988
439.69	-0.14211	439.69	1.00758	439.69	2.3988
440.655	-0.14211	440.655	1.00758	440.655	2.3988
441.619	-0.14211	441.619	1.00758	441.619	2.3988
442.583	-0.14211	442.583	1.00758	442.583	2.3988
443.547	-0.14211	443.547	1.00758	443.547	2.3988
444.512	-0.14211	444.512	1.00758	444.512	2.3988
445.476	-0.14211	445.476	1.00758	445.476	2.3988
446.44	-0.14211	446.44	1.00758	446.44	2.3988
447.404	-0.14211	447.404	1.00758	447.404	2.3988
448.368	-0.14211	448.368	1.00758	448.368	2.3988
449.333	-0.14211	449.333	1.00758	449.333	2.3988
450.297	-0.14211	450.297	1.00758	450.297	2.3988
451.261	-0.14211	451.261	1.00758	451.261	2.3988
452.225	-0.14211	452.225	1.00758	452.225	2.3988
453.19	-0.14211	453.19	1.00758	453.19	2.3988
454.154	-0.14211	454.154	1.00758	454.154	2.3988
455.118	-0.14211	455.118	1.00758	455.118	2.3988
456.082	-0.14211	456.082	1.00758	456.082	2.3988
457.047	-0.14211	457.047	1.00758	457.047	2.3988
458.011	-0.14211	458.011	1.00758	458.011	2.3988
458.975	-0.14211	458.975	1.00758	458.975	2.3988
459.939	-0.14211	459.939	1.00758	459.939	2.3988
460.904	-0.14211	460.904	1.00758	460.904	2.3988
461.868	-0.14211	461.868	1.00758	461.868	2.3988
462.832	-0.14211	462.832	1.00758	462.832	2.3988
463.796	-0.14211	463.796	1.00758	463.796	2.3988
464.76	-0.14211	464.76	1.00758	464.76	2.3988
465.725	-0.14211	465.725	1.00758	465.725	2.3988
466.689	-0.14211	466.689	1.00758	466.689	2.3988
467.653	-0.14211	467.653	1.00758	467.653	2.3988
468.617	-0.14211	468.617	1.00758	468.617	2.3988
469.582	-0.14211	469.582	1.00758	469.582	2.3988
470.546	-0.14211	470.546	1.00758	470.546	2.3988
471.51	-0.14211	471.51	1.00758	471.51	2.3988
472.474	-0.14211	472.474	1.00758	472.474	2.3988
473.439	-0.14211	473.439	1.00758	473.439	2.3988
474.403	-0.14211	474.403	1.00758	474.403	2.3988
475.367	-0.14211	475.367	1.00758	475.367	2.3988
476.331	-0.14211	476.331	1.00758	476.331	2.3988
477.296	-0.14211	477.296	1.00758	477.296	2.3988
478.26	-0.14211	478.26	1.00758	478.26	2.3988
479.224	-0.14211	479.224	1.00758	479.224	2.3988
480.188	-0.14211	480.188	1.00758	480.188	2.3988
481.152	-0.14211	481.152	1.00758	481.152	2.3988
482.117	-0.14211	482.117	1.00758	482.117	2.3988
483.081	-0.14211	483.081	1.00758	483.081	2.3988
484.045	-0.14211	484.045	1.00758	484.045	2.3988
485.009	-0.14211	485.009	1.00758	485.009	2.3988
485.974	-0.14211	485.974	1.00758	485.974	2.3988
486.938	-0.14211	486.938	1.00758	486.938	2.3988
487.902	-0.14211	487.902	1.00758	487.902	2.3988
488.866	-0.14211	488.866	1.00758	488.866	2.3988
489.831	-0.14211	489.831	1.00758	489.831	2.3988
490.795	-0.14211	490.795	1.00758	490.795	2.3988
491.759	-0.14211	491.759	1.00758	491.759	2.3988
492.723	-0.14211	492.723	1.00758	492.723	2.3988
493.688	-0.14211	493.688	1.00758	493.688	2.3988
494.652	-0.14211	494.652	1.00758	494.652	2.3988
495.616	-0.14211	495.616	1.00758	495.616	2.3988
496.58	-0.14211	496.58	1.00758	496.58	2.3988
497.544	-0.14211	497.544	1.00758	497.544	2.3988
498.509	-0.14211	498.509	1.00758	498.509	2.3988
499.473	-0.14211	499.473	1.00758	499.473	2.3988
500.437	-0.14211	500.437	1.00758	500.437	2.3988
501.401	-0.14211	501.401	1.00758	501.401	2.3988
502.366	-0.14211	502.366	1.00758	502.366	2.3988
503.33	-0.14211	503.33	1.00758	503.33	2.3988
504.294	-0.14211	504.294	1.00758	504.294	2.3988
505.258	-0.14211	505.258	1.00758	505.258	2.3988
506.223	-0.14211	506.223	1.00758	506.223	2.3988
507.187	-0.14211	507.187	1.00758	507.187	2.3988
508.151	-0.14211	508.151	1.00758	508.151	2.3988
509.115	-0.14211	509.115	1.00758	509.115	2.3988
510.079	-0.14211	510.079	1.00758	510.079	2.3988
511.044	-0.14211	511.044	1.00758	511.044	2.3988
512.008	-0.14211	512.008	1.00758	512.008	2.3988
512.972	-0.14211	512.972	1.00758	512.972	2.3988
513.936	-0.14211	513.936	1.00758	513.936	2.3988
514.901	-0.14211	514.901	1.00758	514.901	2.3988
515.865	-0.14211	515.865	1.00758	515.865	2.3988
516.829	-0.14211	516.829	1.00758	516.829	2.3988
517.793	-0.14211	517.793	1.00758	517.793	2.3988
518.758	-0.14211	518.758	1.00758	518.758	2.3988
519.722	-0.14211	519.722	1.00758	519.722	2.3988
520.686	-0.14211	520.686	1.00758	520.686	2.3988
521.65	-0.14211	521.65	1.00758	521.65	2.3988
522.615	-0.14211	522.615	1.00758	522.615	2.3988
523.579	-0.14211	523.579	1.00758	523.579	2.3988
524.543	-0.14211	524.543	1.00758	524.543	2.3988
525.507	-0.14211	525.507	1.00758	525.507	2.3988
526.471	-0.14211	526.471	1.00758	526.471	2.3988
527.436	-0.14211	527.436	1.00758	527.436	2.3988
528.4	-0.14211	528.4	1.00758	528.4	2.3988
529.364	-0.14211	529.364	1.00758	529.364	2.3988
530.328	-0.14211	530.328	1.00758	530.328	2.3988
531.293	-0.14211	531.293	1.00758	531.293	2.3988
532.257	-0.14211	532.257	1.00758	532.257	2.3988
533.221	-0.14211	533.221	1.00758	533.221	2.3988
534.185	-0.14211	534.185	1.00758	534.185	2.3988
535.149	-0.14211	535.149	1.00758	535.149	2.3988
536.114	-0.14211	536.114	1.00758	536.114	2.3988
537.078	-0.14211	537.078	1.00758	537.078	2.3988
538.042	-0.14211	538.042	1.00758	538.042	2.3988
539.006	-0.14211	539.006	1.00758	539.006	2.3988
539.971	-0.14211	539.971	1.00758	539.971	2.3988
540.935	-0.14211	540.935	1.00758	540.935	2.3988
541.899	-0.14211	541.899	1.00758	541.899	2.3988
542.863	-0.14211	542.863	1.00758	542.863	2.3988
543.828	-0.14211	543.828	1.00758	543.828	2.3988
544.792	-0.14211	544.792	1.00758	544.792	2.3988
545.756	-0.14211	545.756	1.00758	545.756	2.3988
546.72	-0.14211	546.72	1.00758	546.72	2.3988
547.685	-0.14211	547.685	1.00758	547.685	2.3988
548.649	-0.14211	548.649	1.00758	548.649	2.3988
549.613	-0.14211	549.613	1.00758	549.613	2.3988
550.577	-0.14211	550.577	1.00758	550.577	2.3988
551.542	-0.14211	551.542	1.00758	551.542	2.3988
552.506	-0.14211	552.506	1.00758	552.506	2.3988
553.47	-0.14211	553.47	1.00758	553.47	2.3988
554.434	-0.14211	554.434	1.00758	554.434	2.3988
555.398	-0.14211	555.398	1.00758	555.398	2.3988
556.363	-0.14211	556.363	1.00758	556.363	2.3988
557.327	-0.14211	557.327	1.00758	557.327	2.3988
558.291	-0.14211	558.291	1.00758	558.291	2.3988
559.255	-0.14211	559.255	1.00758	559.255	2.3988
560.22	-0.14211	560.22	1.00758	560.22	2.3988
561.184	-0.14211	561.184	1.00758	561.184	2.3988
562.148	-0.14211	562.148	1.00758	562.148	2.3988
563.112	-0.14211	563.112	1.00758	563.112	2.3988
564.077	-0.14211	564.077	1.00758	564.077	2.3988
565.041	-0.14211	565.041	1.00758	565.041	2.3988
566.005	-0.14211	566.005	1.00758	566.005	2.3988
566.969	-0.14211	566.969	1.00758	566.969	2.3988
567.933	-0.14211	567.933	1.00758	567.933	2.3988
568.898	-0.14211	568.898	1.00758	568.898	2.3988
569.862	-0.14211	569.862	1.00758	569.862	2.3988
570.826	-0.14211	570.826	1.00758	570.826	2.3988
571.79	-0.14211	571.79	1.00758	571.79	2.3988
572.755	-0.14211	572.755	1.00758	572.755	2.3988
573.719	-0.14211	573.719	1.00758	573.719	2.3988
574.683	-0.14211	574.683	1.00758	574.683	2.3988
575.647	-0.14211	575.647	1.00758	575.647	2.3988
576.612	-0.14211	576.612	1.00758	576.612	2.3988
577.576	-0.14211	577.576	1.00758	577.576	2.3988
578.54	-0.14211	578.54	1.00758	578.54	2.3988
579.504	-0.14211	579.504	1.00758	579.504	2.3988
580.468	-0.14211	580.468	1.00758	580.468	2.3988
581.433	-0.14211	581.433	1.00758	581.433	2.3988
582.397	-0.14211	582.397	1.00758	582.397	2.3988
583.361	-0.14211	583.361	1.00758	583.361	2.3988
584.325	-0.14211	584.325	1.00758	584.325	2.3988
585.29	-0.14211	585.29	1.00758	585.29	2.3988
586.254	-0.14211	586.254	1.00758	586.254	2.3988
587.218	-0.14211	587.218	1.00758	587.218	2.3988
588.182	-0.14211	588.182	1.00758	588.182	2.3988
589.147	-0.14211	589.147	1.00758	589.147	2.3988
590.111	-0.14211	590.111	1.00758	590.111	2.3988
591.075	-0.14211	591.075	1.00758	591.075	2.3988
592.039	-0.14211	592.039	1.00758	592.039	2.3988
593.004	-0.14211	593.004	1.00758	593.004	2.3988
593.968	-0.14211	593.968	1.00758	593.968	2.3988
594.932	-0.14211	594.932	1.00758	594.932	2.3988
595.896	-0.14211	595.896	1.00758	595.896	2.3988
596.861	-0.14211	596.861	1.00758	596.861	2.3988
597.825	-0.14211	597.825	1.00758	597.825	2.3988
598.789	-0.14211	598.789	1.00758	598.789	2.3988
599.753	-0.14211	599.753	1.00758	599.753	2.3988
600.717	-0.14211	600.717	1.00758	600.717	2.3988
601.682	-0.14211	601.682	1.00758	601.682	2.3988
602.646	-0.14211	602.646	1.00758	602.646	2.3988
603.61	-0.14211	603.61	1.00758	603.61	2.3988
604.574	-0.14211	604.574	1.00758	604.574	2.3988
605.539	-0.14211	605.539	1.00758	605.539	2.3988
606.503	-0.14211	606.503	1.00758	606.503	2.3988
607.467	-0.14211	607.467	1.00758	607.467	2.3988
608.431	-0.14211	608.431	1.00758	608.431	2.3988
609.395	-0.14211	609.395	1.00758	609.395	2.3988
610.36	-0.14211	610.36	1.00758	610.36	2.3988
611.324	-0.14211	611.324	1.00758	611.324	2.3988
612.288	-0.14211	612.288	1.00758	612.288	2.3988
613.252	-0.14211	613.252	1.00758	613.252	2.3988
614.217	-0.14211	614.217	1.00758	614.217	2.3988
615.181	-0.14211	615.181	1.00758	615.181	2.3988
616.145	-0.14211	616.145	1.00758	616.145	2.3988
617.109	-0.14211	617.109	1.00758	617.109	2.3988
618.074	-0.14211	618.074	1.00758	618.074	2.3988
619.038	-0.14211	619.038	1.00758	619.038	2.3988
620.002	-0.14211	620.002	1.00758	620.002	2.3988
620.966	-0.14211	620.966	1.00758	620.966	2.3988
621.931	-0.14211	621.931	1.00758	621.931	2.3988
622.895	-0.14211	622.895	1.00758	622.895	2.3988
623.859	-0.14211	623.859	1.00758	623.859	2.3988
624.823	-0.14211	624.823	1.00758	624.823	2.3988
625.788	-0.14211	625.788	1.00758	625.788	2.3988
626.752	-0.14211	626.752	1.00758	626.752	2.3988
627.716	-0.14211	627.716	1.00758	627.716	2.3988
628.68	-0.14211	628.68	1.00758	628.68	2.3988
629.644	-0.14211	629.644	1.00758	629.644	2.3988
630.609	-0.14211	630.609	1.00758	630.609	2.3988
631.573	-0.14211	631.573	1.00758	631.573	2.3988
632.537	-0.14211	632.537	1.00758	632.537	2.3988
633.501	-0.14211	633.501	1.00758	633.501	2.3988
634.466	-0.14211	634.466	1.00758	634.466	2.3988
635.43	-0.14211	635.43	1.00758	635.43	2.3988
636.394	-0.14211	636.394	1.00758	636.394	2.3988
637.358	-0.14211	637.358	1.00758	637.358	2.3988
638.322	-0.14211	638.322	1.00758	638.322	2.3988
639.287	-0.14211	639.287	1.00758	639.287	2.3988
640.251	-0.14211	640.251	1.00758	640.251	2.3988
641.215	-0.14211	641.215	1.00758	641.215	2.3988
642.179	-0.14211	642.179	1.00758	642.179	2.3988
643.144	-0.14211	643.144	1.00758	643.144	2.3988
644.108	-0.14211	644.108	1.00758	644.108	2.3988
645.072	-0.14211	645.072	1.00758	645.072	2.3988
646.036	-0.14211	646.036	1.00758	646.036	2.3988
647.001	-0.14211	647.001	1.00758	647.001	2.3988
647.965	-0.14211	647.965	1.00758	647.965	2.3988
648.929	-0.14211	648.929	1.00758	648.929	2.3988
649.893	0.26157	649.893	2.71164	649.893	4.60909
650.857	0.25713	650.857	2.72794	650.857	4.62964
651.822	0.25521	651.822	2.75226	651.822	4.61998
652.786	0.2539	652.786	2.76321	652.786	4.58429
653.75	0.25347	653.75	2.75614	653.75	4.54381
654.715	0.25482	654.715	2.74918	654.715	4.52142
655.679	0.25713	655.679	2.75695	655.679	4.52638
656.643	0.25948	656.643	2.77169	656.643	4.55278
657.607	0.26273	657.607	2.77023	657.607	4.59193
658.571	0.26757	658.571	2.74154	658.571	4.64978
659.536	0.27297	659.536	2.7033	659.536	4.74999
660.5	0.2789	660.5	2.68304	660.5	4.91706
661.464	0.28773	661.464	2.69375	661.464	5.12938
662.428	0.30056	662.428	2.728	662.428	5.19463
663.393	0.31472	663.393	2.76442	663.393	5.00093
664.357	0.32875	664.357	2.78654	664.357	4.7979
665.321	0.34643	665.321	2.79785	665.321	4.69963
666.285	0.3693	666.285	2.8086	666.285	4.76264
667.25	0.38757	667.25	2.82002	667.25	5.57028
668.214	0.4009	668.214	2.82883	668.214	8.3988
669.178	0.44428	669.178	2.83575	669.178	8.3988
670.142	0.50037	670.142	2.85127	670.142	8.3988
671.106	0.54685	671.106	2.87093	671.106	8.3988
672.071	0.57897	672.071	2.87739	672.071	5.16188
673.035	0.58853	673.035	2.87132	673.035	5.01598
673.999	0.58477	673.999	2.87393	673.999	5.03109
674.963	0.59175	674.963	2.89642	674.963	5.01804
675.928	0.62309	675.928	2.92287	675.928	4.90988
676.892	0.6761	676.892	2.92831	676.892	4.7754
677.856	0.74288	677.856	2.91145	677.856	4.67286
678.82	0.82033	678.82	2.89073	678.82	4.6165
679.784	0.90897	679.784	2.87718	679.784	4.60262
680.749	1.01069	680.749	2.87222	680.749	4.62451
681.713	1.13711	681.713	2.87582	681.713	4.6746
682.677	1.3089	682.677	2.88831	682.677	4.76108
683.641	1.51141	683.641	2.90762	683.641	4.91425
684.606	1.60359	684.606	2.92969	684.606	5.16962
685.57	1.4918	685.57	2.94977	685.57	5.53352
686.534	1.33797	686.534	2.96058	686.534	5.89477
687.498	1.23769	687.498	2.95418	687.498	5.91845
688.463	1.20603	688.463	2.93273	688.463	5.5785
689.427	1.25229	689.427	2.91115	689.427	5.24473
690.391	1.39503	690.391	2.90344	690.391	5.07474
691.355	1.66317	691.355	2.91452	691.355	5.14605
692.32	2.07415	692.32	2.94326	692.32	6.20074
693.284	2.26696	693.284	2.98356	693.284	8.3988
694.248	1.84377	694.248	3.0186	694.248	8.3988
695.212	1.44009	695.212	3.0226	695.212	8.3988
696.177	1.15002	696.177	2.98838	696.177	8.3988
697.141	0.94793	697.141	2.94185	697.141	5.56872
698.105	0.80925	698.105	2.9095	698.105	5.19788
699.069	0.71176	699.069	2.8943	699.069	5.04934
700.033	0.64034	700.033	2.88379	700.033	4.96034
700.998	0.58857	700.998	2.87053	700.998	4.90111
701.962	0.55351	701.962	2.86106	701.962	4.85864
702.926	0.53082	702.926	2.86399	702.926	4.8331
703.89	0.515	703.89	2.87739	703.89	4.8375
704.855	0.5018	704.855	2.8903	704.855	4.88109
705.819	0.48875	705.819	2.8942	705.819	4.95826
706.783	0.47482	706.783	2.88957	706.783	5.05364
707.747	0.46065	707.747	2.88167	707.747	5.15544
708.712	0.44785	708.712	2.87563	708.712	5.26089
709.676	0.4368	709.676	2.8747	709.676	5.35986
710.64	0.42661	710.64	2.8778	710.64	5.3907
711.604	0.41715	711.604	2.87834	711.604	5.25745
712.568	0.40925	712.568	2.86903	712.568	5.02371
713.533	0.40259	713.533	2.85141	713.533	4.82549
714.497	0.39559	714.497	2.83482	714.497	4.71935
715.461	0.3879	715.461	2.82611	715.461	4.71255
716.425	0.38066	716.425	2.82463	716.425	4.77638
717.39	0.37407	717.39	2.82674	717.39	4.8309
718.354	0.3675	718.354	2.83082	718.354	4.80962
719.318	0.36303	719.318	2.83516	719.318	4.77242
720.282	0.36552	720.282	2.83507	720.282	4.80911
721.247	0.37623	721.247	2.82898	721.247	4.94169
722.211	0.39033	722.211	2.82461	722.211	5.08202
723.175	0.40365	723.175	2.83157	723.175	5.04533
724.139	0.41736	724.139	2.84883	724.139	4.87749
725.104	0.43407	725.104	2.86278	725.104	4.73165
726.068	0.45296	726.068	2.8603	726.068	4.64643
727.032	0.47094	727.032	2.84264	727.032	4.61562
727.996	0.48731	727.996	2.82129	727.996	4.62066
728.961	0.50435	728.961	2.80511	728.961	4.63223
729.925	0.52406	729.925	2.7974	729.925	4.62966
730.889	0.54684	730.889	2.7996	730.889	4.62636
731.853	0.5729	731.853	2.81162	731.853	4.64589
732.817	0.60228	732.817	2.82939	732.817	4.6766
733.782	0.63356	733.782	2.84484	733.782	4.67492
734.746	0.66486	734.746	2.85071	734.746	4.63882
735.71	0.69602	735.71	2.84719	735.71	4.62521
736.674	0.72776	736.674	2.84313	736.674	4.67695
737.639	0.75912	737.639	2.84932	737.639	4.78907
738.603	0.78869	738.603	2.86943	738.603	4.90687
739.567	0.81832	739.567	2.89538	739.567	4.9686
740.531	0.85207	740.531	2.91314	740.531	4.98129
741.495	0.89102	741.495	2.91687	741.495	4.97584
742.46	0.93239	742.46	2.91318	742.46	4.95603
743.424	0.97459	743.424	2.90988	743.424	4.93092
744.388	1.01967	744.388	2.90884	744.388	4.92317
745.352	1.06893	745.352	2.91103	745.352	4.94298
746.317	1.12044	746.317	2.91999	746.317	4.98469
747.281	1.17348	747.281	2.93649	747.281	5.03983
748.245	1.23153	748.245	2.95545	748.245	5.10021
749.209	1.29653	749.209	2.97309	749.209	5.16271
750.174	1.364	750.174	2.99142	750.174	5.26383
751.138	1.42888	751.138	3.00834	751.138	5.53632
752.102	1.49242	752.102	3.01098	752.102	8.3988
753.066	1.55627	753.066	2.99293	753.066	8.3988
754.031	1.61685	754.031	2.96987	754.031	8.3988
754.995	1.67729	754.995	2.96093	754.995	5.75035
755.959	1.75703	755.959	2.96563	755.959	5.24829
756.923	1.87887	756.923	2.96959	756.923	5.15961
757.888	2.0565	757.888	2.97086	757.888	5.33573
758.852	2.30699	758.852	2.98762	758.852	6.11974
759.816	2.68569	759.816	3.03401	759.816	8.3988
760.78	3.16652	760.78	3.09653	760.78	5.98373
761.744	2.82516	761.744	3.13681	761.744	5.41755
762.709	2.33276	762.709	3.13259	762.709	5.52701
763.673	2.0086	763.673	3.10653	763.673	8.3988
764.637	1.76027	764.637	3.0876	764.637	8.3988
765.601	1.5441	765.601	3.08012	765.601	8.3988
766.566	1.35837	766.566	3.07109	766.566	8.3988
767.53	1.20866	767.53	3.05037	767.53	8.3988
768.494	1.09103	768.494	3.02278	768.494	8.3988
769.458	0.99581	769.458	3.00056	769.458	8.3988
770.423	0.91525	770.423	2.98829	770.423	5.77401
771.387	0.84574	771.387	2.97797	771.387	5.61322
772.351	0.78551	772.351	2.9592	772.351	5.63339
773.315	0.73288	773.315	2.93267	773.315	5.75837
774.279	0.68653	774.279	2.90762	774.279	6.53986
775.244	0.6458	775.244	2.88934	775.244	8.3988
776.208	0.61058	776.208	2.87675	776.208	8.3988
777.172	0.581	777.172	2.86965	777.172	8.3988
778.136	0.55692	778.136	2.87056	778.136	8.3988
779.101	0.53714	779.101	2.8784	779.101	5.72782
780.065	0.51965	780.065	2.88648	780.065	5.35831
781.029	0.50292	781.029	2.89034	781.029	5.11885
781.993	0.4868	781.993	2.89254	781.993	4.99914
782.958	0.47207	782.958	2.89575	782.958	5.00651
783.922	0.45937	783.922	2.89741	783.922	5.10389
784.886	0.44887	784.886	2.89609	784.886	5.1818
785.85	0.44038	785.85	2.89661	785.85	5.14172
786.814	0.43351	786.814	2.90218	786.814	5.03681
787.779	0.42799	787.779	2.90608	787.779	4.93528
788.743	0.42386	788.743	2.89874	788.743	4.86213
789.707	0.42118	789.707	2.88209	789.707	4.83064
790.671	0.41961	790.671	2.86796	790.671	4.82768
791.636	0.41864	791.636	2.86417	791.636	4.80808
792.6	0.41815	792.6	2.86857	792.6	4.7577
793.564	0.41827	793.564	2.87358	793.564	4.72579
794.528	0.41872	794.528	2.87334	794.528	4.75196
795.493	0.41883	795.493	2.86757	795.493	4.81881
796.457	0.41817	796.457	2.86108	796.457	4.86285
797.421	0.4166	797.421	2.8595	797.421	4.85082
798.385	0.41386	798.385	2.86423	798.385	4.80999
799.35	0.40969	799.35	2.87093	799.35	4.75995
800.314	0.40439	800.314	2.87309	800.314	4.71434
801.278	0.39866	801.278	2.86692	801.278	4.70343
802.242	0.39275	802.242	2.85298	802.242	4.73944
803.207	0.3864	803.207	2.836	803.207	4.77583
804.171	0.37965	804.171	2.82436	804.171	4.74266
805.135	0.37292	805.135	2.82519	805.135	4.66231
806.099	0.36625	806.099	2.83837	806.099	4.5958
807.063	0.3592	807.063	2.85486	807.063	4.54904
808.028	0.35162	808.028	2.86358	808.028	4.50454
808.992	0.34392	808.992	2.86172	808.992	4.47319
809.956	0.33629	809.956	2.85599	809.956	4.48311
810.92	0.32847	810.92	2.85362	810.92	4.5391
811.885	0.3203	811.885	2.85478	811.885	4.60553
812.849	0.31207	812.849	2.85259	812.849	4.63081
813.813	0.30406	813.813	2.84068	813.813	4.60648
814.777	0.29628	814.777	2.82142	814.777	4.56231
815.741	0.28885	815.741	2.80381	815.741	4.52268
816.706	0.28212	816.706	2.79266	816.706	4.50398
817.67	0.27624	817.67	2.78353	817.67	4.51425
818.634	0.27099	818.634	2.76957	818.634	4.53749
819.598	0.26633	819.598	2.75094	819.598	4.53373
820.563	0.26273	820.563	2.73355	820.563	4.48436
821.527	0.261	821.527	2.72123	821.527	4.41927
822.491	0.26195	822.491	2.71425	822.491	4.37474
823.455	0.26637	823.455	2.71298	823.455	4.36636
824.42	0.27504	824.42	2.71821	824.42	4.39222
825.384	0.28826	825.384	2.72862	825.384	4.43412
826.348	0.3053	826.348	2.74191	826.348	4.4606
827.312	0.32403	827.312	2.75815	827.312	4.456
828.277	0.34174	828.277	2.77738	828.277	4.44371
829.241	0.35703	829.241	2.79412	829.241	4.45223
830.205	0.3714	830.205	2.80041	830.205	4.47683
831.169	0.38888	831.169	2.79677	831.169	4.484
832.134	0.41393	832.134	2.79282	832.134	4.45801
833.098	0.44903	833.098	2.79557	833.098	4.42349
834.062	0.4921	834.062	2.80394	834.062	4.40437
835.026	0.5335	835.026	2.8147	835.026	4.39772
835.99	0.55616	835.99	2.82565	835.99	4.3866
836.955	0.54553	836.955	2.83151	836.955	4.36268
837.919	0.50394	837.919	2.82425	837.919	4.33285
838.883	0.44882	838.883	2.80349	838.883	4.30892
839.847	0.39691	839.847	2.77983	839.847	4.29884
840.812	0.35547	840.812	2.76334	840.812	4.30377
841.776	0.32432	841.776	2.75551	841.776	4.31845
842.74	0.30057	842.74	2.75253	842.74	4.33458
843.704	0.28158	843.704	2.75102	843.704	4.34491
844.668	0.26569	844.668	2.74917	844.668	4.34429
845.633	0.25223	845.633	2.7456	845.633	4.33133
846.597	0.24117	846.597	2.7394	846.597	4.31327
847.561	0.23219	847.561	2.72965	847.561	4.30314
848.525	0.22427	848.525	2.71525	848.525	4.30692
849.49	0.21656	849.49	2.69823	849.49	4.31556
850.454	0.20922	850.454	2.68566	850.454	4.31372
851.418	0.20293	851.418	2.6837	851.418	4.29869
852.382	0.19783	852.382	2.69039	852.382	4.28379
853.347	0.19349	853.347	2.69774	853.347	4.28263
854.311	0.18958	854.311	2.70114	854.311	4.29783
855.275	0.186	855.275	2.70186	855.275	4.32002
856.239	0.18266	856.239	2.69958	856.239	4.33304
857.204	0.17959	857.204	2.69058	857.204	4.32682
858.168	0.17717	858.168	2.67617	858.168	4.30822
859.132	0.17562	859.132	2.66398	859.132	4.29183
860.096	0.17449	860.096	2.65779	860.096	4.28312
861.061	0.17313	861.061	2.65355	861.061	4.27706
862.025	0.17148	862.025	2.6482	862.025	4.26939
862.989	0.16982	862.989	2.64621	862.989	4.26056
863.953	0.16803	863.953	2.65189	863.953	4.2483
864.917	0.16564	864.917	2.66049	864.917	4.22912
865.882	0.16262	865.882	2.66301	865.882	4.21072
866.846	0.1594	866.846	2.65803	866.846	4.20726
867.81	0.1563	867.81	2.65205	867.81	4.21567
868.774	0.15322	868.774	2.64922	868.774	4.20697
869.739	0.15013	869.739	2.64814	869.739	4.16303
870.703	0.14714	870.703	2.64736	870.703	4.11218
871.667	0.14428	871.667	2.6482	871.667	4.09472
872.631	0.14151	872.631	2.65126	872.631	4.12329
873.596	0.13905	873.596	2.65432	873.596	4.17606
874.56	0.1371	874.56	2.65473	874.56	4.21122
875.524	0.13551	875.524	2.6518	875.524	4.20864
876.488	0.13401	876.488	2.64652	876.488	4.18779
877.452	0.13259	877.452	2.64094	877.452	4.17187
878.417	0.13139	878.417	2.63769	878.417	4.16693
879.381	0.13035	879.381	2.63779	879.381	4.17082
880.345	0.12936	880.345	2.63931	880.345	4.18125
881.309	0.12861	881.309	2.63931	881.309	4.19365
882.274	0.12833	882.274	2.63661	882.274	4.19979
883.238	0.12833	883.238	2.63115	883.238	4.19478
884.202	0.1283	884.202	2.62229	884.202	4.18182
885.166	0.12836	885.166	2.61008	885.166	4.1669
886.131	0.12899	886.131	2.59721	886.131	4.15302
887.095	0.13013	887.095	2.58739	887.095	4.14151
888.059	0.1312	888.059	2.58222	888.059	4.13428
889.023	0.13182	889.023	2.58078	889.023	4.13134
889.987	0.1323	889.987	2.58114	889.987	4.12857
890.952	0.13303	890.952	2.58178	890.952	4.12166
891.916	0.13396	891.916	2.58205	891.916	4.11146
892.88	0.13473	892.88	2.58204	892.88	4.10181
893.844	0.13528	893.844	2.58154	893.844	4.09439
894.809	0.13586	894.809	2.57901	894.809	4.09001
895.773	0.13668	895.773	2.57338	895.773	4.0924
896.737	0.13769	896.737	2.56685	896.737	4.1039
897.701	0.13862	897.701	2.56345	897.701	4.11688
898.666	0.13936	898.666	2.56403	898.666	4.11746
899.63	0.14006	899.63	2.56458	899.63	4.10349
900.594	0.14101	900.594	2.56066	900.594	4.08787
901.558	0.14235	901.558	2.55239	901.558	4.07858
902.523	0.14393	902.523	2.54349	902.523	4.06837
903.487	0.1456	903.487	2.53708	903.487	4.04948
904.451	0.1474	904.451	2.53378	904.451	4.02905
905.415	0.14936	905.415	2.53204	905.415	4.01936
906.38	0.15135	906.38	2.52918	906.38	4.02149
907.344	0.1533	907.344	2.52348	907.344	4.02699
908.308	0.15539	908.308	2.51612	908.308	4.03059
909.272	0.15788	909.272	2.50966	909.272	4.03264
910.236	0.16067	910.236	2.50418	910.236	4.03091
911.201	0.16348	911.201	2.49718	911.201	4.0222
912.165	0.16619	912.165	2.48784	912.165	4.01214
913.129	0.16884	913.129	2.47918	913.129	4.01037
914.093	0.17136	914.093	2.47452	914.093	4.0155
915.058	0.17355	915.058	2.47372	915.058	4.01547
916.022	0.1754	916.022	2.47388	916.022	4.00549
916.986	0.17717	916.986	2.47214	916.986	3.99429
917.95	0.17914	917.95	2.46696	917.95	3.98741
918.914	0.18145	918.914	2.45824	918.914	3.97863
919.879	0.18408	919.879	2.44779	919.879	3.9635
920.843	0.18694	920.843	2.43868	920.843	3.94982
921.807	0.18979	921.807	2.43266	921.807	3.94638
922.771	0.19247	922.771	2.42892	922.771	3.9509
923.736	0.19502	923.736	2.42568	923.736	3.95522
924.7	0.19778	924.7	2.42204	924.7	3.95724
925.664	0.20094	925.664	2.41765	925.664	3.9601
926.628	0.20434	926.628	2.41211	926.628	3.96257
927.593	0.2075	927.593	2.40556	927.593	3.95965
928.557	0.20995	928.557	2.39885	928.557	3.95124
929.521	0.21146	929.521	2.39236	929.521	3.94241
930.485	0.21222	930.485	2.38552	930.485	3.93604
931.449	0.2126	931.449	2.37827	931.449	3.93143
932.414	0.21288	932.414	2.37188	932.414	3.92767
933.378	0.21305	933.378	2.36731	933.378	3.92321
934.342	0.21348	934.342	2.36377	934.342	3.91411
935.307	0.21545	935.307	2.35969	935.307	3.8987
936.271	0.22075	936.271	2.35481	936.271	3.88253
937.235	0.23019	937.235	2.35072	937.235	3.87314
938.199	0.24222	938.199	2.34971	938.199	3.87167
939.163	0.25323	939.163	2.35272	939.163	3.87293
940.128	0.2598	940.128	2.35754	940.128	3.87234
941.092	0.26152	941.092	2.35904	941.092	3.86984
942.056	0.26182	942.056	2.35324	942.056	3.86721
943.02	0.26632	943.02	2.34163	943.02	3.86573
943.985	0.28031	943.985	2.32983	943.985	3.86709
944.949	0.30763	944.949	2.32231	944.949	3.87339
945.913	0.35111	945.913	2.32061	945.913	3.88503
946.877	0.41351	946.877	2.32604	946.877	3.9001
947.841	0.49771	947.841	2.3423	947.841	3.91627
948.806	0.60534	948.806	2.3747	948.806	3.93182
949.77	0.73239	949.77	2.42829	949.77	3.94561
950.734	0.86198	950.734	2.5062	950.734	3.95814
951.698	0.96187	951.698	2.60574	951.698	3.97175
952.663	1.00245	952.663	2.70834	952.663	3.98636
953.627	0.98505	953.627	2.7718	953.627	3.99579
954.591	0.93723	954.591	2.76234	954.591	3.99268
955.555	0.88526	955.555	2.70256	955.555	3.97788
956.52	0.84187	956.52	2.63782	956.52	3.95958
957.484	0.80905	957.484	2.58977	957.484	3.94394
958.448	0.78491	958.448	2.5587	958.448	3.93173
959.412	0.76842	959.412	2.53821	959.412	3.92248
960.376	0.75975	960.376	2.52311	960.376	3.9172
961.341	0.75807	961.341	2.51099	961.341	3.91633
962.305	0.76118	962.305	2.50163	962.305	3.91737
963.269	0.76731	963.269	2.49542	963.269	3.91639
964.234	0.77604	964.234	2.49128	964.234	3.91188
965.198	0.78683	965.198	2.48687	965.198	3.90633
966.162	0.79807	966.162	2.48201	966.162	3.90408
967.126	0.80859	967.126	2.48013	967.126	3.90728
968.09	0.81921	968.09	2.48442	968.09	3.91361
969.055	0.83199	969.055	2.49365	969.055	3.91822
970.019	0.84846	970.019	2.50366	970.019	3.91882
970.983	0.86863	970.983	2.51223	970.983	3.91785
971.947	0.89098	971.947	2.52065	971.947	3.91876
972.912	0.91312	972.912	2.53079	972.912	3.92236
973.876	0.934	973.876	2.5437	973.876	3.9278
974.84	0.95536	974.84	2.56039	974.84	3.93496
975.804	0.97978	975.804	2.58058	975.804	3.94377
976.769	1.00716	976.769	2.60031	976.769	3.9526
977.733	1.03499	977.733	2.61444	977.733	3.95999
978.697	1.06234	978.697	2.62331	978.697	3.96706
979.661	1.09141	979.661	2.6328	979.661	3.97575
980.625	1.12427	980.625	2.64651	980.625	3.98517
981.59	1.16039	981.59	2.66188	981.59	3.99259
982.554	1.19836	982.554	2.67518	982.554	3.99838
983.518	1.23715	983.518	2.68681	983.518	4.00735
984.482	1.27435	984.482	2.69895	984.482	4.0241
985.447	1.30654	985.447	2.71133	985.447	4.04797
986.411	1.33434	986.411	2.72298	986.411	4.07234
987.375	1.36388	987.375	2.73587	987.375	4.08957
988.339	1.40091	988.339	2.75331	988.339	4.09851
989.303	1.44568	989.303	2.7755	989.303	4.10605
990.268	1.4932	990.268	2.79914	990.268	4.11902
991.232	1.53478	991.232	2.82079	991.232	4.13558
992.196	1.56069	992.196	2.83913	992.196	4.14717
993.16	1.56797	993.16	2.85438	993.16	4.15004
994.125	1.56453	994.125	2.86711	994.125	4.15052
995.089	1.5587	995.089	2.877	995.089	4.15549
996.053	1.54987	996.053	2.88286	996.053	4.16384
997.017	1.53443	997.017	2.88515	997.017	4.16957
997.982	1.51382	997.982	2.88734	997.982	4.16866
998.946	1.4894	998.946	2.89165	998.946	4.15968
999.91	1.45703	999.91	2.89435	999.91	4.14307
1000.87	1.41455	1000.87	2.88962	1000.87	4.12416
1001.84	1.36793	1001.84	2.87779	1001.84	4.11127
1002.8	1.32353	1002.8	2.86447	1002.8	4.10673
1003.77	1.28121	1003.77	2.8514	1003.77	4.1039
1004.73	1.2389	1004.73	2.83449	1004.73	4.09682
1005.7	1.19778	1005.7	2.81194	1005.7	4.08949
1006.66	1.1592	1006.66	2.78894	1006.66	4.08975
1007.62	1.1212	1007.62	2.77144	1007.62	4.09755
1008.59	1.08209	1008.59	2.75882	1008.59	4.10452
1009.55	1.04441	1009.55	2.7444	1009.55	4.10339
1010.52	1.01195	1010.52	2.72198	1010.52	4.09401
1011.48	0.98533	1011.48	2.69158	1011.48	4.08075
1012.45	0.96238	1012.45	2.65908	1012.45	4.06969
1013.41	0.941	1013.41	2.63145	1013.41	4.06694
1014.37	0.92	1014.37	2.61217	1014.37	4.07317
1015.34	0.89881	1015.34	2.5999	1015.34	4.07975
1016.3	0.87827	1016.3	2.59084	1016.3	4.07602
1017.27	0.86058	1017.27	2.58272	1017.27	4.063
1018.23	0.84675	1018.23	2.57651	1018.23	4.0527
1019.2	0.83512	1019.2	2.57405	1019.2	4.05346
1020.16	0.82333	1020.16	2.57489	1020.16	4.06205
1021.12	0.81081	1021.12	2.57575	1021.12	4.06885
1022.09	0.7979	1022.09	2.57297	1022.09	4.06803
1023.05	0.78418	1023.05	2.56515	1023.05	4.06176
1024.02	0.76955	1024.02	2.55376	1024.02	4.05567
1024.98	0.75547	1024.98	2.54158	1024.98	4.0521
1025.94	0.74342	1025.94	2.53055	1025.94	4.047
1026.91	0.73288	1026.91	2.52097	1026.91	4.03399
1027.87	0.72241	1027.87	2.51262	1027.87	4.01301
1028.84	0.7121	1028.84	2.50648	1028.84	3.99262
1029.8	0.70328	1029.8	2.50495	1029.8	3.98198
1030.77	0.6964	1030.77	2.50995	1030.77	3.98343
1031.73	0.69083	1031.73	2.5209	1031.73	3.99273
1032.69	0.6862	1032.69	2.53442	1032.69	4.00367
1033.66	0.68254	1033.66	2.54666	1033.66	4.01113
1034.62	0.67921	1034.62	2.55558	1034.62	4.01247
1035.59	0.6752	1035.59	2.56071	1035.59	4.00936
1036.55	0.67069	1036.55	2.56169	1036.55	4.00759
1037.52	0.6671	1037.52	2.55879	1037.52	4.01156
1038.48	0.66528	1038.48	2.55455	1038.48	4.01931
1039.44	0.66453	1039.44	2.55277	1039.44	4.02507
1040.41	0.66348	1040.41	2.55463	1040.41	4.02678
1041.37	0.66141	1041.37	2.55722	1041.37	4.02803
1042.34	0.65848	1042.34	2.55752	1042.34	4.03218
1043.3	0.65531	1043.3	2.55711	1043.3	4.03782
1044.27	0.65223	1044.27	2.56035	1044.27	4.03955
1045.23	0.64868	1045.23	2.56834	1045.23	4.03128
1046.19	0.64367	1046.19	2.57658	1046.19	4.0101
1047.16	0.63723	1047.16	2.57843	1047.16	3.97929
1048.12	0.63075	1048.12	2.56896	1048.12	3.94641
1049.09	0.62532	1049.09	2.54588	1049.09	3.91673
1050.05	0.62046	1050.05	2.51072	1050.05	3.89004
1051.02	0.61514	1051.02	2.47068	1051.02	3.86376
1051.98	0.60954	1051.98	2.43512	1051.98	3.83742
1052.94	0.60457	1052.94	2.40865	1052.94	3.81298
1053.91	0.6003	1053.91	2.38911	1053.91	3.79271
1054.87	0.59568	1054.87	2.37217	1054.87	3.77782
1055.84	0.59001	1055.84	2.35664	1055.84	3.76752
1056.8	0.58366	1056.8	2.34438	1056.8	3.75834
1057.76	0.57743	1057.76	2.33604	1057.76	3.74639
1058.73	0.57203	1058.73	2.32912	1058.73	3.73176
1059.69	0.56784	1059.69	2.3205	1059.69	3.71921
1060.66	0.56461	1060.66	2.30973	1060.66	3.71254
1061.62	0.56145	1061.62	2.29896	1061.62	3.70995
1062.59	0.55767	1062.59	2.29049	1062.59	3.70619
1063.55	0.55346	1063.55	2.28472	1063.55	3.69888
1064.51	0.54936	1064.51	2.28012	1064.51	3.69074
1065.48	0.54533	1065.48	2.2745	1065.48	3.68548
1066.44	0.54107	1066.44	2.26689	1066.44	3.68409
1067.41	0.5368	1067.41	2.2582	1067.41	3.6851
1068.37	0.53305	1068.37	2.25011	1068.37	3.68666
1069.34	0.52988	1069.34	2.24335	1069.34	3.68748
1070.3	0.52703	1070.3	2.23732	1070.3	3.68674
1071.26	0.52464	1071.26	2.2313	1071.26	3.68439
1072.23	0.52312	1072.23	2.22547	1072.23	3.68129
1073.19	0.52219	1073.19	2.22031	1073.19	3.67881
1074.16	0.52096	1074.16	2.21547	1074.16	3.6781
1075.12	0.51895	1075.12	2.20983	1075.12	3.67927
1076.09	0.51667	1076.09	2.20278	1076.09	3.68083
1077.05	0.51478	1077.05	2.19504	1077.05	3.68063
1078.01	0.51348	1078.01	2.18824	1078.01	3.67841
1078.98	0.51289	1078.98	2.18369	1078.98	3.67685
1079.94	0.51363	1079.94	2.18137	1079.94	3.6792
1080.91	0.51671	1080.91	2.17974	1080.91	3.6862
1081.87	0.52301	1081.87	2.17685	1081.87	3.69606
1082.83	0.53318	1082.83	2.17285	1082.83	3.70676
1083.8	0.54773	1083.8	2.17106	1083.8	3.71744
1084.76	0.56723	1084.76	2.17566	1084.76	3.72787
1085.73	0.59249	1085.73	2.18891	1085.73	3.73842
1086.69	0.62406	1086.69	2.21201	1086.69	3.75074
1087.65	0.6597	1087.65	2.24817	1087.65	3.76642
1088.62	0.69001	1088.62	2.3007	1088.62	3.78362
1089.58	0.69888	1089.58	2.36191	1089.58	3.79684
1090.55	0.67646	1090.55	2.40286	1090.55	3.80237
1091.51	0.63167	1091.51	2.39236	1091.51	3.80287
1092.48	0.58392	1092.48	2.33909	1092.48	3.80394
1093.44	0.54698	1093.44	2.28104	1093.44	3.80763
1094.4	0.52365	1094.4	2.24256	1094.4	3.8116
1095.37	0.50976	1095.37	2.22502	1095.37	3.81393
1096.33	0.50055	1096.33	2.21897	1096.33	3.81608
1097.3	0.49416	1097.3	2.21586	1097.3	3.82011
1098.26	0.49063	1098.26	2.21219	1098.26	3.82523
1099.23	0.48964	1099.23	2.2074	1099.23	3.82922
1100.19	0.49039	1100.19	2.20217	1100.19	3.83273
1101.15	0.49268	1101.15	2.1984	1101.15	3.83915
1102.12	0.4968	1102.12	2.19782	1102.12	3.84926
1103.08	0.50256	1103.08	2.20012	1103.08	3.85814
1104.05	0.5094	1104.05	2.20368	1104.05	3.8598
1105.01	0.51715	1105.01	2.20771	1105.01	3.85427
1105.98	0.52586	1105.98	2.21242	1105.98	3.84693
1106.94	0.53477	1106.94	2.21802	1106.94	3.84154
1107.9	0.54249	1107.9	2.22487	1107.9	3.83726
1108.87	0.54848	1108.87	2.23393	1108.87	3.83184
1109.83	0.55354	1109.83	2.24522	1109.83	3.82437
1110.8	0.55854	1110.8	2.2566	1110.8	3.81452
1111.76	0.56344	1111.76	2.26601	1111.76	3.80224
1112.72	0.568	1112.72	2.27446	1112.72	3.78946
1113.69	0.5724	1113.69	2.28459	1113.69	3.7796
1114.65	0.57664	1114.65	2.29634	1114.65	3.77425
1115.62	0.58006	1115.62	2.30619	1115.62	3.77146
1116.58	0.58225	1116.58	2.31111	1116.58	3.76787
1117.55	0.58379	1117.55	2.31118	1117.55	3.76149
1118.51	0.58551	1118.51	2.30792	1118.51	3.75248
1119.47	0.58742	1119.47	2.30251	1119.47	3.74293
1120.44	0.58912	1120.44	2.29641	1120.44	3.73643
1121.4	0.59065	1121.4	2.29134	1121.4	3.73567
1122.37	0.59251	1122.37	2.28786	1122.37	3.73968
1123.33	0.59532	1123.33	2.28563	1123.33	3.74463
1124.3	0.59981	1124.3	2.28519	1124.3	3.74848
1125.26	0.60663	1125.26	2.28771	1125.26	3.75308
1126.22	0.61571	1126.22	2.2924	1126.22	3.76073
1127.19	0.6265	1127.19	2.29638	1127.19	3.7711
1128.15	0.63905	1128.15	2.29828	1128.15	3.78336
1129.12	0.65435	1129.12	2.3006	1129.12	3.79901
1130.08	0.67312	1130.08	2.30715	1130.08	3.81974
1131.05	0.69521	1131.05	2.31931	1131.05	3.84344
1132.01	0.72076	1132.01	2.33578	1132.01	3.86542
1132.97	0.75109	1132.97	2.35498	1132.97	3.8841
1133.94	0.78724	1133.94	2.377	1133.94	3.90259
1134.9	0.82845	1134.9	2.40356	1134.9	3.92424
1135.87	0.87362	1135.87	2.43638	1135.87	3.94949
1136.83	0.92387	1136.83	2.4743	1136.83	3.97698
1137.8	0.98157	1137.8	2.51149	1137.8	4.00459
1138.76	1.04683	1138.76	2.5409	1138.76	4.0294
1139.72	1.11749	1139.72	2.56222	1139.72	4.05009
1140.69	1.19357	1140.69	2.5838	1140.69	4.06986
1141.65	1.27831	1141.65	2.61331	1141.65	4.09345
1142.62	1.37282	1142.62	2.64901	1142.62	4.12134
1143.58	1.47574	1143.58	2.68306	1143.58	4.15024
1144.55	1.59388	1144.55	2.71318	1144.55	4.17833
1145.51	1.74826	1145.51	2.74787	1145.51	4.2049
1146.47	1.96134	1146.47	2.79851	1146.47	4.22488
1147.44	2.22517	1147.44	2.86977	1147.44	4.23188
1148.4	2.412	1148.4	2.95353	1148.4	4.22744
1149.37	2.29315	1149.37	3.02356	1149.37	4.21752
1150.33	1.99335	1150.33	3.04206	1150.33	4.20084
1151.3	1.70864	1151.3	2.99627	1151.3	4.17212
1152.26	1.48255	1152.26	2.91467	1152.26	4.13489
1153.22	1.30867	1153.22	2.82845	1153.22	4.09934
1154.19	1.17295	1154.19	2.74914	1154.19	4.06873
1155.15	1.06604	1155.15	2.67728	1155.15	4.03709
1156.12	0.98385	1156.12	2.61209	1156.12	4.00005
1157.08	0.92296	1157.08	2.55399	1157.08	3.96215
1158.04	0.87848	1158.04	2.50433	1158.04	3.93126
1159.01	0.84624	1159.01	2.46482	1159.01	3.91099
1159.97	0.82468	1159.97	2.43576	1159.97	3.89949
1160.94	0.81364	1160.94	2.4147	1160.94	3.89276
1161.9	0.81246	1161.9	2.3984	1161.9	3.88777
1162.87	0.82031	1162.87	2.38606	1162.87	3.88404
1163.83	0.83754	1163.83	2.37912	1163.83	3.88355
1164.79	0.86492	1164.79	2.37807	1164.79	3.88858
1165.76	0.90187	1165.76	2.38143	1165.76	3.89892
1166.72	0.94648	1166.72	2.38873	1166.72	3.91151
1167.69	0.9976	1167.69	2.40282	1167.69	3.92344
1168.65	1.05537	1168.65	2.42772	1168.65	3.93462
1169.62	1.11912	1169.62	2.46476	1169.62	3.94617
1170.58	1.18669	1170.58	2.51155	1170.58	3.95746
1171.54	1.25686	1171.54	2.56407	1171.54	3.96682
1172.51	1.32917	1172.51	2.61893	1172.51	3.97475
1173.47	1.39914	1173.47	2.67335	1173.47	3.98412
1174.44	1.4585	1174.44	2.72484	1174.44	3.9964
1175.4	1.50347	1175.4	2.77228	1175.4	4.00879
1176.37	1.53524	1176.37	2.81672	1176.37	4.0156
1177.33	1.54947	1177.33	2.86078	1177.33	4.01214
1178.29	1.53695	1178.29	2.90765	1178.29	3.99751
1179.26	1.49501	1179.26	2.95745	1179.26	3.97417
1180.22	1.42639	1180.22	3.00078	1180.22	3.94547
1181.19	1.33431	1181.19	3.02013	1181.19	3.91373
1182.15	1.22775	1182.15	3.00776	1182.15	3.88019
1183.12	1.12011	1183.12	2.97402	1183.12	3.84604
1184.08	1.01977	1184.08	2.92887	1184.08	3.81297
1185.04	0.92849	1185.04	2.87119	1185.04	3.78254
1186.01	0.84625	1186.01	2.80019	1186.01	3.75502
1186.97	0.77345	1186.97	2.72333	1186.97	3.72896
1187.94	0.70939	1187.94	2.64895	1187.94	3.70332
1188.9	0.65238	1188.9	2.58033	1188.9	3.67933
1189.86	0.60168	1189.86	2.5178	1189.86	3.65909
1190.83	0.55766	1190.83	2.46112	1190.83	3.64245
1191.79	0.51991	1191.79	2.40911	1191.79	3.62693
1192.76	0.48691	1192.76	2.36027	1192.76	3.61103
1193.72	0.45744	1193.72	2.31501	1193.72	3.5957
1194.68	0.43126	1194.68	2.27527	1194.68	3.58222
1195.65	0.40811	1195.65	2.24187	1195.65	3.57041
1196.61	0.38718	1196.61	2.21344	1196.61	3.55979
1197.58	0.368	1197.58	2.18803	1197.58	3.55101
1198.54	0.35072	1198.54	2.16466	1198.54	3.54473
1199.51	0.33536	1199.51	2.14313	1199.51	3.54026
1200.47	0.32131	1200.47	2.12342	1200.47	3.53637
1201.43	0.30811	1201.43	2.10554	1201.43	3.53257
1202.4	0.29599	1202.4	2.08934	1202.4	3.52872
1203.36	0.28522	1203.36	2.07427	1203.36	3.52454
1204.33	0.27553	1204.33	2.06004	1204.33	3.52042
1205.29	0.2665	1205.29	2.04727	1205.29	3.51772
1206.26	0.25801	1206.26	2.03677	1206.26	3.51692
1207.22	0.25007	1207.22	2.02813	1207.22	3.51643
1208.18	0.24252	1208.18	2.02006	1208.18	3.51463
1209.15	0.2354	1209.15	2.01187	1209.15	3.51205
1210.11	0.22905	1210.11	2.00391	1210.11	3.51009
1211.08	0.22372	1211.08	1.99651	1211.08	3.50867
1212.04	0.21924	1212.04	1.9894	1212.04	3.50681
1213.01	0.21534	1213.01	1.98247	1213.01	3.50481
1213.97	0.21189	1213.97	1.97611	1213.97	3.50385
1214.93	0.20877	1214.93	1.9704	1214.93	3.50392
1215.9	0.20581	1215.9	1.96468	1215.9	3.50407
1216.86	0.20307	1216.86	1.95853	1216.86	3.50452
1217.83	0.20084	1217.83	1.95245	1217.83	3.50656
1218.79	0.1992	1218.79	1.94723	1218.79	3.51009
1219.76	0.19771	1219.76	1.94307	1219.76	3.51324
1220.72	0.19596	1220.72	1.93967	1220.72	3.515
1221.68	0.19407	1221.68	1.93669	1221.68	3.51648
1222.65	0.1924	1222.65	1.9337	1222.65	3.51874
1223.61	0.19098	1223.61	1.93015	1223.61	3.52085
1224.58	0.18957	1224.58	1.92598	1224.58	3.52121
1225.54	0.18804	1225.54	1.92208	1225.54	3.51975
1226.51	0.18653	1226.51	1.91942	1226.51	3.51774
1227.47	0.18526	1227.47	1.91799	1227.47	3.51649
1228.43	0.18435	1228.43	1.91692	1228.43	3.51723
1229.4	0.18381	1229.4	1.91571	1229.4	3.52096
1230.36	0.18351	1230.36	1.91481	1230.36	3.52727
1231.33	0.18318	1231.33	1.91487	1231.33	3.53378
1232.29	0.18275	1232.29	1.91585	1232.29	3.53811
1233.26	0.18254	1233.26	1.91708	1233.26	3.54026
1234.22	0.18303	1234.22	1.91776	1234.22	3.54223
1235.18	0.18462	1235.18	1.91768	1235.18	3.54549
1236.15	0.18767	1236.15	1.91803	1236.15	3.54977
1237.11	0.19241	1237.11	1.92166	1237.11	3.55401
1238.08	0.19823	1238.08	1.93128	1238.08	3.55749
1239.04	0.2028	1239.04	1.94576	1239.04	3.56016
1240	0.20287	1240	1.95812	1240	3.56252
1240.97	0.19686	1240.97	1.95984	1240.97	3.56553
1241.93	0.18678	1241.93	1.94937	1241.93	3.56998
1242.9	0.17666	1242.9	1.93393	1242.9	3.57577
1243.86	0.16943	1243.86	1.92194	1243.86	3.58185
1244.83	0.16539	1244.83	1.91646	1244.83	3.58702
1245.79	0.16316	1245.79	1.91552	1245.79	3.59067
1246.75	0.16168	1246.75	1.91634	1246.75	3.59323
1247.72	0.16082	1247.72	1.91772	1247.72	3.59598
1248.68	0.16065	1248.68	1.91934	1248.68	3.60002
1249.65	0.16089	1249.65	1.92092	1249.65	3.60495
1250.61	0.16122	1250.61	1.92261	1250.61	3.60921
1251.58	0.16171	1251.58	1.92499	1251.58	3.61219
1252.54	0.16248	1252.54	1.92814	1252.54	3.61553
1253.5	0.16337	1253.5	1.93152	1253.5	3.6216
1254.47	0.16417	1254.47	1.93499	1254.47	3.63117
1255.43	0.16493	1255.43	1.93916	1255.43	3.64306
1256.4	0.16595	1256.4	1.94433	1256.4	3.65562
1257.36	0.1674	1257.36	1.94985	1257.36	3.6679
1258.33	0.16923	1258.33	1.95499	1258.33	3.67952
1259.29	0.17131	1259.29	1.95981	1259.29	3.69039
1260.25	0.17356	1260.25	1.96486	1260.25	3.70077
1261.22	0.17583	1261.22	1.97052	1261.22	3.71113
1262.18	0.17794	1262.18	1.97703	1262.18	3.72172
1263.15	0.17975	1263.15	1.98432	1263.15	3.73263
1264.11	0.18124	1264.11	1.99165	1264.11	3.74406
1265.07	0.18262	1265.07	1.99794	1265.07	3.75583
1266.04	0.18426	1266.04	2.0029	1266.04	3.76707
1267	0.18641	1267	2.00717	1267	3.77728
1267.97	0.18904	1267.97	2.01115	1267.97	3.78745
1268.93	0.19201	1268.93	2.01475	1268.93	3.79946
1269.9	0.19541	1269.9	2.01845	1269.9	3.81466
1270.86	0.19949	1270.86	2.02368	1270.86	3.83332
1271.82	0.20445	1271.82	2.03145	1271.82	3.85472
1272.79	0.21035	1272.79	2.04127	1272.79	3.87659
1273.75	0.21733	1273.75	2.05201	1273.75	3.89557
1274.72	0.22543	1274.72	2.06318	1274.72	3.90986
1275.68	0.23453	1275.68	2.07489	1275.68	3.92127
1276.64	0.24446	1276.64	2.0872	1276.64	3.93283
1277.61	0.25537	1277.61	2.10038	1277.61	3.9454
1278.57	0.2676	1278.57	2.11531	1278.57	3.95816
1279.54	0.28129	1279.54	2.13272	1279.54	3.97108
1280.5	0.29623	1280.5	2.15224	1280.5	3.98442
1281.47	0.3122	1281.47	2.17296	1281.47	3.99679
1282.43	0.32918	1282.43	2.1944	1282.43	4.00682
1283.39	0.34724	1283.39	2.21626	1283.39	4.01628
1284.36	0.36635	1284.36	2.23736	1284.36	4.02832
1285.32	0.38668	1285.32	2.2564	1285.32	4.0427
1286.29	0.40889	1286.29	2.27404	1286.29	4.0553
1287.25	0.43392	1287.25	2.29271	1287.25	4.06318
1288.22	0.46236	1288.22	2.31377	1288.22	4.06808
1289.18	0.49413	1289.18	2.33601	1289.18	4.07479
1290.14	0.52889	1290.14	2.35755	1290.14	4.08785
1291.11	0.56681	1291.11	2.37826	1291.11	4.10846
1292.07	0.60843	1292.07	2.39923	1292.07	4.13147
1293.04	0.65388	1293.04	2.42115	1293.04	4.14737
1294	0.70274	1294	2.44482	1294	4.15268
1294.97	0.75476	1294.97	2.47217	1294.97	4.15603
1295.93	0.80984	1295.93	2.50477	1295.93	4.16747
1296.89	0.867	1296.89	2.5414	1296.89	4.18574
1297.86	0.92482	1297.86	2.57836	1297.86	4.20119
1298.82	0.98392	1298.82	2.61234	1298.82	4.21032
1299.79	1.04679	1299.79	2.64187	1299.79	4.22014
1300.75	1.11379	1300.75	2.66667	1300.75	4.23611
1301.71	1.18219	1301.71	2.68837	1301.71	4.25475
1302.68	1.25119	1302.68	2.7111	1302.68	4.27071
1303.64	1.3234	1303.64	2.73811	1303.64	4.28488
1304.61	1.39702	1304.61	2.76834	1304.61	4.30082
1305.57	1.46256	1305.57	2.79897	1305.57	4.31834
1306.54	1.51566	1306.54	2.83106	1306.54	4.33532
1307.5	1.56436	1307.5	2.86892	1307.5	4.3521
1308.46	1.61086	1308.46	2.91364	1308.46	4.37017
1309.43	1.63496	1309.43	2.96093	1309.43	4.38858
1310.39	1.60967	1310.39	3.00555	1310.39	4.40309
1311.36	1.53053	1311.36	3.0431	1311.36	4.40636
1312.32	1.41488	1312.32	3.06659	1312.32	4.39162
1313.29	1.28478	1313.29	3.06837	1313.29	4.36246
1314.25	1.15689	1314.25	3.04851	1314.25	4.33414
1315.21	1.03795	1315.21	3.014	1315.21	4.31973
1316.18	0.928	1316.18	2.9714	1316.18	4.31974
1317.14	0.82728	1317.14	2.92606	1317.14	4.32553
1318.11	0.73798	1318.11	2.88339	1318.11	4.32941
1319.07	0.66147	1319.07	2.84678	1319.07	4.32913
1320.04	0.59676	1320.04	2.81707	1320.04	4.32378
1321	0.54184	1321	2.79497	1321	4.31253
1321.96	0.49528	1321.96	2.78106	1321.96	4.29787
1322.93	0.45634	1322.93	2.77323	1322.93	4.28405
1323.89	0.42454	1323.89	2.76783	1323.89	4.27242
1324.86	0.39906	1324.86	2.76441	1324.86	4.26282
1325.82	0.37836	1325.82	2.76563	1325.82	4.25835
1326.79	0.36075	1326.79	2.77091	1326.79	4.26377
1327.75	0.34581	1327.75	2.77452	1327.75	4.27893
1328.71	0.33488	1328.71	2.77321	1328.71	4.29639
1329.68	0.32956	1329.68	2.77163	1329.68	4.30745
1330.64	0.32996	1330.64	2.77568	1330.64	4.31005
1331.61	0.33423	1331.61	2.78482	1331.61	4.30927
1332.57	0.33901	1332.57	2.79487	1332.57	4.31144
1333.54	0.34035	1333.54	2.80473	1333.54	4.31846
1334.5	0.33504	1334.5	2.81525	1334.5	4.32553
1335.46	0.32231	1335.46	2.82426	1335.46	4.32636
1336.43	0.30465	1336.43	2.8291	1336.43	4.32301
1337.39	0.28635	1337.39	2.83238	1337.39	4.326
1338.36	0.2709	1338.36	2.8382	1338.36	4.34048
1339.32	0.25991	1339.32	2.84446	1339.32	4.3569
1340.29	0.25358	1340.29	2.84583	1340.29	4.36158
1341.25	0.25116	1341.25	2.84363	1341.25	4.3568
1342.21	0.25138	1342.21	2.84456	1342.21	4.35629
1343.18	0.2532	1343.18	2.85071	1343.18	4.36459
1344.14	0.2562	1344.14	2.85761	1344.14	4.37325
1345.11	0.26022	1345.11	2.86166	1345.11	4.37457
1346.07	0.26491	1346.07	2.86473	1346.07	4.37139
1347.03	0.2698	1347.03	2.87037	1347.03	4.37038
1348	0.27477	1348	2.88	1348	4.37389
1348.96	0.28009	1348.96	2.89318	1348.96	4.38069
1349.93	0.2862	1349.93	2.90769	1349.93	4.38845
1350.89	0.2933	1350.89	2.91918	1350.89	4.39368
1351.86	0.3012	1351.86	2.92432	1351.86	4.39503
1352.82	0.30948	1352.82	2.92414	1352.82	4.3972
1353.78	0.31773	1353.78	2.92105	1353.78	4.40581
1354.75	0.32597	1354.75	2.91516	1354.75	4.41752
1355.71	0.33451	1355.71	2.90654	1355.71	4.42032
1356.68	0.3435	1356.68	2.89685	1356.68	4.40714
1357.64	0.35269	1357.64	2.88544	1357.64	4.38481
1358.61	0.36179	1358.61	2.86916	1358.61	4.36609
1359.57	0.37102	1359.57	2.84973	1359.57	4.35932
1360.53	0.38126	1360.53	2.83488	1360.53	4.36385
1361.5	0.39327	1361.5	2.82788	1361.5	4.36907
1362.46	0.40668	1362.46	2.82162	1362.46	4.36096
1363.43	0.41969	1363.43	2.80833	1363.43	4.33765
1364.39	0.43038	1364.39	2.79133	1364.39	4.31165
1365.36	0.43828	1365.36	2.77813	1365.36	4.29251
1366.32	0.44454	1366.32	2.76847	1366.32	4.27929
1367.28	0.45069	1367.28	2.75663	1367.28	4.26899
1368.25	0.45788	1368.25	2.74138	1368.25	4.26256
1369.21	0.46669	1369.21	2.72695	1369.21	4.25908
1370.18	0.47753	1370.18	2.71562	1370.18	4.25101
1371.14	0.49104	1371.14	2.70595	1371.14	4.23341
1372.1	0.50828	1372.1	2.69756	1372.1	4.21322
1373.07	0.53027	1373.07	2.69251	1373.07	4.20113
1374.03	0.55716	1374.03	2.6919	1374.03	4.19829
1375	0.58781	1375	2.69461	1375	4.19563
1375.96	0.62134	1375.96	2.69966	1375.96	4.18636
1376.92	0.6593	1376.92	2.70703	1376.92	4.17376
1377.89	0.70558	1377.89	2.71646	1377.89	4.16491
1378.85	0.76431	1378.85	2.72916	1378.85	4.16394
1379.82	0.83688	1379.82	2.75031	1379.82	4.17047
1380.78	0.91687	1380.78	2.78513	1380.78	4.17962
1381.75	0.98091	1381.75	2.8298	1381.75	4.1835
1382.71	0.99251	1382.71	2.86632	1382.71	4.17625
1383.67	0.943	1383.67	2.87383	1383.67	4.15916
1384.64	0.86644	1384.64	2.84946	1384.64	4.13823
1385.6	0.79588	1385.6	2.80756	1385.6	4.11872
1386.57	0.74407	1386.57	2.76495	1386.57	4.10521
1387.53	0.71208	1387.53	2.73401	1387.53	4.10127
1388.5	0.69596	1388.5	2.71913	1388.5	4.10419
1389.46	0.68999	1389.46	2.71613	1389.46	4.10502
1390.42	0.68971	1390.42	2.71801	1390.42	4.0987
1391.39	0.69342	1391.39	2.72164	1391.39	4.09024
1392.35	0.70122	1392.35	2.72845	1392.35	4.08834
1393.32	0.7128	1393.32	2.73976	1393.32	4.09612
1394.28	0.72664	1394.28	2.7533	1394.28	4.1088
1395.25	0.74129	1395.25	2.76448	1395.25	4.11855
1396.21	0.75667	1396.21	2.77057	1396.21	4.12214
1397.17	0.77335	1397.17	2.77275	1397.17	4.12282
1398.14	0.79116	1398.14	2.77509	1398.14	4.12623
1399.1	0.80906	1399.1	2.78171	1399.1	4.13533
1400.07	0.8261	1400.07	2.79239	1400.07	4.14672
1401.03	0.84226	1401.03	2.80239	1401.03	4.15457
1401.99	0.85879	1401.99	2.8096	1401.99	4.15993
1402.96	0.87765	1402.96	2.81873	1402.96	4.16991
1403.92	0.89959	1403.92	2.83477	1403.92	4.18661
1404.89	0.92239	1404.89	2.85402	1404.89	4.20153
1405.85	0.94286	1405.85	2.86606	1405.85	4.20681
1406.82	0.9613	1406.82	2.86684	1406.82	4.20808
1407.78	0.98134	1407.78	2.86311	1407.78	4.21449
1408.74	1.00486	1408.74	2.86317	1408.74	4.22418
1409.71	1.02994	1409.71	2.8704	1409.71	4.22939
1410.67	1.05429	1410.67	2.88441	1410.67	4.23206
1411.64	1.07818	1411.64	2.90265	1411.64	4.24377
1412.6	1.10238	1412.6	2.92078	1412.6	4.26954
1413.57	1.12581	1413.57	2.93511	1413.57	4.29982
1414.53	1.14747	1414.53	2.94482	1414.53	4.31922
1415.49	1.16798	1415.49	2.95008	1415.49	4.3216
1416.46	1.18812	1416.46	2.95083	1416.46	4.31461
1417.42	1.20882	1417.42	2.95034	1417.42	4.31199
1418.39	1.23301	1418.39	2.95572	1418.39	4.32357
1419.35	1.26187	1419.35	2.9686	1419.35	4.34346
1420.32	1.28836	1420.32	2.97968	1420.32	4.35149
1421.28	1.30456	1421.28	2.98336	1421.28	4.34315
1422.24	1.31484	1422.24	2.98831	1422.24	4.33604
1423.21	1.3302	1423.21	3.00417	1423.21	4.34199
1424.17	1.35312	1424.17	3.02733	1424.17	4.3538
1425.14	1.37468	1425.14	3.04521	1425.14	4.35918
1426.1	1.38888	1426.1	3.05542	1426.1	4.36368
1427.07	1.40088	1427.07	3.06703	1427.07	4.38055
1428.03	1.41601	1428.03	3.08269	1428.03	4.40565
1428.99	1.43249	1428.99	3.09411	1428.99	4.41949
1429.96	1.44828	1429.96	3.09558	1429.96	4.41766
1430.92	1.46498	1430.92	3.09084	1430.92	4.41621
1431.89	1.48099	1431.89	3.08434	1431.89	4.41985
1432.85	1.49272	1432.85	3.07845	1432.85	4.41805
1433.82	1.50549	1433.82	3.07748	1433.82	4.41162
1434.78	1.52983	1434.78	3.0845	1434.78	4.41488
1435.74	1.56342	1435.74	3.09547	1435.74	4.42874
1436.71	1.58583	1436.71	3.1036	1436.71	4.43026
1437.67	1.58796	1437.67	3.11006	1437.67	4.41221
1438.64	1.58763	1438.64	3.11839	1438.64	4.40235
1439.6	1.59731	1439.6	3.12371	1439.6	4.41615
1440.57	1.61269	1440.57	3.12121	1440.57	4.43957
1441.53	1.62974	1441.53	3.11742	1441.53	4.44839
1442.49	1.65193	1442.49	3.12072	1442.49	4.43696
1443.46	1.67696	1443.46	3.12598	1443.46	4.41906
1444.42	1.69441	1444.42	3.12206	1444.42	4.40606
1445.39	1.70479	1445.39	3.11065	1445.39	4.40329
1446.35	1.71933	1446.35	3.10255	1446.35	4.41377
1447.31	1.73432	1447.31	3.10191	1447.31	4.43167
1448.28	1.73291	1448.28	3.10885	1448.28	4.44012
1449.24	1.72139	1449.24	3.12938	1449.24	4.43316
1450.21	1.72424	1450.21	3.16714	1450.21	4.42659
1451.17	1.74215	1451.17	3.20705	1451.17	4.43115
1452.14	1.74951	1452.14	3.22235	1452.14	4.43678
1453.1	1.73933	1453.1	3.21014	1453.1	4.43222
1454.06	1.74008	1454.06	3.19307	1454.06	4.43041
1455.03	1.77404	1455.03	3.18191	1455.03	4.45826
1455.99	1.83114	1455.99	3.17144	1455.99	4.53057
1456.96	1.87331	1456.96	3.16564	1456.96	4.61527
1457.92	1.87074	1457.92	3.17881	1457.92	4.63784
1458.88	1.82083	1458.88	3.20711	1458.88	4.59967
1459.85	1.73524	1459.85	3.23198	1459.85	4.55156
1460.81	1.64346	1460.81	3.24673	1460.81	4.51169
1461.78	1.57314	1461.78	3.25733	1461.78	4.48311
1462.74	1.52848	1462.74	3.26149	1462.74	4.47142
1463.71	1.49596	1463.71	3.24839	1463.71	4.48196
1464.67	1.46337	1464.67	3.22301	1464.67	4.50856
1465.63	1.42851	1465.63	3.20435	1465.63	4.52736
1466.6	1.39141	1466.6	3.19528	1466.6	4.51849
1467.56	1.35282	1467.56	3.18391	1467.56	4.49119
1468.53	1.3193	1468.53	3.1685	1468.53	4.46973
1469.49	1.29679	1469.49	3.15745	1469.49	4.46995
1470.46	1.2809	1470.46	3.14888	1470.46	4.49208
1471.42	1.26109	1471.42	3.12996	1471.42	4.52177
1472.38	1.23496	1472.38	3.10074	1472.38	4.53543
1473.35	1.20918	1473.35	3.07927	1473.35	4.5206
1474.31	1.18487	1474.31	3.07365	1474.31	4.48965
1475.28	1.15754	1475.28	3.07485	1475.28	4.46137
1476.24	1.12805	1476.24	3.0745	1476.24	4.44689
1477.21	1.10086	1477.21	3.071	1477.21	4.44652
1478.17	1.07507	1478.17	3.0617	1478.17	4.44933
1479.13	1.04641	1479.13	3.04425	1479.13	4.44471
1480.1	1.01555	1480.1	3.02536	1480.1	4.4355
1481.06	0.98692	1481.06	3.01531	1481.06	4.43253
1482.03	0.96159	1482.03	3.01425	1482.03	4.43944
1482.99	0.9375	1482.99	3.01255	1482.99	4.44961
1483.95	0.91496	1483.95	3.00477	1483.95	4.45738
1484.92	0.89562	1484.92	2.99316	1484.92	4.46291
1485.88	0.87757	1485.88	2.97829	1485.88	4.46455
1486.85	0.85707	1486.85	2.9587	1486.85	4.45774
1487.81	0.83458	1487.81	2.93855	1487.81	4.44548
1488.78	0.81363	1488.78	2.92394	1488.78	4.43872
1489.74	0.79465	1489.74	2.91282	1489.74	4.441
1490.7	0.77563	1490.7	2.89837	1490.7	4.44008
1491.67	0.75771	1491.67	2.88092	1491.67	4.42282
1492.63	0.74393	1492.63	2.86504	1492.63	4.39311
1493.6	0.73413	1493.6	2.84914	1493.6	4.36454
1494.56	0.7253	1494.56	2.82879	1494.56	4.34905
1495.53	0.71556	1495.53	2.80691	1495.53	4.35456
1496.49	0.70479	1496.49	2.792	1496.49	4.37947
1497.45	0.69156	1497.45	2.78497	1497.45	4.40675
1498.42	0.67395	1498.42	2.77705	1498.42	4.4167
1499.38	0.65354	1499.38	2.76172	1499.38	4.40462
1500.35	0.63407	1500.35	2.73899	1500.35	4.37591
1501.31	0.61739	1501.31	2.71063	1501.31	4.33797
1502.28	0.60391	1502.28	2.67989	1502.28	4.30313
1503.24	0.5956	1503.24	2.65299	1503.24	4.28673
1504.2	0.59589	1504.2	2.63568	1504.2	4.29875
1505.17	0.6071	1505.17	2.62979	1505.17	4.33451
1506.13	0.62847	1506.13	2.63492	1506.13	4.36276
1507.1	0.6557	1507.1	2.65185	1507.1	4.35129
1508.06	0.68239	1508.06	2.67972	1508.06	4.32109
1509.03	0.70286	1509.03	2.71239	1509.03	4.29924
1509.99	0.71328	1509.99	2.74257	1509.99	4.28338
1510.95	0.71159	1510.95	2.76548	1510.95	4.26349
1511.92	0.69739	1511.92	2.77555	1511.92	4.23676
1512.88	0.67163	1512.88	2.7634	1512.88	4.20762
1513.85	0.63687	1513.85	2.72463	1513.85	4.18068
1514.81	0.59682	1514.81	2.66752	1514.81	4.15542
1515.78	0.55446	1515.78	2.6052	1515.78	4.12633
1516.74	0.5121	1516.74	2.54758	1516.74	4.09013
1517.7	0.47299	1517.7	2.5	1517.7	4.05468
1518.67	0.43991	1518.67	2.46265	1518.67	4.03172
1519.63	0.41227	1519.63	2.43111	1519.63	4.02331
1520.6	0.38681	1520.6	2.40025	1520.6	4.01855
1521.56	0.36207	1521.56	2.37027	1521.56	4.00165
1522.53	0.34051	1522.53	2.34655	1522.53	3.97354
1523.49	0.32392	1523.49	2.33045	1523.49	3.94839
1524.45	0.31082	1524.45	2.31789	1524.45	3.93151
1525.42	0.29892	1525.42	2.30558	1525.42	3.91945
1526.38	0.28748	1526.38	2.29403	1526.38	3.90786
1527.35	0.27697	1527.35	2.28434	1527.35	3.89447
1528.31	0.26739	1528.31	2.27514	1528.31	3.87788
1529.27	0.25833	1529.27	2.26516	1529.27	3.85808
1530.24	0.25	1530.24	2.25569	1530.24	3.83812
1531.2	0.24264	1531.2	2.248	1531.2	3.82178
1532.17	0.23558	1532.17	2.24072	1532.17	3.80995
1533.13	0.22796	1533.13	2.23231	1533.13	3.80079
1534.1	0.22025	1534.1	2.22453	1534.1	3.79228
1535.06	0.21343	1535.06	2.21951	1535.06	3.78324
1536.02	0.20753	1536.02	2.21546	1536.02	3.77389
1536.99	0.20237	1536.99	2.20936	1536.99	3.76627
1537.95	0.1981	1537.95	2.20095	1537.95	3.7635
1538.92	0.19491	1538.92	2.1933	1538.92	3.76677
1539.88	0.19254	1539.88	2.18964	1539.88	3.77176
1540.85	0.19062	1540.85	2.19009	1540.85	3.77298
1541.81	0.18944	1541.81	2.19298	1541.81	3.77036
1542.77	0.18927	1542.77	2.1965	1542.77	3.76558
1543.74	0.18961	1543.74	2.19859	1543.74	3.75829
1544.7	0.19007	1544.7	2.1984	1544.7	3.74931
1545.67	0.19103	1545.67	2.19727	1545.67	3.74274
1546.63	0.19282	1546.63	2.1966	1546.63	3.74166
1547.6	0.19529	1547.6	2.19588	1547.6	3.74477
1548.56	0.1984	1548.56	2.19445	1548.56	3.74889
1549.52	0.20254	1549.52	2.19355	1549.52	3.75176
1550.49	0.20769	1550.49	2.19448	1550.49	3.75282
1551.45	0.21334	1551.45	2.19637	1551.45	3.75289
1552.42	0.21965	1552.42	2.19819	1552.42	3.75362
1553.38	0.22732	1553.38	2.20112	1553.38	3.75559
1554.34	0.236	1554.34	2.20641	1554.34	3.7565
1555.31	0.2444	1555.31	2.21246	1555.31	3.75421
1556.27	0.25289	1556.27	2.21744	1556.27	3.75222
1557.24	0.26405	1557.24	2.22306	1557.24	3.75901
1558.2	0.28022	1558.2	2.23279	1558.2	3.78216
1559.17	0.30046	1559.17	2.24567	1559.17	3.81723
1560.13	0.32012	1560.13	2.25566	1560.13	3.84476
1561.09	0.33667	1561.09	2.26147	1561.09	3.85873
1562.06	0.35241	1562.06	2.26657	1562.06	3.86957
1563.02	0.36991	1563.02	2.27291	1563.02	3.88199
1563.99	0.39032	1563.99	2.28126	1563.99	3.89573
1564.95	0.41383	1564.95	2.29315	1564.95	3.91141
1565.91	0.43956	1565.91	2.309	1565.91	3.93024
1566.88	0.46637	1566.88	2.32622	1566.88	3.95181
1567.84	0.49495	1567.84	2.34224	1567.84	3.97592
1568.81	0.52758	1568.81	2.35861	1568.81	4.00304
1569.77	0.56454	1569.77	2.37919	1569.77	4.028
1570.74	0.60191	1570.74	2.40403	1570.74	4.03913
1571.7	0.63609	1571.7	2.42961	1571.7	4.03436
1572.66	0.66834	1572.66	2.45515	1572.66	4.02589
1573.63	0.70232	1573.63	2.4835	1573.63	4.02484
1574.59	0.74024	1574.59	2.5173	1574.59	4.03188
1575.56	0.78196	1575.56	2.55676	1575.56	4.037
1576.52	0.82454	1576.52	2.59973	1576.52	4.02938
1577.49	0.86291	1577.49	2.64217	1577.49	4.01174
1578.45	0.89443	1578.45	2.68037	1578.45	3.99311
1579.41	0.92135	1579.41	2.71443	1579.41	3.97751
1580.38	0.94761	1580.38	2.74956	1580.38	3.96605
1581.34	0.97432	1581.34	2.79111	1581.34	3.95865
1582.31	0.99797	1582.31	2.83565	1582.31	3.95323
1583.27	1.01369	1583.27	2.87082	1583.27	3.94772
1584.24	1.01945	1584.24	2.8876	1584.24	3.94257
1585.2	1.0158	1585.2	2.88755	1585.2	3.93844
1586.16	1.00333	1586.16	2.87542	1586.16	3.93358
1587.13	0.98228	1587.13	2.85366	1587.13	3.92618
1588.09	0.95382	1588.09	2.82645	1588.09	3.91716
1589.06	0.92006	1589.06	2.80007	1589.06	3.90771
1590.02	0.88313	1590.02	2.7772	1590.02	3.8967
1590.98	0.84484	1590.98	2.75652	1590.98	3.88346
1591.95	0.80653	1591.95	2.73726	1591.95	3.87043
1592.91	0.7682	1592.91	2.71864	1592.91	3.85974
1593.88	0.72825	1593.88	2.69555	1593.88	3.84934
1594.84	0.68531	1594.84	2.6616	1594.84	3.83595
1595.81	0.64016	1595.81	2.61706	1595.81	3.8203
1596.77	0.59479	1596.77	2.56768	1596.77	3.80578
1597.73	0.55022	1597.73	2.51712	1597.73	3.79364
1598.7	0.50674	1598.7	2.46613	1598.7	3.78272
1599.66	0.46548	1599.66	2.41713	1599.66	3.77227
1600.63	0.42812	1600.63	2.37416	1600.63	3.76188
1601.59	0.39502	1601.59	2.33849	1601.59	3.75005
1602.56	0.36514	1602.56	2.30824	1602.56	3.73573
1603.52	0.33764	1603.52	2.28224	1603.52	3.72032
1604.48	0.31209	1604.48	2.26108	1604.48	3.70568
1605.45	0.28746	1605.45	2.24412	1605.45	3.69165
1606.41	0.26251	1606.41	2.22826	1606.41	3.67796
1607.38	0.23752	1607.38	2.21031	1607.38	3.6666
1608.34	0.21408	1608.34	2.18907	1608.34	3.65936
1609.31	0.19291	1609.31	2.16493	1609.31	3.65376
1610.27	0.1733	1610.27	2.13948	1610.27	3.64518
1611.23	0.15487	1611.23	2.11558	1611.23	3.63235
1612.2	0.13835	1612.2	2.09586	1612.2	3.61804
1613.16	0.12414	1613.16	2.08012	1613.16	3.60491
1614.13	0.11149	1614.13	2.06595	1614.13	3.59375
1615.09	0.09943	1615.09	2.05161	1615.09	3.58499
1616.06	0.08772	1616.06	2.03724	1616.06	3.57854
1617.02	0.07669	1617.02	2.02372	1617.02	3.57184
1617.98	0.06643	1617.98	2.01138	1617.98	3.5623
1618.95	0.05711	1618.95	2.00041	1618.95	3.55146
1619.91	0.04914	1619.91	1.99082	1619.91	3.54246
1620.88	0.04217	1620.88	1.98164	1620.88	3.53619
1621.84	0.03521	1621.84	1.97165	1621.84	3.53144
1622.81	0.02813	1622.81	1.96114	1622.81	3.52687
1623.77	0.022	1623.77	1.95158	1623.77	3.52167
1624.73	0.01735	1624.73	1.94309	1624.73	3.51471
1625.7	0.01362	1625.7	1.93448	1625.7	3.50581
1626.66	0.01061	1626.66	1.92555	1626.66	3.49719
1627.63	0.00876	1627.63	1.91713	1627.63	3.49153
1628.59	0.00798	1628.59	1.90956	1628.59	3.48856
1629.56	0.00749	1629.56	1.9028	1629.56	3.4851
1630.52	0.00704	1630.52	1.89785	1630.52	3.47923
1631.48	0.00703	1631.48	1.89619	1631.48	3.47185
1632.45	0.0072	1632.45	1.89779	1632.45	3.46422
1633.41	0.0062	1633.41	1.90124	1633.41	3.45675
1634.38	0.00266	1634.38	1.9053	1634.38	3.44991
1635.34	-0.00354	1635.34	1.90828	1635.34	3.44451
1636.3	-0.01115	1636.3	1.90632	1636.3	3.44039
1637.27	-0.01887	1637.27	1.89689	1637.27	3.43589
1638.23	-0.02585	1638.23	1.88237	1638.23	3.43052
1639.2	-0.0314	1639.2	1.86668	1639.2	3.42546
1640.16	-0.03567	1640.16	1.85237	1640.16	3.42097
1641.12	-0.03942	1641.12	1.84088	1641.12	3.41614
1642.09	-0.0429	1642.09	1.83298	1642.09	3.41063
1643.05	-0.04564	1643.05	1.8282	1643.05	3.40517
1644.02	-0.04754	1644.02	1.82453	1644.02	3.40034
1644.98	-0.0492	1644.98	1.81944	1644.98	3.39615
1645.95	-0.05082	1645.95	1.81212	1645.95	3.39251
1646.91	-0.05141	1646.91	1.80402	1646.91	3.38947
1647.88	-0.0502	1647.88	1.79668	1647.88	3.38651
1648.84	-0.04766	1648.84	1.79047	1648.84	3.38279
1649.8	-0.04398	1649.8	1.78571	1649.8	3.37912
1650.77	-0.03827	1650.77	1.78288	1650.77	3.37732
1651.73	-0.02973	1651.73	1.78185	1651.73	3.3783
1652.7	-0.01795	1652.7	1.78213	1652.7	3.38058
1653.66	-0.0036	1653.66	1.78414	1653.66	3.38282
1654.62	0.01082	1654.62	1.7882	1654.62	3.38513
1655.59	0.02483	1655.59	1.79382	1655.59	3.38665
1656.55	0.04043	1656.55	1.80094	1656.55	3.38782
1657.52	0.05912	1657.52	1.81055	1657.52	3.3899
1658.48	0.08106	1658.48	1.82402	1658.48	3.39371
1659.45	0.10524	1659.45	1.84174	1659.45	3.39851
1660.41	0.13062	1660.41	1.86362	1660.41	3.40335
1661.37	0.15771	1661.37	1.89145	1661.37	3.40887
1662.34	0.18784	1662.34	1.9289	1662.34	3.41602
1663.3	0.21963	1663.3	1.9776	1663.3	3.42334
1664.27	0.24864	1664.27	2.03534	1664.27	3.42846
1665.23	0.2722	1665.23	2.10016	1665.23	3.43184
1666.2	0.29069	1666.2	2.17079	1666.2	3.43511
1667.16	0.30249	1667.16	2.23672	1667.16	3.43699
1668.12	0.3027	1668.12	2.27218	1668.12	3.43402
1669.09	0.28931	1669.09	2.25874	1669.09	3.42576
1670.05	0.26628	1670.05	2.21021	1670.05	3.41606
1671.02	0.23793	1671.02	2.14967	1671.02	3.40738
1671.98	0.20633	1671.98	2.08767	1671.98	3.39879
1672.94	0.1737	1672.94	2.02775	1672.94	3.38933
1673.91	0.14182	1673.91	1.97127	1673.91	3.37824
1674.87	0.11086	1674.87	1.91876	1674.87	3.36412
1675.84	0.08158	1675.84	1.87327	1675.84	3.34852
1676.8	0.05637	1676.8	1.83881	1676.8	3.3366
1677.77	0.03613	1677.77	1.81478	1677.77	3.33012
1678.73	0.01908	1678.73	1.79654	1678.73	3.32566
1679.69	0.00314	1679.69	1.7799	1679.69	3.31892
1680.66	-0.01151	1680.66	1.76428	1680.66	3.30983
1681.62	-0.02352	1681.62	1.75108	1681.62	3.30174
1682.59	-0.03352	1682.59	1.73956	1682.59	3.29565
1683.55	-0.04391	1683.55	1.72672	1683.55	3.28895
1684.52	-0.05496	1684.52	1.71194	1684.52	3.28104
1685.48	-0.06457	1685.48	1.69846	1685.48	3.27535
1686.44	-0.07265	1686.44	1.68728	1686.44	3.27223
1687.41	-0.08041	1687.41	1.67644	1687.41	3.26936
1688.37	-0.08832	1688.37	1.66484	1688.37	3.26497
1689.34	-0.09599	1689.34	1.65319	1689.34	3.259
1690.3	-0.1032	1690.3	1.64226	1690.3	3.25213
1691.27	-0.11027	1691.27	1.63197	1691.27	3.24513
1692.23	-0.11701	1692.23	1.62253	1692.23	3.2392
1693.19	-0.12275	1693.19	1.61447	1693.19	3.23535
1694.16	-0.12768	1694.16	1.60729	1694.16	3.23261
1695.12	-0.13301	1695.12	1.59957	1695.12	3.22791
1696.09	-0.13885	1696.09	1.59139	1696.09	3.2201
1697.05	-0.14391	1697.05	1.58452	1697.05	3.21299
1698.02	-0.14775	1698.02	1.57938	1698.02	3.20889
1698.98	-0.15125	1698.98	1.57472	1698.98	3.20644
1699.94	-0.15534	1699.94	1.5697	1699.94	3.20361
1700.91	-0.1594	1700.91	1.56498	1700.91	3.20065
1701.87	-0.16292	1701.87	1.56081	1701.87	3.19873
1702.84	-0.16619	1702.84	1.55638	1702.84	3.19735
1703.8	-0.16897	1703.8	1.55153	1703.8	3.19575
1704.77	-0.17109	1704.77	1.54696	1704.77	3.19341
1705.73	-0.17278	1705.73	1.54333	1705.73	3.19041
1706.69	-0.17441	1706.69	1.54041	1706.69	3.18761
1707.66	-0.17599	1707.66	1.53782	1707.66	3.18565
1708.62	-0.17724	1708.62	1.5357	1708.62	3.1843
1709.59	-0.17812	1709.59	1.53415	1709.59	3.18267
1710.55	-0.17888	1710.55	1.53284	1710.55	3.18041
1711.52	-0.1795	1711.52	1.5317	1711.52	3.17839
1712.48	-0.17974	1712.48	1.53105	1712.48	3.17747
1713.44	-0.17954	1713.44	1.53094	1713.44	3.17705
1714.41	-0.17902	1714.41	1.5309	1714.41	3.17579
1715.37	-0.17814	1715.37	1.53067	1715.37	3.17368
1716.34	-0.17693	1716.34	1.53062	1716.34	3.17202
1717.3	-0.17571	1717.3	1.53124	1717.3	3.17152
1718.26	-0.17478	1718.26	1.53244	1718.26	3.17163
1719.23	-0.17393	1719.23	1.53398	1719.23	3.17156
1720.19	-0.17267	1720.19	1.53593	1720.19	3.17102
1721.16	-0.17095	1721.16	1.5383	1721.16	3.16999
1722.12	-0.16926	1722.12	1.54086	1722.12	3.16843
1723.09	-0.16791	1723.09	1.54347	1723.09	3.16679
1724.05	-0.1667	1724.05	1.54634	1724.05	3.16578
1725.01	-0.16538	1725.01	1.54956	1725.01	3.16536
1725.98	-0.16402	1725.98	1.55291	1725.98	3.16487
1726.94	-0.1627	1726.94	1.55629	1726.94	3.16417
1727.91	-0.16138	1727.91	1.55996	1727.91	3.16355
1728.87	-0.1602	1728.87	1.56403	1728.87	3.16271
1729.84	-0.15943	1729.84	1.56806	1729.84	3.16115
1730.8	-0.15894	1730.8	1.57149	1730.8	3.15942
1731.76	-0.15844	1731.76	1.5742	1731.76	3.15878
1732.73	-0.15839	1732.73	1.5764	1732.73	3.15932
1733.69	-0.15977	1733.69	1.57818	1733.69	3.15924
1734.66	-0.16261	1734.66	1.57951	1734.66	3.15747
1735.62	-0.166	1735.62	1.58017	1735.62	3.15541
1736.59	-0.16944	1736.59	1.57995	1736.59	3.15426
1737.55	-0.17291	1737.55	1.57882	1737.55	3.15398
1738.51	-0.17683	1738.51	1.57673	1738.51	3.15412
1739.48	-0.1814	1739.48	1.57385	1739.48	3.15447
1740.44	-0.1863	1740.44	1.57055	1740.44	3.15513
1741.41	-0.19132	1741.41	1.56711	1741.41	3.15605
1742.37	-0.19641	1742.37	1.56378	1742.37	3.15688
1743.33	-0.20142	1743.33	1.56087	1743.33	3.157
1744.3	-0.20636	1744.3	1.55848	1744.3	3.15587
1745.26	-0.21136	1745.26	1.55653	1745.26	3.15372
1746.23	-0.2164	1746.23	1.55513	1746.23	3.15153
1747.19	-0.22111	1747.19	1.55453	1747.19	3.1501
1748.15	-0.22521	1748.15	1.55472	1748.15	3.1494
1749.12	-0.22887	1749.12	1.55547	1749.12	3.14899
1750.08	-0.23244	1750.08	1.55677	1750.08	3.14826
1751.05	-0.23617	1751.05	1.55852	1751.05	3.14632
1752.01	-0.24003	1752.01	1.56003	1752.01	3.14265
1752.98	-0.24385	1752.98	1.56054	1752.98	3.13837
1753.94	-0.24727	1753.94	1.56019	1753.94	3.13542
1754.9	-0.25013	1754.9	1.55943	1754.9	3.13419
1755.87	-0.25285	1755.87	1.55824	1755.87	3.13285
1756.83	-0.25585	1756.83	1.55646	1756.83	3.12941
1757.8	-0.25887	1757.8	1.55437	1757.8	3.12445
1758.76	-0.26144	1758.76	1.55213	1758.76	3.11954
1759.73	-0.26359	1759.73	1.54891	1759.73	3.11441
1760.69	-0.26579	1760.69	1.54346	1760.69	3.10724
1761.65	-0.26813	1761.65	1.5354	1761.65	3.09732
1762.62	-0.27025	1762.62	1.52543	1762.62	3.08606
1763.58	-0.2721	1763.58	1.51419	1763.58	3.07516
1764.55	-0.2739	1764.55	1.50199	1764.55	3.0653
1765.51	-0.27557	1765.51	1.48922	1765.51	3.0567
1766.48	-0.27689	1766.48	1.47642	1766.48	3.0491
1767.44	-0.27807	1767.44	1.46402	1767.44	3.04127
1768.4	-0.27958	1768.4	1.45245	1768.4	3.03242
1769.37	-0.28142	1769.37	1.44225	1769.37	3.02344
1770.33	-0.28299	1770.33	1.4336	1770.33	3.0157
1771.3	-0.28398	1771.3	1.42603	1771.3	3.00926
1772.26	-0.28466	1772.26	1.41906	1772.26	3.00345
1773.22	-0.28532	1773.22	1.41283	1773.22	2.99845
1774.19	-0.28603	1774.19	1.40769	1774.19	2.99473
1775.15	-0.28665	1775.15	1.40347	1775.15	2.9919
1776.12	-0.28713	1776.12	1.39984	1776.12	2.98902
1777.08	-0.28747	1777.08	1.39677	1777.08	2.9858
1778.05	-0.28755	1778.05	1.39433	1778.05	2.98258
1779.01	-0.28737	1779.01	1.39227	1779.01	2.97937
1779.97	-0.28711	1779.97	1.39026	1779.97	2.97579
1780.94	-0.28685	1780.94	1.38843	1780.94	2.97229
1781.9	-0.28644	1781.9	1.38714	1781.9	2.96998
1782.87	-0.28589	1782.87	1.38637	1782.87	2.96892
1783.83	-0.2855	1783.83	1.38591	1783.83	2.96785
1784.8	-0.28558	1784.8	1.38577	1784.8	2.96565
1785.76	-0.28606	1785.76	1.38614	1785.76	2.96252
1786.72	-0.28677	1786.72	1.38671	1786.72	2.9594
1787.69	-0.28765	1787.69	1.38688	1787.69	2.95667
1788.65	-0.28869	1788.65	1.3863	1788.65	2.95415
1789.62	-0.28984	1789.62	1.38506	1789.62	2.95145
1790.58	-0.29119	1790.58	1.38322	1790.58	2.94799
1791.55	-0.2929	1791.55	1.3808	1791.55	2.94348
1792.51	-0.29482	1792.51	1.37818	1792.51	2.93888
1793.47	-0.29656	1793.47	1.37593	1793.47	2.93571
1794.44	-0.29806	1794.44	1.37408	1794.44	2.934
1795.4	-0.29957	1795.4	1.37217	1795.4	2.93242
1796.37	-0.30122	1796.37	1.37005	1796.37	2.92994
1797.33	-0.30282	1797.33	1.368	1797.33	2.92665
1798.3	-0.30416	1798.3	1.36612	1798.3	2.92332
1799.26	-0.30523	1799.26	1.36418	1799.26	2.92053
1800.22	-0.30611	1800.22	1.36203	1800.22	2.91835
1801.19	-0.30698	1801.19	1.35987	1801.19	2.91634
1802.15	-0.30808	1802.15	1.35779	1802.15	2.91378
1803.12	-0.30955	1803.12	1.35563	1803.12	2.9104
1804.08	-0.31115	1804.08	1.35335	1804.08	2.90691
1805.05	-0.31259	1805.05	1.35105	1805.05	2.90419
1806.01	-0.31387	1806.01	1.34871	1806.01	2.90219
1806.97	-0.31528	1806.97	1.34615	1806.97	2.90005
1807.94	-0.31691	1807.94	1.34344	1807.94	2.89724
1808.9	-0.31847	1808.9	1.34083	1808.9	2.89406
1809.87	-0.31977	1809.87	1.33837	1809.87	2.89098
1810.83	-0.32086	1810.83	1.33589	1810.83	2.88832
1811.8	-0.32177	1811.8	1.33345	1811.8	2.88633
1812.76	-0.32247	1812.76	1.33136	1812.76	2.88512
1813.72	-0.32302	1813.72	1.32963	1813.72	2.88429
1814.69	-0.32356	1814.69	1.32797	1814.69	2.88331
1815.65	-0.32407	1815.65	1.32628	1815.65	2.88213
1816.62	-0.32443	1816.62	1.3248	1816.62	2.88091
1817.58	-0.32469	1817.58	1.32364	1817.58	2.87941
1818.54	-0.32503	1818.54	1.32263	1818.54	2.87719
1819.51	-0.32538	1819.51	1.32172	1819.51	2.87454
1820.47	-0.32546	1820.47	1.32099	1820.47	2.87237
1821.44	-0.32519	1821.44	1.32035	1821.44	2.8712
1822.4	-0.32472	1822.4	1.31955	1822.4	2.87078
1823.37	-0.32413	1823.37	1.31863	1823.37	2.87065
1824.33	-0.32338	1824.33	1.31801	1824.33	2.87051
1825.29	-0.32267	1825.29	1.31792	1825.29	2.86997
1826.26	-0.32238	1826.26	1.31825	1826.26	2.86874
1827.22	-0.32256	1827.22	1.31885	1827.22	2.86711
1828.19	-0.32293	1828.19	1.31965	1828.19	2.86567
1829.15	-0.32333	1829.15	1.3203	1829.15	2.86465
1830.12	-0.32382	1830.12	1.32024	1830.12	2.86394
1831.08	-0.32448	1831.08	1.31933	1831.08	2.86353
1832.04	-0.32531	1832.04	1.31799	1832.04	2.86327
1833.01	-0.32631	1833.01	1.31653	1833.01	2.86269
1833.97	-0.32752	1833.97	1.31498	1833.97	2.86135
1834.94	-0.3288	1834.94	1.31338	1834.94	2.85951
1835.9	-0.32994	1835.9	1.31183	1835.9	2.85797
1836.87	-0.33092	1836.87	1.31028	1836.87	2.85698
1837.83	-0.33193	1837.83	1.30862	1837.83	2.85601
1838.79	-0.33297	1838.79	1.30694	1838.79	2.8547
1839.76	-0.33385	1839.76	1.30545	1839.76	2.8534
1840.72	-0.33455	1840.72	1.30409	1840.72	2.85254
1841.69	-0.33524	1841.69	1.30258	1841.69	2.85202
1842.65	-0.33604	1842.65	1.30094	1842.65	2.85141
1843.62	-0.3368	1843.62	1.2995	1843.62	2.85034
1844.58	-0.33737	1844.58	1.29837	1844.58	2.84885
1845.54	-0.33778	1845.54	1.29736	1845.54	2.84736
1846.51	-0.33808	1846.51	1.29642	1846.51	2.84629
1847.47	-0.33818	1847.47	1.29569	1847.47	2.84562
1848.44	-0.33818	1848.44	1.29512	1848.44	2.8448
1849.4	-0.33834	1849.4	1.29445	1849.4	2.8434
1850.36	-0.33866	1850.36	1.29366	1850.36	2.84176
1851.33	-0.33886	1851.33	1.29298	1851.33	2.84052
1852.29	-0.33888	1852.29	1.29242	1852.29	2.83963
1853.26	-0.33887	1853.26	1.29177	1853.26	2.83851
1854.22	-0.33888	1854.22	1.29103	1854.22	2.83708
1855.18	-0.33871	1855.18	1.29045	1855.18	2.83583
1856.15	-0.33833	1856.15	1.29008	1856.15	2.835
1857.11	-0.33795	1857.11	1.2897	1857.11	2.83434
1858.08	-0.33771	1858.08	1.28922	1858.08	2.83368
1859.04	-0.33752	1859.04	1.28875	1859.04	2.83297
1860.01	-0.33729	1860.01	1.28821	1860.01	2.83194
1860.97	-0.33709	1860.97	1.28747	1860.97	2.83031
1861.93	-0.33692	1861.93	1.28667	1861.93	2.82835
1862.9	-0.33664	1862.9	1.28622	1862.9	2.82674
1863.86	-0.33626	1863.86	1.28615	1863.86	2.82566
1864.83	-0.33599	1864.83	1.28612	1864.83	2.82469
1865.79	-0.3359	1865.79	1.28596	1865.79	2.82348
1866.76	-0.33591	1866.76	1.28586	1866.76	2.82201
1867.72	-0.336	1867.72	1.2859	1867.72	2.82024
1868.68	-0.33628	1868.68	1.28587	1868.68	2.81817
1869.65	-0.33668	1869.65	1.28564	1869.65	2.81611
1870.61	-0.33707	1870.61	1.28534	1870.61	2.81445
1871.58	-0.3375	1871.58	1.28503	1871.58	2.8133
1872.54	-0.33815	1872.54	1.28464	1872.54	2.81287
1873.51	-0.33902	1873.51	1.28416	1873.51	2.81338
1874.47	-0.33993	1874.47	1.28362	1874.47	2.81424
1875.43	-0.34077	1875.43	1.28282	1875.43	2.81381
1876.4	-0.34163	1876.4	1.28151	1876.4	2.81106
1877.36	-0.34253	1877.36	1.27981	1877.36	2.80709
1878.33	-0.34328	1878.33	1.27824	1878.33	2.8041
1879.29	-0.34386	1879.29	1.27702	1879.29	2.80292
1880.26	-0.34443	1880.26	1.27588	1880.26	2.8026
1881.22	-0.34501	1881.22	1.27452	1881.22	2.80224
1882.18	-0.34541	1882.18	1.273	1882.18	2.80203
1883.15	-0.34563	1883.15	1.27152	1883.15	2.80217
1884.11	-0.34591	1884.11	1.27017	1884.11	2.80217
1885.08	-0.34635	1885.08	1.26905	1885.08	2.80168
1886.04	-0.34673	1886.04	1.26827	1886.04	2.80117
1887.01	-0.34689	1887.01	1.26773	1887.01	2.80115
1887.97	-0.34696	1887.97	1.26719	1887.97	2.80133
1888.93	-0.3471	1888.93	1.26656	1888.93	2.80114
1889.9	-0.34724	1889.9	1.26592	1889.9	2.80064
1890.86	-0.34721	1890.86	1.2653	1890.86	2.80028
1891.83	-0.34704	1891.83	1.26468	1891.83	2.80016
1892.79	-0.34684	1892.79	1.26428	1892.79	2.80017
1893.76	-0.34665	1893.76	1.26429	1893.76	2.80028
1894.72	-0.34653	1894.72	1.26455	1894.72	2.80035
1895.68	-0.34655	1895.68	1.26461	1895.68	2.80012
1896.65	-0.34665	1896.65	1.26433	1896.65	2.7995
1897.61	-0.34667	1897.61	1.26395	1897.61	2.79871
1898.58	-0.34664	1898.58	1.26359	1898.58	2.7979
1899.54	-0.34675	1899.54	1.2631	1899.54	2.79698
1900.5	-0.34713	1900.5	1.26247	1900.5	2.79592
1901.47	-0.34772	1901.47	1.26192	1901.47	2.79491
1902.43	-0.34838	1902.43	1.26152	1902.43	2.79403
1903.4	-0.34904	1903.4	1.26105	1903.4	2.79317
1904.36	-0.34963	1904.36	1.26041	1904.36	2.79236
1905.33	-0.35009	1905.33	1.25968	1905.33	2.7917
1906.29	-0.35051	1906.29	1.2588	1906.29	2.79099
1907.25	-0.35103	1907.25	1.25763	1907.25	2.78978
1908.22	-0.35167	1908.22	1.25629	1908.22	2.78807
1909.18	-0.35225	1909.18	1.25518	1909.18	2.7864
1910.15	-0.35266	1910.15	1.25444	1910.15	2.78519
1911.11	-0.35295	1911.11	1.25374	1911.11	2.78429
1912.08	-0.35316	1912.08	1.25285	1912.08	2.78338
1913.04	-0.35327	1913.04	1.2519	1913.04	2.78233
1914	-0.35335	1914	1.25107	1914	2.7811
1914.97	-0.35346	1914.97	1.25032	1914.97	2.77966
1915.93	-0.35357	1915.93	1.24961	1915.93	2.77822
1916.9	-0.35354	1916.9	1.24906	1916.9	2.77708
1917.86	-0.35337	1917.86	1.24863	1917.86	2.77616
1918.83	-0.35322	1918.83	1.24811	1918.83	2.77517
1919.79	-0.35313	1919.79	1.24747	1919.79	2.77408
1920.75	-0.35295	1920.75	1.24701	1920.75	2.77321
1921.72	-0.35262	1921.72	1.24682	1921.72	2.77252
1922.68	-0.35226	1922.68	1.24666	1922.68	2.77155
1923.65	-0.35198	1923.65	1.24622	1923.65	2.77012
1924.61	-0.35172	1924.61	1.24554	1924.61	2.76864
1925.57	-0.35147	1925.57	1.24481	1925.57	2.76748
1926.54	-0.35131	1926.54	1.24407	1926.54	2.7665
1927.5	-0.35121	1927.5	1.24336	1927.5	2.76549
1928.47	-0.35105	1928.47	1.2428	1928.47	2.76448
1929.43	-0.35082	1929.43	1.24243	1929.43	2.76354
1930.4	-0.35068	1930.4	1.24215	1930.4	2.76257
1931.36	-0.35067	1931.36	1.24186	1931.36	2.76152
1932.32	-0.3507	1932.32	1.24157	1932.32	2.76056
1933.29	-0.35078	1933.29	1.24113	1933.29	2.75969
1934.25	-0.35107	1934.25	1.24031	1934.25	2.75877
1935.22	-0.35162	1935.22	1.23907	1935.22	2.75782
1936.18	-0.35225	1936.18	1.2377	1936.18	2.75712
1937.14	-0.35282	1937.14	1.23645	1937.14	2.75669
1938.11	-0.35334	1938.11	1.23529	1938.11	2.75616
1939.07	-0.35378	1939.07	1.23414	1939.07	2.75537
1940.04	-0.35402	1940.04	1.23301	1940.04	2.75462
1941	-0.35412	1941	1.23184	1941	2.75411
1941.97	-0.35431	1941.97	1.23051	1941.97	2.75362
1942.93	-0.3547	1942.93	1.22907	1942.93	2.75297
1943.89	-0.35511	1943.89	1.22778	1943.89	2.75233
1944.86	-0.35535	1944.86	1.22675	1944.86	2.75186
1945.82	-0.35543	1945.82	1.22581	1945.82	2.7515
1946.79	-0.35545	1946.79	1.22483	1946.79	2.75128
1947.75	-0.35546	1947.75	1.22391	1947.75	2.75142
1948.72	-0.35543	1948.72	1.22312	1948.72	2.75191
1949.68	-0.3554	1949.68	1.22237	1949.68	2.7523
1950.64	-0.35537	1950.64	1.2216	1950.64	2.75219
1951.61	-0.35527	1951.61	1.22086	1951.61	2.75168
1952.57	-0.35503	1952.57	1.22013	1952.57	2.75121
1953.54	-0.35471	1953.54	1.21931	1953.54	2.75097
1954.5	-0.35438	1954.5	1.21835	1954.5	2.75094
1955.47	-0.35402	1955.47	1.21743	1955.47	2.75107
1956.43	-0.3536	1956.43	1.21669	1956.43	2.75127
1957.39	-0.35309	1957.39	1.21613	1957.39	2.75146
1958.36	-0.35247	1958.36	1.21573	1958.36	2.75167
1959.32	-0.35169	1959.32	1.21551	1959.32	2.75207
1960.29	-0.35081	1960.29	1.21537	1960.29	2.75265
1961.25	-0.34986	1961.25	1.2152	1961.25	2.75324
1962.21	-0.3487	1962.21	1.21503	1962.21	2.75388
1963.18	-0.34718	1963.18	1.21506	1963.18	2.75491
1964.14	-0.34532	1964.14	1.21534	1964.14	2.75653
1965.11	-0.34328	1965.11	1.21572	1965.11	2.75846
1966.07	-0.34111	1966.07	1.21611	1966.07	2.76023
1967.04	-0.33875	1967.04	1.21669	1967.04	2.76164
1968	-0.33625	1968	1.21758	1968	2.76277
1968.96	-0.33383	1968.96	1.21875	1968.96	2.76386
1969.93	-0.33163	1969.93	1.22016	1969.93	2.76508
1970.89	-0.32958	1970.89	1.22188	1970.89	2.76654
1971.86	-0.32754	1971.86	1.2239	1971.86	2.76815
1972.82	-0.32544	1972.82	1.22614	1972.82	2.76976
1973.79	-0.32321	1973.79	1.22869	1973.79	2.77136
1974.75	-0.32082	1974.75	1.23181	1974.75	2.77298
1975.71	-0.31841	1975.71	1.23562	1975.71	2.77443
1976.68	-0.31618	1976.68	1.23987	1976.68	2.77552
1977.64	-0.3142	1977.64	1.2442	1977.64	2.77643
1978.61	-0.31239	1978.61	1.24829	1978.61	2.77759
1979.57	-0.31079	1979.57	1.25179	1979.57	2.77903
1980.54	-0.30964	1980.54	1.25431	1980.54	2.78035
1981.5	-0.30912	1981.5	1.25574	1981.5	2.78133
1982.46	-0.30919	1982.46	1.25634	1982.46	2.78221
1983.43	-0.30971	1983.43	1.25624	1983.43	2.78322
1984.39	-0.31064	1984.39	1.25512	1984.39	2.7842
1985.36	-0.31191	1985.36	1.25258	1985.36	2.78493
1986.32	-0.31334	1986.32	1.24883	1986.32	2.78548
1987.29	-0.31468	1987.29	1.24487	1987.29	2.78613
1988.25	-0.31579	1988.25	1.24191	1988.25	2.78707
1989.21	-0.31669	1989.21	1.24089	1989.21	2.78833
1990.18	-0.31756	1990.18	1.24218	1990.18	2.78975
1991.14	-0.31861	1991.14	1.24563	1991.14	2.79094
1992.11	-0.32002	1992.11	1.25048	1992.11	2.79151
1993.07	-0.32177	1993.07	1.25531	1993.07	2.79154
1994.04	-0.3238	1994.04	1.25847	1994.04	2.79151
1995	-0.32618	1995	1.25903	1995	2.79164
1995.96	-0.329	1995.96	1.25733	1995.96	2.79166
1996.93	-0.33208	1996.93	1.25474	1996.93	2.79131
1997.89	-0.33512	1997.89	1.25264	1997.89	2.79076
1998.86	-0.338	1998.86	1.25158	1998.86	2.79028
1999.82	-0.34084	1999.82	1.25119	1999.82	2.78989
2000.79	-0.34375	2000.79	1.25078	2000.79	2.78958
2001.75	-0.34663	2001.75	1.24977	2001.75	2.78947
2002.71	-0.34936	2002.71	1.24789	2002.71	2.7896
2003.68	-0.3519	2003.68	1.24518	2003.68	2.7897
2004.64	-0.35423	2004.64	1.24208	2004.64	2.7895
2005.61	-0.35626	2005.61	1.23914	2005.61	2.78899
2006.57	-0.35794	2006.57	1.23673	2006.57	2.78838
2007.53	-0.3593	2007.53	1.2349	2007.53	2.78776
2008.5	-0.36037	2008.5	1.23357	2008.5	2.78722
2009.46	-0.36115	2009.46	1.2326	2009.46	2.78687
2010.43	-0.36164	2010.43	1.23184	2010.43	2.78676
2011.39	-0.3619	2011.39	1.23123	2011.39	2.78663
2012.36	-0.36194	2012.36	1.23088	2012.36	2.78632
2013.32	-0.36179	2013.32	1.23089	2013.32	2.78596
2014.28	-0.36155	2014.28	1.23111	2014.28	2.7858
2015.25	-0.36138	2015.25	1.23136	2015.25	2.78582
2016.21	-0.3613	2016.21	1.23158	2016.21	2.7858
2017.18	-0.36123	2017.18	1.23175	2017.18	2.78557
2018.14	-0.36109	2018.14	1.23171	2018.14	2.78511
2019.11	-0.36088	2019.11	1.23127	2019.11	2.78445
2020.07	-0.36057	2020.07	1.23056	2020.07	2.78367
2021.03	-0.3601	2021.03	1.22985	2021.03	2.78287
2022	-0.35947	2022	1.22924	2022	2.78206
2022.96	-0.35877	2022.96	1.22866	2022.96	2.78111
2023.93	-0.35804	2023.93	1.22816	2023.93	2.77999
2024.89	-0.35728	2024.89	1.2279	2024.89	2.77878
2025.86	-0.35657	2025.86	1.22789	2025.86	2.77761
2026.82	-0.35601	2026.82	1.22785	2026.82	2.77657
2027.78	-0.3556	2027.78	1.22758	2027.78	2.77569
2028.75	-0.35521	2028.75	1.22703	2028.75	2.77489
2029.71	-0.35478	2029.71	1.22622	2029.71	2.77395
2030.68	-0.35433	2030.68	1.22525	2030.68	2.77272
2031.64	-0.3538	2031.64	1.22439	2031.64	2.7714
2032.6	-0.35299	2032.6	1.22394	2032.6	2.77033
2033.57	-0.35184	2033.57	1.22401	2033.57	2.76949
2034.53	-0.35042	2034.53	1.22449	2034.53	2.76856
2035.5	-0.34883	2035.5	1.22545	2035.5	2.76736
2036.46	-0.34708	2036.46	1.22724	2036.46	2.76617
2037.42	-0.34528	2037.42	1.23031	2037.42	2.76524
2038.39	-0.34372	2038.39	1.23479	2038.39	2.76448
2039.35	-0.34276	2039.35	1.24011	2039.35	2.76357
2040.32	-0.34267	2040.32	1.24481	2040.32	2.76239
2041.28	-0.34348	2041.28	1.24697	2041.28	2.76103
2042.25	-0.34499	2042.25	1.24557	2042.25	2.75958
2043.21	-0.34675	2043.21	1.24145	2043.21	2.75819
2044.17	-0.34837	2044.17	1.23664	2044.17	2.75697
2045.14	-0.34968	2045.14	1.23281	2045.14	2.75587
2046.1	-0.35072	2046.1	1.23044	2046.1	2.75471
2047.07	-0.35152	2047.07	1.22924	2047.07	2.75345
2048.03	-0.35203	2048.03	1.22882	2048.03	2.75228
2049	-0.35223	2049	1.22886	2049	2.75145
2049.96	-0.35218	2049.96	1.22912	2049.96	2.75102
2050.93	-0.35196	2050.93	1.22954	2050.93	2.75086
2051.89	-0.3517	2051.89	1.23025	2051.89	2.75078
2052.85	-0.35164	2052.85	1.23128	2052.85	2.75054
2053.82	-0.35191	2053.82	1.23232	2053.82	2.74993
2054.78	-0.3524	2054.78	1.23295	2054.78	2.74898
2055.75	-0.3529	2055.75	1.23294	2055.75	2.74798
2056.71	-0.35329	2056.71	1.23229	2056.71	2.74724
2057.67	-0.35364	2057.67	1.23118	2057.67	2.74686
2058.64	-0.35386	2058.64	1.22985	2058.64	2.74672
2059.6	-0.35378	2059.6	1.2286	2059.6	2.74662
2060.57	-0.3533	2060.57	1.22766	2060.57	2.74645
2061.53	-0.35251	2061.53	1.22725	2061.53	2.74631
2062.5	-0.35151	2062.5	1.22764	2062.5	2.74644
2063.46	-0.35037	2063.46	1.2289	2063.46	2.74689
2064.42	-0.34926	2064.42	1.23058	2064.42	2.74733
2065.39	-0.34851	2065.39	1.23185	2065.39	2.74748
2066.35	-0.34833	2066.35	1.23204	2066.35	2.74747
2067.32	-0.34867	2067.32	1.23093	2067.32	2.74765
2068.28	-0.34936	2068.28	1.22871	2068.28	2.74812
2069.24	-0.35019	2069.24	1.22575	2069.24	2.74873
2070.21	-0.35094	2070.21	1.22263	2070.21	2.74948
2071.17	-0.35142	2071.17	1.21993	2071.17	2.75046
2072.14	-0.35167	2072.14	1.21786	2072.14	2.75148
2073.1	-0.35187	2073.1	1.2162	2073.1	2.75221
2074.07	-0.35217	2074.07	1.21468	2074.07	2.75261
2075.03	-0.35251	2075.03	1.2132	2075.03	2.75299
2075.99	-0.35286	2075.99	1.21176	2075.99	2.75347
2076.96	-0.35317	2076.96	1.2104	2076.96	2.75384
2077.92	-0.35327	2077.92	1.20919	2077.92	2.75393
2078.89	-0.35298	2078.89	1.20824	2078.89	2.7538
2079.85	-0.3523	2079.85	1.20762	2079.85	2.75346
2080.82	-0.3514	2080.82	1.20735	2080.82	2.75269
2081.78	-0.35033	2081.78	1.20753	2081.78	2.75137
2082.74	-0.34893	2082.74	1.20815	2082.74	2.74973
2083.71	-0.34708	2083.71	1.20887	2083.71	2.748
2084.67	-0.34485	2084.67	1.20934	2084.67	2.74611
2085.64	-0.34232	2085.64	1.20954	2085.64	2.74398
2086.6	-0.33943	2086.6	1.20979	2086.6	2.74183
2087.57	-0.33617	2087.57	1.21033	2087.57	2.74003
2088.53	-0.33271	2088.53	1.21117	2088.53	2.73866
2089.49	-0.32928	2089.49	1.21242	2089.49	2.73748
2090.46	-0.32607	2090.46	1.21444	2090.46	2.7363
2091.42	-0.32326	2091.42	1.21754	2091.42	2.73521
2092.39	-0.3211	2092.39	1.22171	2092.39	2.73442
2093.35	-0.31983	2093.35	1.2267	2093.35	2.73393
2094.32	-0.31959	2094.32	1.23199	2094.32	2.73348
2095.28	-0.32035	2095.28	1.23667	2095.28	2.73271
2096.24	-0.32199	2096.24	1.23955	2096.24	2.73144
2097.21	-0.32427	2097.21	1.23984	2097.21	2.72978
2098.17	-0.32684	2098.17	1.23753	2098.17	2.72801
2099.14	-0.32941	2099.14	1.23325	2099.14	2.72641
2100.1	-0.33174	2100.1	1.22782	2100.1	2.72526
2101.07	-0.33362	2101.07	1.22214	2101.07	2.72471
2102.03	-0.33484	2102.03	1.21708	2102.03	2.72459
2102.99	-0.33536	2102.99	1.21322	2102.99	2.72458
2103.96	-0.33533	2103.96	1.21066	2103.96	2.72451
2104.92	-0.33488	2104.92	1.20926	2104.92	2.72453
2105.89	-0.33401	2105.89	1.20885	2105.89	2.72478
2106.85	-0.33282	2106.85	1.20921	2106.85	2.72522
2107.81	-0.33148	2107.81	1.21	2107.81	2.72591
2108.78	-0.33014	2108.78	1.21094	2108.78	2.72707
2109.74	-0.32874	2109.74	1.21188	2109.74	2.72874
2110.71	-0.32715	2110.71	1.21284	2110.71	2.73051
2111.67	-0.32535	2111.67	1.2139	2111.67	2.73207
2112.64	-0.32334	2112.64	1.21525	2112.64	2.73365
2113.6	-0.32114	2113.6	1.21698	2113.6	2.73566
2114.56	-0.31881	2114.56	1.21896	2114.56	2.73803
2115.53	-0.31638	2115.53	1.22094	2115.53	2.74029
2116.49	-0.31382	2116.49	1.22289	2116.49	2.74228
2117.46	-0.31099	2117.46	1.22498	2117.46	2.74434
2118.42	-0.30792	2118.42	1.22726	2118.42	2.74673
2119.39	-0.30476	2119.39	1.22952	2119.39	2.74932
2120.35	-0.30162	2120.35	1.23157	2120.35	2.75193
2121.31	-0.29843	2121.31	1.23356	2121.31	2.75453
2122.28	-0.29507	2122.28	1.23575	2122.28	2.75703
2123.24	-0.29147	2123.24	1.2383	2123.24	2.75938
2124.21	-0.28758	2124.21	1.24128	2124.21	2.76187
2125.17	-0.28336	2125.17	1.24471	2125.17	2.76497
2126.14	-0.27884	2126.14	1.24856	2126.14	2.76878
2127.1	-0.27414	2127.1	1.25267	2127.1	2.77283
2128.06	-0.26929	2128.06	1.25702	2128.06	2.7767
2129.03	-0.26424	2129.03	1.26173	2129.03	2.78045
2129.99	-0.25897	2129.99	1.26694	2129.99	2.7842
2130.96	-0.25344	2130.96	1.27262	2130.96	2.78786
2131.92	-0.24758	2131.92	1.27863	2131.92	2.79142
2132.89	-0.24133	2132.89	1.28488	2132.89	2.79527
2133.85	-0.23485	2133.85	1.29141	2133.85	2.79969
2134.81	-0.22847	2134.81	1.29845	2134.81	2.80432
2135.78	-0.22242	2135.78	1.3065	2135.78	2.80853
2136.74	-0.21674	2136.74	1.3162	2136.74	2.81215
2137.71	-0.21146	2137.71	1.328	2137.71	2.8156
2138.67	-0.2068	2138.67	1.34195	2138.67	2.81906
2139.63	-0.20311	2139.63	1.35776	2139.63	2.82213
2140.6	-0.20067	2140.6	1.37479	2140.6	2.82432
2141.56	-0.19973	2141.56	1.39179	2141.56	2.8256
2142.53	-0.20046	2142.53	1.40672	2142.53	2.82633
2143.49	-0.20284	2143.49	1.4171	2143.49	2.82672
2144.45	-0.20656	2144.45	1.42112	2144.45	2.82671
2145.42	-0.21122	2145.42	1.41874	2145.42	2.82625
2146.38	-0.21656	2146.38	1.41184	2146.38	2.82547
2147.35	-0.2225	2147.35	1.40322	2147.35	2.82439
2148.31	-0.22902	2148.31	1.39517	2148.31	2.82283
2149.28	-0.23608	2149.28	1.38851	2149.28	2.82071
2150.24	-0.24338	2150.24	1.38244	2150.24	2.81845
2151.2	-0.25035	2151.2	1.37519	2151.2	2.81668
2152.17	-0.25634	2152.17	1.36524	2152.17	2.81555
2153.13	-0.26105	2153.13	1.35252	2153.13	2.81457
2154.1	-0.26452	2154.1	1.3386	2154.1	2.81335
2155.06	-0.26683	2155.06	1.32573	2155.06	2.81213
2156.03	-0.26795	2156.03	1.31557	2156.03	2.81133
2156.99	-0.26792	2156.99	1.30863	2156.99	2.81089
2157.95	-0.26713	2157.95	1.30456	2157.95	2.81047
2158.92	-0.26601	2158.92	1.30288	2158.92	2.81014
2159.88	-0.26477	2159.88	1.30321	2159.88	2.81037
2160.85	-0.26347	2160.85	1.30509	2160.85	2.81127
2161.81	-0.26231	2161.81	1.30802	2161.81	2.81247
2162.78	-0.26165	2162.78	1.3117	2162.78	2.81358
2163.74	-0.2618	2163.74	1.31598	2163.74	2.81449
2164.7	-0.26286	2164.7	1.32043	2164.7	2.81495
2165.67	-0.26485	2165.67	1.32425	2165.67	2.81459
2166.63	-0.26776	2166.63	1.32662	2166.63	2.8135
2167.6	-0.27151	2167.6	1.3271	2167.6	2.81237
2168.56	-0.2759	2168.56	1.3254	2168.56	2.81165
2169.53	-0.28063	2169.53	1.32136	2169.53	2.81101
2170.49	-0.28532	2170.49	1.31519	2170.49	2.81006
2171.45	-0.28971	2171.45	1.30762	2171.45	2.80904
2172.42	-0.29375	2172.42	1.2995	2172.42	2.80849
2173.38	-0.29751	2173.38	1.29148	2173.38	2.80842
2174.35	-0.30102	2174.35	1.28399	2174.35	2.80837
2175.31	-0.30419	2175.31	1.27738	2175.31	2.80812
2176.28	-0.30699	2176.28	1.27182	2176.28	2.80777
2177.24	-0.30945	2177.24	1.26715	2177.24	2.80736
2178.2	-0.31159	2178.2	1.26313	2178.2	2.80688
2179.17	-0.31335	2179.17	1.25967	2179.17	2.80662
2180.13	-0.31478	2180.13	1.25669	2180.13	2.80708
2181.1	-0.31596	2181.1	1.25399	2181.1	2.80819
2182.06	-0.317	2182.06	1.25131	2182.06	2.8092
2183.03	-0.31801	2183.03	1.24846	2183.03	2.80945
2183.99	-0.31924	2183.99	1.24545	2183.99	2.80906
2184.95	-0.32095	2184.95	1.24235	2184.95	2.80855
2185.92	-0.32318	2185.92	1.23928	2185.92	2.8081
2186.88	-0.32574	2186.88	1.23635	2186.88	2.80752
2187.85	-0.32842	2187.85	1.23369	2187.85	2.8068
2188.81	-0.33113	2188.81	1.2314	2188.81	2.80619
2189.77	-0.33375	2189.77	1.22948	2189.77	2.80585
2190.74	-0.3361	2190.74	1.22772	2190.74	2.80563
2191.7	-0.33812	2191.7	1.22581	2191.7	2.80539
2192.67	-0.33992	2192.67	1.22356	2192.67	2.80525
2193.63	-0.34158	2193.63	1.22108	2193.63	2.80532
2194.59	-0.34302	2194.59	1.21861	2194.59	2.80537
2195.56	-0.34413	2195.56	1.21619	2195.56	2.80516
2196.52	-0.34491	2196.52	1.2138	2196.52	2.80488
2197.49	-0.34543	2197.49	1.2116	2197.49	2.805
2198.45	-0.34575	2198.45	1.20984	2198.45	2.80558
2199.42	-0.34597	2199.42	1.2086	2199.42	2.80612
2200.38	-0.34623	2200.38	1.20767	2200.38	2.80633
2201.34	-0.3466	2201.34	1.20689	2201.34	2.80657
2202.31	-0.34704	2202.31	1.2062	2202.31	2.80726
2203.27	-0.34745	2203.27	1.20555	2203.27	2.80814
2204.24	-0.34777	2204.24	1.20486	2204.24	2.80861
2205.2	-0.34789	2205.2	1.20423	2205.2	2.80857
2206.17	-0.34769	2206.17	1.20377	2206.17	2.80853
2207.13	-0.34711	2207.13	1.20338	2207.13	2.80874
2208.09	-0.34621	2208.09	1.20289	2208.09	2.80892
2209.06	-0.34506	2209.06	1.20237	2209.06	2.80885
2210.02	-0.34385	2210.02	1.20216	2210.02	2.80873
2210.99	-0.34287	2210.99	1.20235	2210.99	2.8087
2211.95	-0.34251	2211.95	1.2027	2211.95	2.80846
2212.92	-0.343	2212.92	1.20301	2212.92	2.80772
2213.88	-0.34429	2213.88	1.20349	2213.88	2.80675
2214.84	-0.34619	2214.84	1.20441	2214.84	2.80597
2215.81	-0.34843	2215.81	1.20577	2215.81	2.80527
2216.77	-0.35074	2216.77	1.20738	2216.77	2.80409
2217.74	-0.35289	2217.74	1.20919	2217.74	2.80223
2218.7	-0.35487	2218.7	1.21124	2218.7	2.79997
2219.67	-0.35673	2219.67	1.21348	2219.67	2.79754
2220.63	-0.35843	2220.63	1.21585	2220.63	2.79483
2221.59	-0.35991	2221.59	1.21831	2221.59	2.79196
2222.56	-0.36122	2222.56	1.22079	2222.56	2.7896
2223.52	-0.36252	2223.52	1.22301	2223.52	2.78838
2224.49	-0.36379	2224.49	1.22463	2224.49	2.78824
2225.45	-0.36484	2225.45	1.22542	2225.45	2.78855
2226.41	-0.36563	2226.41	1.22532	2226.41	2.78894
2227.38	-0.36629	2227.38	1.22423	2227.38	2.78944
2228.34	-0.36691	2228.34	1.22213	2228.34	2.79001
2229.31	-0.36737	2229.31	1.21912	2229.31	2.7902
2230.27	-0.36762	2230.27	1.21546	2230.27	2.78974
2231.24	-0.36782	2231.24	1.21143	2231.24	2.78911
2232.2	-0.36802	2232.2	1.20676	2232.2	2.78884
2233.16	-0.36809	2233.16	1.20162	2233.16	2.78888
2234.13	-0.36789	2234.13	1.19634	2234.13	2.78868
2235.09	-0.36751	2235.09	1.19099	2235.09	2.788
2236.06	-0.36709	2236.06	1.18568	2236.06	2.78723
2237.02	-0.36658	2237.02	1.18077	2237.02	2.78657
2237.99	-0.36584	2237.99	1.17645	2237.99	2.78567
2238.95	-0.36494	2238.95	1.17258	2238.95	2.78435
2239.91	-0.36405	2239.91	1.16904	2239.91	2.78322
2240.88	-0.36318	2240.88	1.16601	2240.88	2.78278
2241.84	-0.36215	2241.84	1.16362	2241.84	2.78247
2242.81	-0.3609	2242.81	1.16158	2242.81	2.78137
2243.77	-0.35945	2243.77	1.15979	2243.77	2.77965
2244.74	-0.35785	2244.74	1.15854	2244.74	2.77818
2245.7	-0.35611	2245.7	1.158	2245.7	2.77717
2246.66	-0.35428	2246.66	1.15783	2246.66	2.776
2247.63	-0.3524	2247.63	1.15771	2247.63	2.77464
2248.59	-0.35043	2248.59	1.15783	2248.59	2.77384
2249.56	-0.34833	2249.56	1.15836	2249.56	2.77385
2250.52	-0.34617	2250.52	1.159	2250.52	2.77378
2251.49	-0.34399	2251.49	1.15946	2251.49	2.77293
2252.45	-0.34174	2252.45	1.16	2252.45	2.77188
2253.41	-0.33934	2253.41	1.16102	2253.41	2.77144
2254.38	-0.33691	2254.38	1.16248	2254.38	2.77141
2255.34	-0.33455	2255.34	1.16422	2255.34	2.77117
2256.31	-0.33224	2256.31	1.16646	2256.31	2.77091
2257.27	-0.32989	2257.27	1.16944	2257.27	2.77136
2258.24	-0.32751	2258.24	1.17291	2258.24	2.77242
2259.2	-0.32517	2259.2	1.17637	2259.2	2.77318
2260.16	-0.32289	2260.16	1.17952	2260.16	2.7733
2261.13	-0.32065	2261.13	1.18222	2261.13	2.77358
2262.09	-0.31846	2262.09	1.18418	2262.09	2.77466
2263.06	-0.31633	2263.06	1.18527	2263.06	2.77625
2264.02	-0.31418	2264.02	1.18591	2264.02	2.77781
2264.99	-0.31188	2264.99	1.18659	2264.99	2.77954
2265.95	-0.30943	2265.95	1.18728	2265.95	2.782
2266.91	-0.30685	2266.91	1.1876	2266.91	2.78507
2267.88	-0.30412	2267.88	1.18737	2267.88	2.78797
2268.84	-0.30113	2268.84	1.18664	2268.84	2.79044
2269.81	-0.29783	2269.81	1.18555	2269.81	2.79314
2270.77	-0.29411	2270.77	1.18428	2270.77	2.7968
2271.73	-0.28981	2271.73	1.18327	2271.73	2.80119
2272.7	-0.28483	2272.7	1.18292	2272.7	2.80563
2273.66	-0.27921	2273.66	1.18345	2273.66	2.81002
2274.63	-0.27296	2274.63	1.185	2274.63	2.81495
2275.59	-0.26595	2275.59	1.18781	2275.59	2.82069
2276.55	-0.258	2276.55	1.19198	2276.55	2.82682
2277.52	-0.24907	2277.52	1.19749	2277.52	2.83311
2278.48	-0.23922	2278.48	1.20449	2278.48	2.8401
2279.45	-0.22848	2279.45	1.21337	2279.45	2.84817
2280.41	-0.21698	2280.41	1.22431	2280.41	2.85671
2281.38	-0.20493	2281.38	1.2374	2281.38	2.8649
2282.34	-0.1925	2282.34	1.25333	2282.34	2.87298
2283.3	-0.17983	2283.3	1.27377	2283.3	2.88171
2284.27	-0.16728	2284.27	1.30065	2284.27	2.89078
2285.23	-0.1556	2285.23	1.33533	2285.23	2.89885
2286.2	-0.14574	2286.2	1.37793	2286.2	2.90521
2287.16	-0.13864	2287.16	1.42593	2287.16	2.91023
2288.13	-0.13523	2288.13	1.47233	2288.13	2.91383
2289.09	-0.13616	2289.09	1.50672	2289.09	2.91479
2290.05	-0.14134	2290.05	1.52174	2290.05	2.91253
2291.02	-0.14994	2291.02	1.51829	2291.02	2.90833
2291.98	-0.16103	2291.98	1.50173	2291.98	2.90383
2292.95	-0.17387	2292.95	1.47567	2292.95	2.8992
2293.91	-0.18758	2293.91	1.44205	2293.91	2.89394
2294.88	-0.201	2294.88	1.40415	2294.88	2.88862
2295.84	-0.21294	2295.84	1.36617	2295.84	2.88455
2296.8	-0.22267	2296.8	1.33086	2296.8	2.88198
2297.77	-0.22986	2297.77	1.29926	2297.77	2.88007
2298.73	-0.23446	2298.73	1.27233	2298.73	2.87855
2299.7	-0.23671	2299.7	1.25135	2299.7	2.87816
2300.66	-0.23711	2300.66	1.23669	2300.66	2.87917
2301.62	-0.23608	2301.62	1.22716	2301.62	2.88053
2302.59	-0.23369	2302.59	1.22106	2302.59	2.88129
2303.55	-0.22981	2303.55	1.21758	2303.55	2.88218
2304.52	-0.22451	2304.52	1.21663	2304.52	2.88455
2305.48	-0.21818	2305.48	1.21808	2305.48	2.88843
2306.45	-0.21128	2306.45	1.22146	2306.45	2.89249
2307.41	-0.20414	2307.41	1.22635	2307.41	2.89603
2308.38	-0.19686	2308.38	1.23258	2308.38	2.89971
2309.34	-0.18946	2309.34	1.24011	2309.34	2.90414
2310.3	-0.18212	2310.3	1.24886	2310.3	2.90867
2311.27	-0.1752	2311.27	1.25888	2311.27	2.9125
2312.23	-0.16908	2312.23	1.2706	2312.23	2.91618
2313.2	-0.16377	2313.2	1.28496	2313.2	2.9207
2314.16	-0.15912	2314.16	1.30284	2314.16	2.92555
2315.12	-0.15544	2315.12	1.32455	2315.12	2.92891
2316.09	-0.15364	2316.09	1.34968	2316.09	2.93004
2317.05	-0.15445	2317.05	1.37747	2317.05	2.92995
2318.02	-0.15795	2318.02	1.40679	2318.02	2.92933
2318.98	-0.16364	2318.98	1.43533	2318.98	2.92726
2319.95	-0.17094	2319.95	1.45918	2319.95	2.92312
2320.91	-0.17936	2320.91	1.47364	2320.91	2.91876
2321.87	-0.18854	2321.87	1.4749	2321.87	2.91647
2322.84	-0.19817	2322.84	1.46206	2322.84	2.91563
2323.8	-0.20781	2323.8	1.43903	2323.8	2.91337
2324.77	-0.21688	2324.77	1.41322	2324.77	2.90904
[truncated: 1,738 more rows]

## Sheet: Figure 3a
Temperature (K)	CO2 desorbed (arb. Units)	Temperature (K)	CO2 desorbed (arb. Units)	Temperature (K)	CO2 desorbed (arb. Units)
Name	ZIF-8	Name	Cu/ZIF-8|IE|R	Name	Cu/ZIF-8|IMP|R
322.907	-0.18679	322.907	8.14252	322.875	24.5987
322.907	-0.34549	322.907	9.09468	322.875	24.6516
322.907	-0.081	322.907	8.98888	322.875	24.7045
322.907	-0.45128	322.907	8.08962	322.875	24.7045
322.907	0.0248	322.907	9.25337	322.875	24.6252
322.907	0.0248	322.907	8.5657	322.875	24.5459
322.907	-0.45128	322.907	8.88309	322.875	24.5723
322.907	-0.18679	322.907	8.88309	322.875	24.6781
322.907	0.18349	322.907	8.5128	322.875	24.6781
322.907	-0.18679	322.907	8.45991	322.875	24.7045
322.907	-0.081	322.907	9.30627	322.875	24.7574
322.907	0.0777	322.907	8.93599	322.875	24.7045
322.907	-0.45128	322.907	8.98888	322.875	24.6781
322.907	-0.29259	322.907	9.04178	322.875	24.6516
322.907	-0.34549	322.907	8.40701	322.875	24.6781
322.907	-0.34549	322.907	8.35411	322.875	24.6781
322.907	0.18349	322.907	8.45991	322.875	24.5987
322.907	0.0248	322.907	8.45991	322.875	24.5987
322.907	-0.081	322.907	8.40701	322.875	24.7045
322.907	-0.081	322.907	8.08962	322.875	24.6516
322.907	-0.0281	322.907	9.35917	322.875	24.6781
322.907	-0.1339	322.907	9.25337	322.875	24.5723
322.907	-0.1339	322.907	7.93093	322.875	24.5723
322.907	-0.13389	322.907	7.93093	322.875	24.5987
322.907	-0.081	322.907	8.35411	322.875	24.6516
322.907	-0.23969	322.907	8.40701	322.875	24.6516
322.907	0.0248	322.907	8.24831	322.875	24.5459
322.969	0.28925	322.907	8.35411	322.875	24.4665
322.969	0.23635	322.907	8.93599	322.875	24.5723
322.969	0.28925	322.907	8.93599	322.875	24.6252
322.969	-0.18683	322.907	8.40701	322.875	24.6516
322.969	-0.45132	322.907	8.35411	322.875	24.6516
322.969	0.13056	322.907	9.14758	322.875	24.6516
322.969	-0.45132	322.907	9.09468	322.875	24.7045
322.969	0.18346	322.907	8.30121	322.875	24.6781
322.969	0.23635	322.907	8.30121	322.875	24.6252
322.969	0.23635	322.907	8.24831	322.875	24.5723
322.969	0.18346	322.907	8.19542	322.907	24.7052
322.969	0.13056	322.907	8.83019	322.907	24.6523
322.969	0.13056	322.907	8.88309	322.907	24.6258
322.969	0.28925	322.907	8.19542	322.907	24.6523
322.969	0.02476	322.907	9.04178	322.907	24.6523
322.969	0.02476	322.907	9.04178	322.907	24.7316
322.969	0.02476	322.907	8.19542	322.907	24.7316
322.969	-0.13393	322.907	8.98888	322.907	24.7052
322.969	-0.18683	322.969	8.24833	322.907	24.6258
322.969	-0.18683	322.969	8.30123	322.907	24.6258
322.969	-0.02814	322.969	8.35412	322.907	24.5994
322.969	0.02476	322.969	8.40702	322.907	24.6258
322.969	0.02476	322.969	8.40702	322.907	24.5994
322.969	0.18346	322.969	8.45992	322.907	24.5465
322.969	0.18346	322.969	8.40702	322.907	24.5465
322.969	0.13056	322.969	8.45992	322.907	24.5994
322.969	0.13056	322.969	8.45992	322.907	24.5729
322.969	0.13056	322.969	8.45992	322.907	24.5465
322.969	0.18346	322.969	8.35412	322.907	24.5465
322.969	0.02476	322.969	8.45992	322.907	24.5465
322.969	-0.08103	322.969	8.35412	322.907	24.6787
322.969	-0.29263	322.969	8.35412	322.907	24.6787
322.969	-0.34552	322.969	8.24833	322.907	24.6787
322.969	-0.18683	322.969	8.19543	322.907	24.6787
322.969	0.23635	322.969	8.30123	322.907	24.6787
322.969	0.18346	322.969	8.8831	322.907	24.6787
322.969	0.23635	322.969	8.30123	322.907	24.7052
322.969	0.23635	322.969	8.77731	322.907	24.7052
322.969	0.02476	322.969	8.61861	322.907	24.7316
322.969	0.07766	322.969	8.24833	322.907	24.7052
322.969	-0.08103	322.969	8.35412	322.907	24.6258
322.969	-0.13393	322.969	8.30123	322.907	24.7581
322.969	-0.08103	322.969	8.30123	322.907	24.7052
322.969	-0.08103	322.969	8.51282	322.907	24.7052
322.969	-0.02814	322.969	8.35412	322.907	24.6787
322.969	-0.02814	322.969	8.30123	322.907	24.6258
322.969	-0.02814	322.969	8.24833	322.907	24.6523
322.969	-0.02814	322.969	8.45992	322.907	24.7052
322.969	-0.13393	322.969	8.35412	322.907	24.6787
322.969	-0.13393	322.969	8.24833	322.907	24.7052
322.969	-0.13393	322.969	8.30123	322.907	24.7052
322.969	0.02476	322.969	8.77731	322.907	24.7052
322.969	0.02476	322.969	8.77731	322.907	24.6523
322.969	-0.02814	322.969	8.67151	322.907	24.5994
322.969	-0.23973	322.969	8.77731	322.907	24.5994
322.969	-0.34552	322.969	8.61861	322.907	24.5994
322.969	-0.02814	322.969	8.72441	322.907	24.5994
322.969	-0.08103	322.969	8.72441	322.907	24.6258
322.969	-0.13393	322.969	8.77731	322.907	24.6523
322.969	-0.13393	322.969	8.77731	322.907	24.7052
322.969	-0.13393	322.969	8.56572	322.907	24.7052
322.969	0.02476	322.969	8.51282	322.907	24.6787
322.969	0.13056	322.969	8.40702	322.907	24.7581
322.969	0.13056	322.969	8.61861	322.907	24.7581
322.969	-0.45132	322.969	8.77731	322.907	24.7581
322.969	-0.34552	322.969	8.77731	322.907	24.7316
322.969	0.23635	322.969	8.67151	322.907	24.7581
322.969	0.13056	322.969	8.45992	322.907	24.6523
322.969	0.18346	322.969	8.40702	322.907	24.6523
322.969	0.23635	322.969	8.35412	322.907	24.7316
322.969	0.18346	322.969	8.40702	322.907	24.7052
322.969	0.13056	322.969	8.40702	322.907	24.7316
322.969	0.13056	322.969	8.40702	322.907	24.7052
322.969	0.28925	322.969	8.45992	322.907	24.6787
322.969	0.34215	322.969	8.35412	322.907	24.6258
322.969	0.34215	322.969	8.35412	322.907	24.6523
322.969	0.23635	322.969	8.35412	322.907	24.6787
322.969	-0.34552	322.969	8.45992	322.907	24.7052
322.969	-0.02814	322.969	8.45992	322.907	24.6787
322.969	-0.02814	322.969	8.51282	322.907	24.5994
322.969	0.07766	322.969	8.51282	322.907	24.5994
322.969	0.02476	322.969	8.67151	322.907	24.5729
322.969	-0.02814	322.969	8.61861	322.907	24.5994
322.969	-0.02814	322.969	8.61861	322.907	24.5729
322.969	-0.02814	322.969	8.51282	322.907	24.5465
322.969	0.02476	322.969	8.56572	322.907	24.7316
322.969	0.02476	322.969	8.24833	322.907	24.6787
322.969	0.23635	322.969	8.30123	322.907	24.6523
322.969	-0.02814	322.969	8.45992	322.907	-3.35714
322.969	0.02476	322.969	8.40702	322.907	10.6344
322.969	0.13056	322.969	8.35412	322.907	24.7316
322.969	0.23635	322.969	8.35412	322.907	24.7052
322.969	0.23635	322.969	8.51282	322.907	24.7052
322.969	0.28925	322.969	8.45992	322.907	24.6258
322.969	0.23635	322.969	8.61861	322.907	24.7316
322.969	0.28925	322.969	8.72441	322.907	24.7316
322.969	0.23635	322.969	8.51282	322.907	24.7052
322.969	0.28925	322.969	8.35412	322.907	24.6787
322.969	0.28925	322.969	8.30123	322.907	24.6523
322.969	-0.08103	322.969	8.24833	322.907	24.6523
322.969	-0.08103	322.969	8.19543	322.907	24.6258
322.969	-0.18683	322.969	8.03674	322.907	24.5994
322.969	-0.34552	322.969	8.51282	322.907	24.6258
322.969	0.23635	322.969	8.51282	322.907	24.7316
322.969	0.23635	322.969	8.45992	322.907	24.7845
322.969	0.28925	322.969	8.45992	322.907	24.7052
322.969	0.28925	322.969	8.30123	322.907	24.6258
322.969	0.28925	322.969	8.24833	322.907	24.6523
322.969	0.28925	322.969	8.30123	322.907	24.6523
322.969	0.23635	322.969	7.87804	322.907	24.6523
322.969	0.07766	322.969	7.98384	322.907	24.6523
322.969	0.02476	322.969	7.98384	322.907	24.6787
322.969	-0.13393	322.969	8.08963	322.907	24.7052
322.969	-0.23973	322.969	8.03674	322.969	24.4949
322.969	-0.23973	322.969	8.03674	322.969	24.3891
322.969	-0.18683	322.969	7.98384	322.969	24.5214
322.969	-0.08103	322.969	7.98384	322.969	24.6007
322.969	-0.08103	322.969	8.35412	322.969	24.6007
322.969	0.02476	322.969	8.30123	322.969	24.5742
322.969	-0.08103	322.969	8.35412	322.969	24.4949
322.969	0.02476	322.969	8.30123	322.969	24.442
322.969	0.07766	322.969	8.08963	322.969	24.442
322.969	0.23635	322.969	8.08963	322.969	24.4949
322.969	0.07766	322.969	8.08963	322.969	24.442
322.969	0.07766	322.969	8.03674	322.969	24.442
322.969	-0.23973	322.969	8.14253	322.969	24.5478
322.969	-0.18683	322.969	8.19543	322.969	24.5478
322.969	0.07766	322.969	8.14253	322.969	24.4685
322.969	0.23635	322.969	8.24833	322.969	24.442
322.969	0.23635	322.969	8.35412	322.969	24.442
322.969	0.23635	322.969	8.35412	322.969	24.3891
322.969	0.18346	322.969	8.30123	322.969	24.442
322.969	0.23635	322.969	8.19543	322.969	24.4949
322.969	0.50084	322.969	8.30123	322.969	24.5742
322.969	0.50084	322.969	8.30123	322.969	24.4949
322.969	0.50084	322.969	8.30123	322.969	24.5214
322.969	-0.02814	322.969	8.35412	322.969	24.5214
322.969	0.02476	322.969	8.40702	322.969	24.4685
322.969	0.13056	322.969	8.40702	322.969	24.442
322.969	0.28925	322.969	8.45992	322.969	24.4949
322.969	0.28925	322.969	8.24833	322.969	24.5478
322.969	0.18346	322.969	8.35412	322.969	24.6007
322.969	0.28925	322.969	8.40702	322.969	24.5478
322.969	0.23635	322.969	8.40702	322.969	24.6007
322.969	0.34215	322.969	8.35412	322.969	24.5742
322.969	0.34215	322.969	8.24833	322.969	24.5478
322.969	0.02476	322.969	8.14253	322.969	24.6007
322.969	0.07766	322.969	8.19543	322.969	24.6536
322.969	0.07766	322.969	8.35412	322.969	24.2569
322.969	-0.02814	322.969	8.35412	322.969	24.4156
322.969	-0.18683	322.969	8.30123	322.969	24.3362
322.969	-0.02814	322.969	8.40702	322.969	24.3098
322.969	0.23635	322.969	8.45992	322.969	24.2833
322.969	0.18346	322.969	8.56572	322.969	24.4949
322.969	0.28925	322.969	8.56572	322.969	24.4949
322.969	0.34215	322.969	8.19543	322.969	24.4949
322.969	0.28925	322.969	8.14253	322.969	24.442
322.969	0.23635	322.969	8.45992	322.969	24.5214
322.969	0.28925	322.969	8.51282	322.969	24.5214
322.969	-0.34552	322.969	8.61861	322.969	24.5214
322.969	-0.23973	322.969	8.14253	322.969	24.442
322.969	0.39505	322.969	8.67151	322.969	24.442
322.969	0.34215	322.969	8.67151	322.969	24.5742
322.969	0.23635	322.969	8.51282	322.969	24.5742
322.969	0.23635	322.969	8.45992	322.969	24.3098
322.969	0.28925	322.969	8.45992	322.969	24.2833
322.969	0.39505	322.969	8.40702	322.969	24.4156
322.969	0.34215	322.969	8.08963	322.969	24.442
322.969	0.34215	322.969	8.08963	322.969	24.3891
322.969	0.28925	322.969	8.14253	322.969	24.3627
322.969	-0.08103	322.969	8.19543	322.969	24.3891
322.969	-0.08103	322.969	8.45992	322.969	24.3891
322.969	-0.08103	322.969	8.35412	322.969	24.4685
322.969	-0.02814	322.969	8.30123	322.969	24.3627
322.969	-0.02814	322.969	8.24833	322.969	24.3627
322.969	0.28925	322.969	8.40702	322.969	24.442
322.969	0.34215	322.969	8.45992	322.969	24.4949
322.969	0.39505	322.969	8.56572	322.969	24.4949
322.969	0.44795	322.969	8.19543	322.969	24.442
322.969	-0.23973	322.969	8.24833	322.969	24.4949
322.969	-0.13393	322.969	8.35412	322.969	24.3891
322.969	-0.08103	322.969	8.35412	322.969	24.3891
322.969	-0.08103	322.969	8.03674	322.969	24.4949
322.969	-0.18683	322.969	8.40702	322.969	24.5478
322.969	-0.23973	322.969	8.30123	322.969	24.3891
322.969	-0.23973	322.969	8.03674	322.969	24.3891
322.969	-0.13393	322.969	8.30123	322.969	24.3362
322.969	-0.13393	322.969	8.40702	322.969	24.2833
322.969	-0.08103	322.969	8.45992	322.969	24.2569
322.969	0.07766	322.969	8.45992	322.969	24.4685
322.969	-0.45132	322.969	7.87804	322.969	24.4156
322.969	-0.45132	322.969	7.93094	322.969	24.2833
322.969	-0.34552	322.969	7.93094	322.969	24.3362
322.969	-0.23973	322.969	7.93094	322.969	24.3362
322.969	-0.23973	322.969	7.87804	322.969	24.5478
322.969	-0.23973	322.969	8.45992	322.969	24.5478
322.969	-0.23973	322.969	8.45992	322.969	24.3627
322.969	-0.13393	322.969	8.51282	322.969	24.3362
322.969	-0.23973	322.969	8.45992	322.969	24.3098
322.969	-0.23973	322.969	8.51282	322.969	24.3362
322.969	-0.34552	322.969	8.45992	322.969	24.4156
322.969	0.07766	322.969	8.51282	322.969	24.442
322.969	0.07766	322.969	8.45992	322.969	24.2833
322.969	0.13056	322.969	8.51282	322.969	24.2569
322.969	-0.13393	322.969	8.14253	322.969	24.2569
322.969	-0.08103	322.969	8.14253	322.969	24.5478
322.969	-0.08103	322.969	8.72441	322.969	24.6007
322.969	-0.08103	322.969	8.8831	322.969	24.6007
322.969	-0.23973	322.969	8.77731	322.969	24.5742
322.969	-0.34552	322.969	8.67151	322.969	24.5742
322.969	-0.29263	322.969	8.56572	322.969	24.5478
322.969	-0.18683	322.969	8.14253	322.969	24.5478
322.969	0.13056	322.969	8.08963	322.969	24.4949
322.969	0.18346	322.969	8.08963	322.969	24.4949
322.969	0.13056	322.969	8.14253	322.969	24.442
322.969	-0.34552	322.969	8.14253	322.969	24.442
322.969	-0.23973	322.969	8.19543	322.969	24.4949
322.969	-0.23973	322.969	8.19543	322.969	24.442
322.969	-0.13393	322.969	8.19543	322.969	24.442
322.969	-0.13393	322.969	8.14253	322.969	24.4949
322.969	-0.13393	322.969	8.14253	322.969	24.4949
322.969	-0.13393	322.969	8.14253	322.969	24.4949
322.969	-0.23973	322.969	8.14253	322.969	24.3891
322.969	-0.34552	322.969	8.14253	322.969	24.3627
322.969	-0.34552	322.969	8.14253	322.969	24.3891
322.969	-0.34552	322.969	8.14253	322.969	24.442
322.969	0.13056	322.969	8.30123	322.969	24.442
322.969	-0.34552	322.969	8.35412	322.969	24.442
322.969	-0.34552	322.969	8.24833	322.969	24.442
322.969	0.07766	322.969	8.24833	322.969	24.442
322.969	0.13056	322.969	8.14253	322.969	24.2569
322.969	0.13056	322.969	8.19543	322.969	24.2569
322.969	0.07766	322.969	8.30123	322.969	24.2569
322.969	-0.02814	322.969	8.35412	322.969	24.4949
322.969	-0.02814	322.969	8.35412	322.969	24.5742
322.969	-0.18683	322.969	8.30123	322.969	24.3362
322.969	-0.13393	322.969	8.19543	322.969	24.3627
322.969	-0.18683	322.969	8.45992	322.969	24.3362
322.969	-0.02814	322.969	8.40702	322.969	24.3362
322.969	0.07766	322.969	8.35412	322.969	24.5478
322.969	-0.02814	322.969	8.24833	322.969	24.4949
322.969	-0.08103	322.969	8.30123	322.969	24.2569
322.969	-0.02814	322.969	8.24833	322.969	24.2304
322.969	0.02476	322.969	8.19543	322.969	24.4949
322.969	0.07766	322.969	8.35412	322.969	24.3891
322.969	0.13056	322.969	8.40702	322.969	24.2833
322.969	0.07766	322.969	8.40702	322.969	24.3098
322.969	0.02476	322.969	8.40702	322.969	24.3891
322.969	0.02476	322.969	8.40702	322.969	24.3891
322.969	0.07766	322.969	8.35412	322.969	24.3362
322.969	0.18346	322.969	8.40702	322.969	24.3098
322.969	0.23635	322.969	8.40702	322.969	24.3098
322.969	0.18346	322.969	8.45992	322.969	24.2833
322.969	-0.08103	322.969	8.35412	322.969	24.442
322.969	-0.34552	322.969	8.19543	322.969	24.3891
322.969	-0.34552	322.969	8.19543	322.969	24.442
322.969	-0.23973	322.969	8.19543	322.969	24.3362
322.969	-0.23973	322.969	8.14253	322.969	24.3362
322.969	-0.23973	322.969	8.08963	322.969	24.3362
322.969	-0.23973	322.969	8.08963	322.969	24.3098
322.969	-0.34552	322.969	8.30123	322.969	24.6007
322.969	-0.23973	322.969	8.24833	322.969	24.5478
322.969	-0.23973	322.969	8.19543	322.969	24.442
322.969	-0.08103	322.969	8.14253	322.969	24.3891
322.969	-0.02814	322.969	8.24833	322.969	24.3891
322.969	0.23635	322.969	8.19543	322.969	24.3891
322.969	-0.02814	322.969	8.08963	322.969	24.3891
322.969	-0.02814	322.969	8.19543	322.969	24.5478
322.969	-0.18683	322.969	8.24833	322.969	24.4685
322.969	-0.18683	322.969	8.24833	322.969	24.4685
322.969	-0.23973	322.969	8.24833	322.969	24.4685
322.969	-0.08103	322.969	8.24833	322.969	24.4685
322.969	-0.02814	322.969	8.14253	322.969	24.3627
322.969	-0.02814	322.969	8.19543	322.969	24.2833
322.969	0.02476	322.969	8.19543	322.969	24.4156
322.969	-0.02814	322.969	8.24833	322.969	24.3627
322.969	-0.02814	322.969	8.19543	322.969	24.3891
322.969	-0.08103	322.969	8.24833	322.969	24.3891
322.969	0.07766	322.969	8.03674	322.969	24.3891
322.969	0.02476	322.969	8.03674	322.969	24.4949
322.969	0.18346	322.969	8.14253	322.969	24.4949
322.969	0.18346	322.969	8.24833	322.969	24.3627
322.969	0.23635	322.969	8.24833	322.969	24.3627
322.969	0.23635	322.969	8.30123	322.969	24.3362
322.969	0.18346	322.969	8.40702	322.969	24.3098
322.969	0.13056	322.969	8.40702	322.969	24.3891
322.969	-0.18683	322.969	8.35412	322.969	24.3627
322.969	-0.02814	322.969	8.24833	322.969	24.4949
322.969	0.18346	322.969	8.30123	322.969	24.4949
322.969	0.18346	322.969	8.30123	322.969	24.4949
322.969	0.13056	322.969	8.14253	322.969	24.4685
322.969	0.07766	322.969	8.08963	322.969	24.4949
322.969	0.07766	322.969	7.98384	322.969	24.5742
322.969	0.07766	322.969	8.03674	322.969	24.5742
322.969	0.13056	322.969	8.14253	322.969	24.5742
322.969	0.07766	322.969	8.24833	322.969	24.5478
322.969	0.13056	322.969	8.19543	322.969	24.5478
322.969	0.13056	322.969	8.19543	322.969	24.4949
322.969	0.23635	322.969	8.19543	322.969	24.5478
322.969	-0.02814	322.969	8.14253	322.969	24.6272
322.969	0.28925	322.969	8.08963	322.969	24.6272
322.969	0.23635	322.969	8.08963	322.969	24.6272
322.969	0.18346	322.969	8.08963	322.969	24.6007
322.969	0.18346	322.969	8.14253	322.969	24.5214
322.969	0.07766	322.969	8.19543	322.969	24.3627
322.969	0.07766	322.969	8.24833	322.969	24.3362
322.969	0.13056	322.969	8.24833	322.969	24.3362
322.969	0.07766	322.969	8.35412	322.969	24.4156
322.969	0.07766	322.969	8.40702	322.969	24.2304
322.969	0.02476	322.969	8.40702	322.969	24.204
322.969	-0.02814	322.969	8.35412	322.969	24.5478
322.969	-0.08103	322.969	8.24833	322.969	24.5478
322.969	-0.02814	322.969	8.14253	322.969	24.3891
322.969	0.02476	322.969	8.19543	322.969	24.4156
322.969	0.07766	322.969	8.19543	322.969	24.5214
322.969	0.13056	322.969	8.35412	322.969	24.5214
322.969	0.13056	322.969	8.35412	322.969	24.4949
322.969	0.07766	322.969	8.40702	322.969	24.442
322.969	0.07766	322.969	8.45992	322.969	24.3891
322.969	0.13056	322.969	8.51282	322.969	24.442
322.969	0.13056	322.969	8.40702	322.969	24.442
322.969	0.13056	322.969	8.35412	322.969	24.442
322.969	-0.45132	322.969	8.30123	322.969	24.4949
322.969	-0.29263	322.969	8.35412	322.969	24.4156
322.969	0.02476	322.969	8.40702	322.969	24.5742
322.969	0.02476	322.969	8.24833	322.969	24.5742
322.969	0.07766	322.969	8.30123	322.969	24.4685
322.969	0.07766	322.969	8.35412	322.969	24.442
322.969	0.13056	322.969	8.45992	322.969	24.442
322.969	0.13056	322.969	8.51282	322.969	24.5478
322.969	0.28925	322.969	8.40702	322.969	24.5478
322.969	0.23635	322.969	8.40702	322.969	24.5478
322.969	0.18346	322.969	8.40702	322.969	24.6536
322.969	0.18346	322.969	8.40702	322.969	24.6801
322.969	0.13056	322.969	8.35412	322.969	24.7065
322.969	0.07766	322.969	8.30123	322.969	24.7065
322.969	-0.34552	322.969	8.24833	322.969	24.7065
322.969	-0.18683	322.969	8.24833	322.969	24.7329
322.969	0.07766	322.969	8.30123	322.969	24.7329
322.969	-0.02814	322.969	8.30123	322.969	24.7065
322.969	-0.08103	322.969	8.35412	322.969	24.5742
322.969	-0.23973	322.969	8.40702	322.969	24.6801
322.969	-0.18683	322.969	8.45992	322.969	24.7065
322.969	-0.08103	322.969	8.40702	322.969	24.4949
322.969	0.13056	322.969	8.45992	322.969	24.6801
322.969	0.18346	322.969	8.45992	322.969	24.7065
322.969	0.07766	322.969	8.30123	322.969	24.7065
322.969	0.02476	322.969	8.30123	322.969	24.6801
322.969	-0.02814	322.969	8.30123	322.969	24.6536
322.969	0.07766	322.969	8.56572	322.969	24.6536
322.969	-0.13393	322.969	8.51282	322.969	24.6801
322.969	0.07766	322.969	8.40702	322.969	24.6801
322.969	-0.13393	322.969	8.30123	322.969	24.6272
322.969	-0.13393	322.969	8.19543	322.969	24.442
322.969	-0.13393	322.969	8.24833	322.969	24.6536
322.969	0.07766	322.969	8.19543	322.969	24.6536
322.969	0.02476	322.969	8.08963	322.969	24.7065
322.969	0.02476	322.969	8.08963	322.969	24.6801
322.969	0.07766	322.969	8.03674	322.969	24.6007
322.969	0.07766	322.969	8.08963	322.969	24.6536
322.969	0.13056	322.969	8.14253	322.969	24.6536
322.969	-0.08103	322.969	8.19543	322.969	24.6272
322.969	0.23635	322.969	8.14253	322.969	24.6007
322.969	0.18346	322.969	8.19543	322.969	24.6272
322.969	0.13056	322.969	8.24833	322.969	24.6272
322.969	0.13056	322.969	8.30123	322.969	24.6007
322.969	0.13056	322.969	8.30123	322.969	24.6007
322.969	0.13056	322.969	8.30123	322.969	24.6272
322.969	0.13056	322.969	8.30123	322.969	24.6536
322.969	0.07766	322.969	8.30123	322.969	24.6536
322.969	0.07766	322.969	8.45992	322.969	24.6801
322.969	0.02476	322.969	8.51282	322.969	24.7065
322.969	0.02476	322.969	8.45992	322.969	24.6801
322.969	0.02476	322.969	8.51282	322.969	24.6536
322.969	-0.18683	322.969	8.45992	322.969	24.6272
322.969	-0.23973	322.969	8.45992	322.969	24.6272
322.969	0.07766	322.969	8.30123	322.969	24.6536
322.969	0.07766	322.969	8.24833	322.969	24.6536
322.969	0.07766	322.969	8.30123	322.969	24.6801
322.969	0.13056	322.969	8.30123	322.969	24.7329
322.969	0.23635	322.969	8.30123	322.969	24.7594
322.969	0.39505	322.969	8.30123	322.969	24.442
322.969	0.39505	322.969	8.35412	322.969	24.442
322.969	0.39505	322.969	8.40702	322.969	24.6536
322.969	0.39505	322.969	8.40702	322.969	24.7594
322.969	0.07766	322.969	8.40702	322.969	24.6801
322.969	0.07766	322.969	8.35412	322.969	24.6536
322.969	0.07766	322.969	8.35412	322.969	24.6272
322.969	0.02476	322.969	8.35412	322.969	24.6272
322.969	0.02476	322.969	8.40702	322.969	24.4156
322.969	-0.02814	322.969	8.35412	322.969	24.3362
322.969	-0.08103	322.969	8.35412	322.969	24.4685
322.969	-0.23973	322.969	8.40702	322.969	24.6272
322.969	-0.23973	322.969	8.45992	322.969	24.6272
322.969	-0.34552	322.969	8.51282	322.969	24.6536
322.969	-0.23973	322.969	8.51282	322.969	24.6007
322.969	-0.18683	322.969	8.45992	322.969	24.6007
322.969	-0.08103	322.969	8.45992	322.969	24.6007
322.969	-0.08103	322.969	8.40702	322.969	24.5742
322.969	-0.13393	322.969	8.40702	322.969	24.6801
322.969	-0.02814	322.969	8.40702	322.969	24.7065
322.969	0.02476	322.969	8.45992	322.969	24.6801
322.969	0.02476	322.969	8.45992	322.969	24.5478
322.969	-0.02814	322.969	8.51282	322.969	24.6801
322.969	0.02476	322.969	8.45992	322.969	24.6272
322.969	0.02476	322.969	8.40702	322.969	24.5742
322.969	-0.02814	322.969	8.35412	322.969	24.5478
322.969	-0.08103	322.969	8.45992	322.969	24.5478
322.969	-0.13393	322.969	8.40702	322.969	24.5478
322.969	-0.08103	322.969	8.40702	322.969	24.6007
322.969	-0.02814	322.969	8.40702	322.969	24.6007
322.969	-0.02814	322.969	8.40702	322.969	24.6007
322.969	-0.02814	322.969	8.40702	322.969	24.6272
322.969	-0.02814	322.969	8.40702	322.969	24.6272
322.969	0.28925	322.969	8.40702	322.969	24.6272
322.969	0.39505	322.969	8.35412	322.969	24.5742
322.969	-0.02814	322.969	8.30123	322.969	24.6007
322.969	-0.13393	322.969	8.24833	322.969	24.6272
322.969	-0.02814	322.969	8.35412	322.969	24.6007
322.969	0.02476	322.969	8.35412	322.969	24.7065
322.969	0.02476	322.969	8.35412	322.969	24.7594
322.969	0.02476	322.969	8.35412	322.969	24.7329
322.969	-0.13393	322.969	8.40702	322.969	24.6536
322.969	-0.08103	322.969	8.45992	322.969	24.6536
322.969	-0.08103	322.969	9.14759	322.969	24.7594
322.969	0.02476	322.969	9.14759	322.969	24.7329
322.969	-0.02814	322.969	9.14759	322.969	24.6272
322.969	-0.08103	322.969	9.46498	322.969	24.6272
322.969	-0.13393	322.969	9.35918	322.969	24.6801
322.969	-0.23973	322.969	9.35918	322.969	24.6801
322.969	-0.23973	322.969	9.30629	322.969	24.6801
322.969	-0.18683	322.969	9.35918	322.969	24.6536
322.969	-0.02814	322.969	9.35918	322.969	24.6801
322.969	0.50084	322.969	9.30629	322.969	24.6536
322.969	0.55374	322.969	9.25339	322.969	24.6007
322.969	0.02476	322.969	9.14759	322.969	24.442
322.969	0.02476	322.969	8.936	322.969	24.6007
322.969	0.02476	322.969	8.9889	322.969	24.4949
322.969	0.02476	322.969	9.09469	322.969	24.6007
322.969	0.02476	322.969	9.14759	322.969	24.6272
322.969	-0.02814	322.969	9.0418	322.969	24.6536
322.969	-0.08103	322.969	8.9889	322.969	24.6801
322.969	-0.13393	322.969	8.936	322.969	24.6801
322.969	-0.02814	322.969	8.8831	322.969	24.6007
322.969	0.02476	322.969	8.8831	322.969	24.6272
322.969	0.07766	322.969	9.25339	322.969	24.6007
322.969	0.07766	322.969	9.20049	322.969	24.5742
322.969	0.34215	322.969	9.30629	322.969	24.5742
322.969	-0.02814	322.969	9.25339	322.969	24.6801
322.969	-0.02814	322.969	9.14759	322.969	24.6801
322.969	-0.02814	322.969	9.09469	322.969	24.6801
322.969	-0.08103	322.969	9.09469	322.969	24.6536
322.969	-0.13393	322.969	9.09469	322.969	24.6536
322.969	0.34215	322.969	9.09469	322.969	24.6272
322.969	0.39505	322.969	9.09469	322.969	24.6272
322.969	-0.08103	322.969	9.14759	322.969	24.6007
322.969	-0.02814	322.969	8.14253	322.969	24.5742
322.969	-0.23973	322.969	9.25339	322.969	24.6007
322.969	-0.34552	322.969	9.30629	322.969	24.6536
322.969	-0.45132	322.969	9.25339	322.969	24.7065
322.969	-0.34552	322.969	9.30629	322.969	24.7065
322.969	-0.23973	322.969	9.25339	322.969	24.7065
322.969	-0.13393	322.969	9.20049	322.969	24.6801
322.969	-0.13393	322.969	9.14759	322.969	24.6801
322.969	-0.13393	322.969	9.09469	322.969	24.6536
322.969	0.55374	322.969	9.14759	322.969	24.4949
322.969	0.60664	322.969	9.14759	322.969	24.5214
322.969	-0.08103	322.969	9.20049	322.969	24.5214
322.969	-0.08103	322.969	8.14253	322.969	24.6801
322.969	-0.02814	322.969	9.25339	322.969	24.6801
322.969	-0.02814	322.969	9.25339	322.969	24.6536
322.969	0.28925	322.969	9.0418	322.969	24.7065
322.969	0.39505	322.969	9.0418	322.969	24.6801
322.969	-0.23973	322.969	8.9889	322.969	24.6801
322.969	-0.23973	322.969	9.0418	322.969	24.6536
322.969	-0.23973	322.969	9.0418	322.969	24.6007
322.969	-0.13393	322.969	9.0418	322.969	24.6272
322.969	-0.08103	322.969	8.9889	322.969	24.5742
322.969	-0.13393	322.969	8.936	322.969	24.5214
322.969	-0.13393	322.969	8.8831	322.969	24.5214
322.969	-0.18683	322.969	8.8831	322.969	24.6801
322.969	0.02476	322.969	8.8831	322.969	24.7065
322.969	0.44795	322.969	8.8831	322.969	24.6801
322.969	0.39505	322.969	8.8831	322.969	24.6536
322.969	0.34215	322.969	8.8831	322.969	24.6536
322.969	0.02476	322.969	8.8831	322.969	24.6801
322.969	0.02476	322.969	8.8831	322.969	24.6801
322.969	-0.18683	322.969	8.936	322.969	24.6801
322.969	-0.23973	322.969	8.9889	322.969	24.6801
322.969	-0.02814	322.969	8.9889	322.969	24.6801
322.969	0.02476	322.969	8.9889	322.969	24.6536
322.969	0.07766	322.969	8.03674	322.969	24.6801
322.969	0.02476	322.969	8.9889	322.969	24.7329
322.969	-0.23973	322.969	8.9889	322.969	24.6801
322.969	-0.34552	322.969	9.0418	322.969	24.6801
322.969	0.34215	322.969	9.14759	322.969	24.6801
322.969	0.39505	322.969	8.9889	322.969	24.6801
322.969	-0.39842	322.969	8.936	322.969	-17.268
322.969	-0.23973	322.969	8.936	322.969	24.6007
322.969	0.39505	322.969	8.9889	322.969	24.5742
322.969	0.28925	322.969	8.9889	322.969	24.5478
322.969	0.28925	322.969	9.0418	322.969	24.5742
322.969	-0.18683	322.969	8.9889	322.969	24.6007
322.969	0.02476	322.969	8.8831	322.969	24.5478
322.969	0.02476	322.969	9.0418	322.969	24.6536
322.969	-0.23973	322.969	8.9889	322.969	24.6536
322.969	-0.34552	322.969	8.936	322.969	24.6536
322.969	0.44795	322.969	8.8831	322.969	24.6272
322.969	0.55374	322.969	8.936	322.969	24.6007
322.969	-0.34552	322.969	8.9889	322.969	24.6007
322.969	-0.45132	322.969	8.9889	322.969	24.5214
322.969	-0.34552	322.969	8.936	322.969	24.5742
322.969	-0.39842	322.969	8.936	322.969	24.5742
322.969	-0.39842	322.969	9.0418	322.969	24.5742
322.969	-0.55712	322.969	8.77731	322.969	24.5742
322.969	-0.55712	322.969	8.67151	322.969	24.6272
322.969	-0.50422	322.969	8.67151	322.969	24.6272
322.969	-0.50422	322.969	8.77731	322.969	24.6536
322.969	0.23635	322.969	8.936	322.969	24.6272
322.969	0.28925	322.969	8.19543	322.969	24.6536
322.969	0.23635	322.969	8.19543	322.969	24.6536
322.969	-0.34552	322.969	8.19543	322.969	24.6536
322.969	-0.23973	322.969	8.19543	322.969	24.442
322.969	-0.08103	322.969	8.08963	322.969	24.7065
322.969	-0.02814	322.969	8.08963	322.969	24.6007
322.969	-0.13393	322.969	8.03674	322.969	24.6801
322.969	-0.18683	322.969	8.19543	322.969	24.6536
322.969	0.28925	322.969	8.14253	322.969	24.6007
322.969	0.23635	322.969	9.0418	322.969	24.6272
322.969	0.18346	322.969	8.9889	322.969	24.5742
322.969	0.18346	322.969	8.03674	322.969	24.6272
322.969	-0.34552	322.969	8.08963	322.969	24.6272
322.969	-0.23973	322.969	8.03674	322.969	24.6007
322.969	-0.34552	322.969	8.08963	322.969	24.5214
322.969	-0.18683	322.969	8.08963	322.969	24.5214
322.969	-0.18683	322.969	8.19543	322.969	24.6536
322.969	-0.02814	322.969	8.14253	322.969	24.6536
322.969	-0.02814	322.969	9.20049	322.969	24.4949
322.969	-0.02814	322.969	9.30629	322.969	24.4949
322.969	0.02476	322.969	9.25339	322.969	24.442
322.969	-0.02814	322.969	9.25339	323.031	24.2846
322.969	-0.08103	322.969	9.20049	323.031	24.3111
322.969	0.34215	322.969	-15.5029	323.031	24.4433
322.969	0.34215	322.969	8.936	323.031	24.4433
322.969	-0.08103	322.969	8.8831	323.031	24.364
322.969	-0.08103	322.969	8.08963	323.031	24.3111
322.969	-0.08103	322.969	8.08963	323.031	24.364
322.969	-0.08103	322.969	8.08963	323.031	24.3375
322.969	-0.13393	322.969	9.14759	323.031	24.364
322.969	-0.08103	322.969	9.0418	323.031	24.4169
322.969	-0.08103	322.969	8.08963	323.031	24.4962
322.969	-0.02814	322.969	8.08963	323.031	24.3375
322.969	-0.02814	322.969	9.20049	323.031	24.3904
322.969	0.07766	322.969	9.20049	323.031	24.5491
322.969	0.23635	322.969	8.08963	323.031	24.4962
322.969	0.28925	322.969	8.03674	323.031	24.3904
322.969	-0.13393	322.969	9.0418	323.031	24.3375
322.969	-0.08103	322.969	8.9889	323.031	24.364
322.969	-0.08103	322.969	9.0418	323.031	24.3904
322.969	-0.02814	322.969	8.03674	323.031	24.3904
322.969	-0.34552	322.969	8.08963	323.031	24.3375
322.969	-0.45132	322.969	8.03674	323.031	24.3375
322.969	-0.18683	322.969	8.03674	323.031	24.3904
322.969	-0.02814	322.969	8.03674	323.031	24.3375
322.969	-0.08103	322.969	9.14759	323.031	24.3111
322.969	-0.08103	322.969	9.09469	323.031	24.2846
322.969	-0.08103	322.969	8.936	323.031	24.3904
322.969	-0.08103	322.969	8.14253	323.031	24.3375
322.969	0.44795	322.969	8.08963	323.031	24.4433
322.969	0.34215	322.969	9.0418	323.031	24.2846
322.969	-0.08103	322.969	9.0418	323.031	24.4962
322.969	-0.13393	322.969	9.0418	323.031	24.3375
322.969	-0.13393	322.969	8.9889	323.031	24.364
322.969	-0.13393	322.969	8.9889	323.031	24.364
322.969	0.13056	322.969	8.8831	323.031	24.3375
322.969	0.07766	322.969	8.8302	323.031	24.5491
322.969	0.02476	322.969	8.77731	323.031	24.4962
322.969	-0.08103	322.969	8.936	323.031	24.4169
322.969	-0.13393	322.969	8.936	323.031	24.364
322.969	-0.23973	322.969	8.936	323.031	24.2846
322.969	0.39505	322.969	8.936	323.031	24.2846
322.969	0.28925	322.969	9.0418	323.031	24.3904
322.969	-0.34552	322.969	9.14759	323.031	24.3904
322.969	-0.45132	322.969	9.30629	323.031	24.3111
322.969	-0.34552	322.969	9.20049	323.031	24.364
322.969	-0.23973	322.969	9.09469	323.031	24.4169
322.969	-0.23973	322.969	9.14759	323.031	24.4433
322.969	-0.23973	322.969	9.20049	323.031	24.4169
322.969	0.34215	322.969	9.14759	323.031	24.3375
322.969	0.34215	322.969	9.30629	323.031	24.2582
322.969	-0.23973	322.969	9.20049	323.031	24.3375
322.969	-0.23973	322.969	9.20049	323.031	24.3375
322.969	-0.23973	322.969	9.25339	323.031	24.3111
322.969	-0.23973	322.969	9.25339	323.031	24.3375
322.969	-0.08103	322.969	9.14759	323.031	24.3375
322.969	-0.08103	322.969	9.09469	323.031	24.4169
322.969	-0.02814	322.969	9.09469	323.031	24.364
322.969	-0.08103	322.969	9.0418	323.031	24.3375
322.969	-0.08103	322.969	9.14759	323.031	24.3111
322.969	-0.08103	322.969	9.14759	323.031	24.2846
322.969	-0.08103	322.969	9.14759	323.031	24.2317
322.969	0.28925	322.969	9.0418	323.031	24.2582
322.969	0.23635	322.969	8.9889	323.031	24.3111
322.969	0.34215	322.969	8.19543	323.031	24.3375
322.969	-0.08103	322.969	8.19543	323.031	24.3904
322.969	-0.34552	322.969	8.19543	323.031	24.3904
322.969	-0.18683	322.969	9.0418	323.031	24.3375
322.969	0.50084	322.969	8.936	323.031	24.364
322.969	0.07766	322.969	8.77731	323.031	24.4433
322.969	-0.02814	322.969	8.77731	323.031	24.4169
322.969	0.07766	322.969	8.77731	323.031	24.364
322.969	0.07766	322.969	8.936	323.031	24.4962
322.969	0.13056	322.969	8.936	323.031	24.4433
322.969	0.07766	322.969	8.936	323.031	24.4433
322.969	0.13056	322.969	8.24833	323.031	24.3904
322.969	0.07766	322.969	8.30123	323.031	24.3904
322.969	0.34215	322.969	8.30123	323.031	24.3904
322.969	0.28925	322.969	8.35412	323.031	24.4433
322.969	0.23635	322.969	8.35412	323.031	24.4169
322.969	0.23635	322.969	8.35412	323.031	24.4169
322.969	0.07766	322.969	8.35412	323.031	24.364
322.969	0.02476	322.969	8.30123	323.031	24.3111
322.969	-0.02814	322.969	8.35412	323.031	24.2317
322.969	-0.08103	322.969	8.35412	323.031	24.2582
322.969	-0.13393	322.969	8.24833	323.031	24.364
322.969	0.28925	322.969	8.24833	323.031	24.364
322.969	0.13056	322.969	8.61861	323.031	24.364
322.969	0.07766	322.969	8.67151	323.031	24.3375
322.969	0.07766	322.969	8.77731	323.031	24.364
322.969	0.13056	322.969	8.67151	323.031	24.4433
322.969	-0.34552	322.969	8.67151	323.031	24.4433
322.969	-0.23973	322.969	8.56572	323.031	24.4962
322.969	-0.23973	322.969	8.51282	323.031	24.5491
322.969	-0.13393	322.969	8.51282	323.031	24.2846
322.969	0.44795	322.969	8.51282	323.031	24.3111
322.969	0.44795	322.969	8.45992	323.031	24.3111
322.969	0.23635	322.969	8.56572	323.031	24.3375
322.969	0.23635	322.969	8.56572	323.031	24.3375
322.969	0.28925	322.969	8.51282	323.031	24.3375
322.969	0.28925	322.969	8.45992	323.031	24.3111
322.969	0.28925	322.969	8.40702	323.031	24.2846
322.969	-0.08103	322.969	8.35412	323.031	24.364
322.969	0.02476	322.969	8.35412	323.031	24.3904
322.969	0.13056	322.969	8.30123	323.031	24.3375
322.969	0.07766	322.969	8.30123	323.031	24.3904
322.969	0.07766	322.969	8.30123	323.031	24.4962
322.969	-0.02814	322.969	8.35412	323.031	24.4433
322.969	0.02476	322.969	8.40702	323.031	24.364
322.969	-0.02814	322.969	8.35412	323.031	24.3375
322.969	0.02476	322.969	8.35412	323.031	24.3111
322.969	0.44795	322.969	8.35412	323.031	24.3111
322.969	0.50084	322.969	8.45992	323.031	24.3111
322.969	0.50084	322.969	8.51282	323.031	24.2846
322.969	0.34215	322.969	8.51282	323.031	24.2582
322.969	0.39505	322.969	8.51282	323.031	24.2846
322.969	-0.02814	322.969	8.45992	323.031	24.2582
322.969	-0.02814	322.969	8.40702	323.031	24.3375
322.969	0.07766	322.969	8.30123	323.031	24.3904
322.969	0.02476	322.969	8.40702	323.031	24.2317
322.969	-0.02814	322.969	8.45992	323.031	24.2582
322.969	-0.08103	322.969	8.51282	323.031	24.2317
322.969	0.02476	322.969	8.56572	323.031	24.4962
322.969	0.07766	322.969	8.24833	323.031	24.4433
322.969	0.02476	322.969	8.24833	323.031	24.364
322.969	-0.02814	322.969	8.30123	323.031	24.4433
322.969	0.34215	322.969	8.56572	323.031	24.4169
322.969	0.28925	322.969	8.56572	323.031	24.4698
322.969	-0.18683	322.969	8.51282	323.031	24.4962
322.969	-0.23973	322.969	8.51282	323.031	24.602
322.969	-0.23973	322.969	8.24833	323.031	24.5755
322.969	-0.13393	322.969	8.14253	323.031	24.4962
322.969	-0.08103	322.969	8.03674	323.031	24.4433
322.969	-0.02814	322.969	8.08963	323.031	24.3375
322.969	-0.02814	322.969	8.19543	323.031	24.3111
322.969	-0.02814	322.969	8.14253	323.031	24.3111
322.969	0.34215	322.969	8.14253	323.031	24.2846
322.969	0.02476	322.969	8.14253	323.031	24.2582
322.969	0.02476	322.969	8.14253	323.031	24.3904
322.969	-0.02814	322.969	8.14253	323.031	24.3375
322.969	0.02476	322.969	8.08963	323.031	24.3375
322.969	0.02476	322.969	8.45992	323.031	24.3375
322.969	0.02476	322.969	8.51282	323.031	24.3375
322.969	-0.13393	322.969	8.45992	323.031	24.364
322.969	-0.13393	322.969	8.40702	323.031	24.3904
322.969	0.39505	322.969	8.30123	323.031	24.5491
322.969	0.39505	322.969	8.35412	323.031	24.5491
322.969	0.44795	322.969	8.35412	323.031	24.2582
322.969	-0.02814	322.969	8.40702	323.031	24.4962
322.969	-0.02814	322.969	8.45992	323.031	24.4169
322.969	-0.02814	322.969	8.35412	323.031	24.364
322.969	0.07766	322.969	8.35412	323.031	24.3904
322.969	0.07766	322.969	8.30123	323.031	24.3904
322.969	0.02476	322.969	8.30123	323.031	24.3375
322.969	0.02476	322.969	8.35412	323.031	24.3375
322.969	0.07766	322.969	8.35412	323.031	24.3111
322.969	0.13056	322.969	8.40702	323.031	24.3111
322.969	0.07766	322.969	8.35412	323.031	24.3375
322.969	-0.02814	322.969	8.40702	323.031	24.3904
322.969	-0.34552	322.969	8.14253	323.031	24.364
322.969	-0.08103	322.969	8.08963	323.031	24.2317
322.969	0.18346	322.969	8.45992	323.031	24.2582
322.969	-0.13393	322.969	8.40702	323.031	24.2582
322.969	0.23635	322.969	8.35412	323.031	24.2582
322.969	-0.13393	322.969	8.45992	323.031	24.2846
322.969	-0.45132	322.969	8.51282	323.031	24.3375
322.969	-0.23973	322.969	9.09469	323.031	24.3375
322.969	-0.23973	322.969	9.0418	323.031	24.3111
322.969	-0.08103	322.969	8.8831	323.031	24.2846
322.969	-0.18683	322.969	8.51282	323.031	24.2582
322.969	-0.23973	322.969	8.8831	323.031	24.3375
322.969	-0.23973	322.969	8.51282	323.031	24.3375
322.969	-0.34552	322.969	8.45992	323.031	24.3111
322.969	-0.34552	322.969	8.40702	323.031	24.3111
322.969	-0.18683	322.969	8.8831	323.031	24.2846
322.969	-0.02814	322.969	8.08963	323.031	24.2846
322.969	-0.34552	322.969	8.30123	323.031	24.3111
322.969	0.39505	322.969	8.35412	323.031	24.2582
322.969	0.34215	322.969	8.35412	323.031	24.2846
322.969	0.34215	322.969	8.67151	323.031	24.2317
322.969	0.02476	322.969	8.9889	323.031	24.2053
322.969	-0.34552	322.969	8.9889	323.031	24.0995
322.969	-0.34552	322.969	8.77731	323.031	24.1524
322.969	-0.02814	322.969	8.61861	323.031	24.1259
322.969	-0.45132	322.969	8.51282	323.031	24.2582
323.031	-0.18687	322.969	8.77731	323.031	24.2317
323.031	-0.13397	322.969	8.51282	323.031	24.2317
323.031	-0.08107	322.969	8.51282	323.031	24.2582
323.031	-0.13397	322.969	8.51282	323.031	24.2846
323.031	-0.29266	322.969	8.61861	323.031	24.2846
323.031	-0.29266	322.969	8.45992	323.031	24.3111
323.031	-0.34556	322.969	9.0418	323.031	24.3111
323.031	-0.50426	322.969	9.09469	323.031	24.4698
323.031	-0.18687	322.969	8.45992	323.031	24.4698
323.031	-0.23977	322.969	8.40702	323.031	24.364
323.031	-0.23977	322.969	8.45992	323.031	24.3375
323.031	-0.08107	322.969	8.45992	323.031	24.4962
323.031	-0.08107	322.969	8.936	323.031	24.3904
323.031	0.02473	322.969	8.936	323.031	24.4169
323.031	-0.34556	322.969	8.24833	323.031	24.364
323.031	-0.34556	322.969	8.24833	323.031	24.4169
323.031	-0.23977	322.969	8.30123	323.031	24.5227
323.031	-0.08107	322.969	8.35412	323.031	24.3111
323.031	-0.08107	322.969	8.35412	323.031	24.3375
323.031	-0.18687	322.969	8.40702	323.031	24.364
323.031	-0.34556	322.969	8.9889	323.031	24.3375
323.031	-0.08107	322.969	9.0418	323.031	24.4169
323.031	-0.13397	322.969	8.9889	323.031	24.4169
323.031	-0.55715	322.969	8.8831	323.031	24.4169
323.031	-0.61005	322.969	8.61861	323.031	24.364
323.031	-0.55715	322.969	8.61861	323.031	24.364
323.031	-0.23977	322.969	8.45992	323.031	24.2846
323.031	-0.13397	322.969	8.45992	323.031	24.2317
323.031	-0.13397	322.969	8.45992	323.031	24.1788
323.031	-0.08107	322.969	8.51282	323.031	24.1788
323.031	0.02473	322.969	8.56572	323.031	24.1788
323.031	-0.08107	322.969	8.77731	323.031	24.4962
323.031	-0.18687	322.969	8.9889	323.031	24.5755
323.031	0.13052	322.969	8.40702	323.031	24.5227
323.031	-0.08107	322.969	8.67151	323.031	24.4169
323.031	-0.13397	322.969	8.77731	323.031	24.364
323.031	-0.45136	322.969	8.45992	323.031	24.4169
323.031	-0.45136	322.969	8.51282	323.031	24.4962
323.031	-0.50426	322.969	8.51282	323.031	24.4169
323.031	-0.08107	322.969	8.40702	323.031	24.4433
323.031	-0.02817	322.969	8.35412	323.031	24.4433
323.031	-0.13397	322.969	8.77731	323.031	24.3904
323.031	-0.08107	322.969	8.8831	323.031	24.3904
323.031	0.07762	322.969	8.8831	323.031	24.4433
323.031	-0.02817	323.031	8.24834	323.031	24.4433
323.031	-0.08107	323.031	7.93095	323.031	24.4433
323.031	0.07762	323.031	7.93095	323.031	24.3904
323.031	0.07762	323.031	8.14255	323.031	24.364
323.031	-0.02817	323.031	8.03675	323.031	24.4433
323.031	0.02473	323.031	7.93095	323.031	24.4962
323.031	-0.08107	323.031	7.98385	323.031	24.4698
323.031	-0.34556	323.031	8.24834	323.031	24.4698
323.031	-0.18687	323.031	7.93095	323.031	24.4169
323.031	-0.23977	323.031	7.98385	323.031	24.4433
323.031	-0.08107	323.031	7.98385	323.031	24.4962
323.031	-0.08107	323.031	8.19544	323.031	24.5491
323.031	-0.18687	323.031	8.35414	323.031	24.4962
323.031	-0.61005	323.031	8.08965	323.031	24.4962
323.031	-0.45136	323.031	8.19544	323.031	24.4962
323.031	-0.29266	323.031	8.14255	323.031	24.4433
323.031	-0.34556	323.031	8.14255	323.031	24.3904
323.031	-0.23977	323.031	8.14255	323.031	24.4433
323.031	0.07762	323.031	8.24834	323.031	24.4962
323.031	0.07762	323.031	8.30124	323.031	24.5491
323.031	-0.08107	323.031	8.03675	323.031	24.364
323.031	-0.08107	323.031	8.03675	323.031	24.4169
323.031	0.02473	323.031	8.03675	323.031	24.4433
323.031	-0.02817	323.031	8.19544	323.031	24.4433
323.031	-0.08107	323.031	8.19544	323.031	24.5227
323.031	0.50081	323.031	8.19544	323.031	24.3904
323.031	0.28922	323.031	8.19544	323.031	24.4962
323.031	0.39501	323.031	8.19544	323.031	24.5227
323.031	0.39501	323.031	8.24834	323.031	24.602
323.031	0.39501	323.031	8.30124	323.031	24.602
323.031	0.34211	323.031	8.24834	323.031	24.5755
323.031	0.39501	323.031	8.19544	323.031	24.4169
323.031	0.28922	323.031	8.08965	323.031	24.364
323.031	0.34211	323.031	8.08965	323.031	24.3904
323.031	0.34211	323.031	8.08965	323.031	24.4433
323.031	0.50081	323.031	8.14255	323.031	24.5755
323.031	0.39501	323.031	8.24834	323.031	24.5755
323.031	0.23632	323.031	8.19544	323.031	24.4962
323.031	0.28922	323.031	8.08965	323.031	24.4169
323.031	0.39501	323.031	8.03675	323.031	24.4433
323.031	0.28922	323.031	8.03675	323.031	24.4962
323.031	0.39501	323.031	8.14255	323.031	24.4962
323.031	0.34211	323.031	8.24834	323.031	24.4962
323.031	0.39501	323.031	8.30124	323.031	24.4962
323.031	0.44791	323.031	8.24834	323.031	24.5491
323.031	0.44791	323.031	8.19544	323.031	24.4433
323.031	0.44791	323.031	8.19544	323.031	24.3904
323.031	0.34211	323.031	8.24834	323.031	24.4433
323.031	0.7124	323.031	8.19544	323.031	24.4962
323.031	0.6066	323.031	8.14255	323.031	24.5755
323.031	0.6066	323.031	8.19544	323.031	24.602
323.031	0.55371	323.031	7.93095	323.031	24.6285
323.031	0.50081	323.031	7.98385	323.031	24.602
323.031	0.50081	323.031	7.93095	323.031	24.5491
323.031	0.50081	323.031	8.24834	323.031	24.5491
323.031	0.50081	323.031	8.08965	323.031	24.5491
323.031	0.44791	323.031	8.19544	323.031	24.5755
323.031	0.44791	323.031	8.08965	323.031	24.4962
323.031	0.6066	323.031	8.35414	323.031	24.4433
323.031	0.50081	323.031	8.35414	323.031	24.4698
323.031	0.50081	323.031	8.19544	323.031	24.5491
323.031	0.44791	323.031	8.24834	323.031	24.6549
323.031	0.50081	323.031	8.24834	323.031	24.602
323.031	0.44791	323.031	8.14255	323.031	24.5491
323.031	0.34211	323.031	8.14255	323.031	24.4962
323.031	0.34211	323.031	8.14255	323.031	24.4433
323.031	0.39501	323.031	7.87806	323.031	24.364
323.031	0.6066	323.031	8.24834	323.031	24.3904
323.031	0.50081	323.031	8.14255	323.031	24.364
323.031	0.44791	323.031	8.14255	323.031	24.2846
323.031	0.50081	323.031	8.14255	323.031	24.2582
323.031	0.28922	323.031	8.03675	323.031	24.2317
323.031	0.28922	323.031	8.03675	323.031	24.2317
323.031	0.44791	323.031	8.14255	323.031	24.2582
323.031	0.44791	323.031	8.08965	323.031	24.3111
323.031	0.44791	323.031	8.24834	323.031	24.4169
323.031	0.39501	323.031	8.24834	323.031	24.4433
323.031	0.44791	323.031	8.03675	323.031	24.4433
323.031	0.23632	323.031	8.03675	323.031	24.364
323.031	0.18342	323.031	8.19544	323.031	24.364
323.031	0.18342	323.031	8.08965	323.031	24.3111
323.031	0.18342	323.031	8.08965	323.031	24.364
323.031	0.23632	323.031	7.98385	323.031	24.364
323.031	0.23632	323.031	8.14255	323.031	24.364
323.031	0.18342	323.031	8.19544	323.031	24.4433
323.031	0.13052	323.031	7.98385	323.031	24.5227
323.031	0.13052	323.031	7.93095	323.031	24.5755
323.031	0.23632	323.031	7.87806	323.031	24.5755
323.031	0.50081	323.031	8.19544	323.031	24.602
323.031	0.39501	323.031	8.30124	323.031	24.602
323.031	0.44791	323.031	8.03675	323.031	24.5227
323.031	0.44791	323.031	8.14255	323.031	24.4433
323.031	0.44791	323.031	8.08965	323.031	24.4433
323.031	0.39501	323.031	8.08965	323.031	24.4169
323.031	0.28922	323.031	8.08965	323.031	24.4169
323.031	0.18342	323.031	8.08965	323.031	24.4169
323.031	0.18342	323.031	8.08965	323.031	24.2846
323.031	0.23632	323.031	7.98385	323.031	24.2846
323.031	0.39501	323.031	8.03675	323.031	24.2846
323.031	0.44791	323.031	8.08965	323.031	24.3111
323.031	0.6066	323.031	8.03675	323.031	24.3111
323.031	0.55371	323.031	8.19544	323.031	24.3375
323.031	0.6595	323.031	7.87806	323.031	24.3375
323.031	0.39501	323.031	8.08965	323.031	24.4169
323.031	0.44791	323.031	7.93095	323.031	24.2846
323.031	0.34211	323.031	8.24834	323.031	24.2846
323.031	0.23632	323.031	8.03675	323.031	24.2846
323.031	0.13052	323.031	8.24834	323.031	24.3375
323.031	0.18342	323.031	8.24834	323.031	24.3904
323.031	0.28922	323.031	8.14255	323.031	24.4169
323.031	0.34211	323.031	8.08965	323.031	24.4433
323.031	0.34211	323.031	8.08965	323.031	24.4962
323.031	0.44791	323.031	8.14255	323.031	24.4433
323.031	0.39501	323.031	8.08965	323.031	24.4433
323.031	0.44791	323.031	8.03675	323.031	24.5491
323.031	0.34211	323.031	8.03675	323.031	24.5227
323.031	0.28922	323.031	8.08965	323.031	24.5755
323.031	0.34211	323.031	8.08965	323.031	24.4962
323.031	0.28922	323.031	8.14255	323.031	24.4962
323.031	0.50081	323.031	8.14255	323.031	24.3904
323.031	0.44791	323.031	8.30124	323.031	24.3904
323.031	0.28922	323.031	8.45993	323.031	24.3904
323.031	0.28922	323.031	8.67153	323.031	24.4433
323.031	0.18342	323.031	8.40704	323.031	24.4433
323.031	0.18342	323.031	8.45993	323.031	24.4962
323.031	0.23632	323.031	8.56573	323.031	24.4962
323.031	0.44791	323.031	8.56573	323.031	24.5491
323.031	0.7124	323.031	8.56573	323.031	24.3375
323.031	0.7653	323.031	8.51283	323.031	24.364
323.031	0.44791	323.031	8.45993	323.031	24.6549
323.031	0.34211	323.031	8.51283	323.031	24.6549
323.031	0.39501	323.031	8.45993	323.031	24.5227
323.031	0.23632	323.031	8.45993	323.031	24.4962
323.031	0.23632	323.031	8.45993	323.031	24.7078
323.031	0.39501	323.031	8.45993	323.031	24.7078
323.031	0.23632	323.031	8.40704	323.031	24.7342
323.031	0.50081	323.031	8.35414	323.031	24.7078
323.031	0.44791	323.031	9.3063	323.031	24.7342
323.031	0.34211	323.031	9.3592	323.031	24.7342
323.031	0.28922	323.031	9.3592	323.031	24.6813
323.031	0.39501	323.031	9.09471	323.031	24.5755
323.031	0.44791	323.031	9.04181	323.031	24.5755
323.031	0.39501	323.031	8.88312	323.031	24.5755
323.031	0.34211	323.031	8.88312	323.031	24.364
323.031	0.34211	323.031	8.77732	323.031	24.364
323.031	0.39501	323.031	8.83022	323.031	24.3904
323.031	0.39501	323.031	8.93601	323.031	24.3904
323.031	0.28922	323.031	8.93601	323.031	24.364
323.031	0.34211	323.031	8.56573	323.031	24.364
323.031	0.39501	323.031	8.40704	323.031	24.3375
323.031	0.44791	323.031	8.45993	323.031	24.3904
323.031	0.50081	323.031	8.45993	323.031	24.3904
323.031	0.50081	323.031	8.51283	323.031	24.4169
323.031	0.50081	323.031	8.40704	323.031	24.364
323.031	0.50081	323.031	8.14255	323.031	24.2846
323.031	0.44791	323.031	8.24834	323.031	24.2846
323.031	0.34211	323.031	8.30124	323.031	24.4169
323.031	0.23632	323.031	8.35414	323.031	24.4962
323.031	0.18342	323.031	8.35414	323.031	24.4962
323.031	0.18342	323.031	8.24834	323.031	24.4433
323.031	0.23632	323.031	8.24834	323.031	24.3904
323.031	0.34211	323.031	8.24834	323.031	24.4962
323.031	0.34211	323.031	8.40704	323.031	24.4433
323.031	0.44791	323.031	8.45993	323.031	24.364
323.031	0.50081	323.031	8.19544	323.031	24.4169
323.031	0.6595	323.031	8.30124	323.031	24.4169
323.031	0.34211	323.031	8.40704	323.031	24.5491
323.031	0.34211	323.031	8.45993	323.031	24.5491
323.031	0.34211	323.031	8.45993	323.031	24.4962
323.031	0.55371	323.031	8.35414	323.031	24.4433
323.031	0.44791	323.031	8.40704	323.031	24.4433
323.031	0.44791	323.031	8.35414	323.031	24.4962
323.031	0.50081	323.031	8.45993	323.031	24.5755
323.031	0.50081	323.031	8.51283	323.031	24.6285
323.031	0.50081	323.031	8.51283	323.031	24.5755
323.031	0.50081	323.031	8.51283	323.031	24.4962
323.031	0.44791	323.031	8.51283	323.031	24.4962
323.031	0.44791	323.031	8.56573	323.031	24.5491
323.031	0.50081	323.031	8.56573	323.031	24.5227
323.031	0.50081	323.031	8.56573	323.031	24.5227
323.031	0.50081	323.031	8.56573	323.031	24.5491
323.031	0.6066	323.031	8.61863	323.031	24.5755
323.031	0.34211	323.031	8.56573	323.031	24.6285
323.031	0.34211	323.031	8.51283	323.031	24.6285
323.031	0.55371	323.031	8.30124	323.031	24.5491
323.031	0.6066	323.031	8.40704	323.031	24.4962
323.031	0.28922	323.031	8.35414	323.031	24.602
323.031	0.28922	323.031	8.24834	323.031	24.5491
323.031	0.28922	323.031	8.14255	323.031	24.5227
323.031	0.23632	323.031	9.09471	323.031	24.4433
323.031	0.28922	323.031	9.14761	323.031	24.4433
323.031	0.18342	323.031	9.2005	323.031	24.3904
323.031	0.18342	323.031	9.2005	323.031	24.3904
323.031	0.28922	323.031	9.14761	323.031	24.364
323.031	0.28922	323.031	9.04181	323.031	24.5227
323.031	0.28922	323.031	8.83022	323.031	24.5227
323.031	0.39501	323.031	8.98891	323.031	24.364
323.031	0.23632	323.031	8.98891	323.031	24.4169
323.031	0.23632	323.031	9.04181	323.031	24.5755
323.031	0.34211	323.031	8.93601	323.031	24.4962
323.031	0.34211	323.031	8.98891	323.031	24.5491
323.031	0.23632	323.031	9.04181	323.031	24.5227
323.031	0.28922	323.031	8.98891	323.031	24.4698
323.031	0.39501	323.031	8.98891	323.031	24.3375
323.031	0.39501	323.031	8.98891	323.031	24.3111
323.031	0.28922	323.031	9.04181	323.031	24.602
323.031	0.28922	323.031	-64.4335	323.031	24.4962
323.031	0.39501	323.031	-39.9417	323.031	24.4962
323.031	0.44791	323.031	8.93601	323.031	24.5227
323.031	0.23632	323.031	8.98891	323.031	24.5227
323.031	0.23632	323.031	9.09471	323.031	24.3375
323.031	0.28922	323.031	9.09471	323.031	24.3375
323.031	0.34211	323.031	9.04181	323.031	24.364
323.031	0.34211	323.031	9.09471	323.031	24.3111
323.031	0.28922	323.031	9.09471	323.031	24.3904
323.031	0.34211	323.031	9.14761	323.031	24.364
323.031	0.23632	323.031	9.09471	323.031	24.364
323.031	0.28922	323.031	9.09471	323.031	24.4433
323.031	0.23632	323.031	8.98891	323.031	24.5227
323.031	0.28922	323.031	9.04181	323.031	24.4169
323.031	0.28922	323.031	8.98891	323.031	24.364
323.031	0.28922	323.031	9.04181	323.031	24.4169
323.031	0.34211	323.031	9.09471	323.031	24.4433
323.031	0.28922	323.031	9.04181	323.031	24.5491
323.031	0.28922	323.031	9.09471	323.031	24.4433
323.031	0.18342	323.031	9.09471	323.031	24.4962
323.031	0.23632	323.031	9.09471	323.031	24.4433
323.031	0.28922	323.031	9.09471	323.031	24.4433
323.031	0.28922	323.031	9.04181	323.031	24.3111
323.031	0.23632	323.031	9.04181	323.031	24.5491
323.031	0.18342	323.031	8.98891	323.031	24.3904
323.031	0.23632	323.031	9.04181	323.031	24.5227
323.031	0.18342	323.031	9.04181	323.031	24.5491
323.031	0.18342	323.031	8.93601	323.031	24.3904
323.031	0.13052	323.031	8.98891	323.031	24.3904
323.031	0.13052	323.031	9.14761	323.062	24.3117
323.031	0.34211	323.031	9.09471	323.062	24.3382
323.031	0.34211	323.031	9.2534	323.062	24.6027
323.031	0.39501	323.031	9.2534	323.062	24.3382
323.031	0.39501	323.031	9.3063	323.062	24.3646
323.031	0.34211	323.031	9.2005	323.062	24.3911
323.031	0.23632	323.031	9.04181	323.062	24.444
323.031	0.28922	323.031	9.14761	323.062	24.4969
323.031	0.39501	323.031	9.09471	323.062	24.2588
323.031	0.39501	323.031	9.09471	323.062	24.3382
323.031	0.39501	323.031	9.09471	323.062	24.6291
323.031	0.39501	323.031	9.04181	323.062	24.4704
323.031	0.34211	323.031	9.04181	323.062	24.3646
323.031	0.34211	323.031	8.98891	323.062	24.2324
323.031	0.28922	323.031	8.98891	323.062	24.2588
323.031	0.28922	323.031	9.04181	323.062	24.4175
323.031	0.39501	323.031	8.98891	323.062	24.4969
323.031	0.34211	323.031	8.98891	323.062	24.4969
323.031	0.28922	323.031	9.04181	323.062	24.4704
323.031	0.39501	323.031	9.04181	323.062	24.5233
323.031	0.34211	323.031	9.14761	323.062	24.5498
323.031	0.18342	323.031	9.2534	323.062	24.3117
323.031	0.23632	323.031	9.2005	323.062	24.6027
323.031	0.02473	323.031	9.04181	323.062	24.5498
323.031	0.02473	323.031	8.51283	323.062	24.5498
323.031	0.07762	323.031	8.45993	323.062	24.3117
323.031	0.07762	323.031	8.30124	323.062	24.5762
323.031	0.02473	323.031	8.30124	323.062	24.6027
323.031	-0.02817	323.031	8.08965	323.062	24.5498
323.031	-0.02817	323.031	8.19544	323.062	24.6291
323.031	-0.18687	323.031	8.35414	323.062	24.3382
323.031	-0.18687	323.031	8.19544	323.062	24.4175
323.031	-0.23977	323.031	8.30124	323.062	24.4969
323.031	-0.34556	323.031	8.30124	323.062	24.5233
323.031	-0.18687	323.031	8.30124	323.062	24.4175
323.031	-0.29266	323.031	8.30124	323.062	24.3646
323.031	-27.9583	323.031	8.19544	323.062	24.2588
323.031	-0.02817	323.031	8.14255	323.062	24.2853
323.031	0.02473	323.031	8.35414	323.062	24.2588
323.031	-0.02817	323.031	8.24834	323.062	24.3911
323.031	0.02473	323.031	8.19544	323.062	24.3911
323.031	0.02473	323.031	8.14255	323.062	24.2324
323.031	-56.2587	323.031	8.08965	323.062	24.2059
323.031	-84.612	323.031	8.40704	323.062	24.3911
323.031	0.23632	323.031	8.40704	323.062	24.3646
323.031	0.23632	323.031	8.40704	323.062	24.2059
323.031	0.23632	323.031	8.03675	323.062	24.2059
323.031	0.18342	323.031	8.51283	323.062	24.444
323.031	0.18342	323.031	8.51283	323.062	24.444
323.031	0.13052	323.031	8.51283	323.062	24.444
323.031	0.18342	323.031	8.56573	323.062	24.3382
323.031	0.18342	323.031	8.03675	323.062	24.3646
323.031	0.18342	323.031	8.56573	323.062	24.3382
323.031	0.13052	323.031	8.03675	323.062	24.3382
323.031	0.18342	323.031	8.03675	323.062	24.3117
323.031	0.18342	323.031	8.30124	323.062	24.3117
323.031	0.13052	323.031	8.30124	323.062	24.2853
323.031	0.07762	323.031	8.51283	323.062	24.2853
323.031	0.02473	323.031	8.45993	323.062	24.3117
323.031	-0.02817	323.031	8.51283	323.062	24.3117
323.031	-0.02817	323.031	8.14255	323.062	24.3117
323.031	0.07762	323.031	8.08965	323.062	24.2853
323.031	0.07762	323.031	8.08965	323.062	24.2324
323.031	0.13052	323.031	8.03675	323.062	24.3382
323.031	0.18342	323.031	8.03675	323.062	24.3382
323.031	0.28922	323.031	8.14255	323.062	24.3117
323.031	0.39501	323.031	8.19544	323.062	24.3117
323.031	0.34211	323.031	8.19544	323.062	24.3117
323.031	0.28922	323.031	8.19544	323.062	24.3117
323.031	0.23632	323.031	8.35414	323.062	24.3382
323.031	0.23632	323.031	8.40704	323.062	24.4175
323.031	0.39501	323.031	8.35414	323.062	24.4175
323.031	0.34211	323.031	8.45993	323.062	24.3382
323.031	0.44791	323.031	8.56573	323.062	24.3382
323.031	0.44791	323.031	8.51283	323.062	24.3117
323.031	0.39501	323.031	8.45993	323.062	24.1795
323.031	0.34211	323.031	8.30124	323.062	24.3382
323.031	0.34211	323.031	8.35414	323.062	24.3646
323.031	0.28922	323.031	8.19544	323.062	24.3646
323.031	0.28922	323.031	8.19544	323.062	24.4969
323.031	0.34211	323.031	8.19544	323.062	24.5233
323.031	0.39501	323.031	8.14255	323.062	24.5498
323.031	0.28922	323.031	8.19544	323.062	24.5762
323.031	0.23632	323.031	8.24834	323.062	24.2853
323.031	0.18342	323.031	8.14255	323.062	24.2853
323.031	0.39501	323.031	8.24834	323.062	24.3117
323.031	0.50081	323.031	8.30124	323.062	24.2853
323.031	0.28922	323.031	8.14255	323.062	24.3117
323.031	0.39501	323.031	8.14255	323.062	24.3382
323.031	0.18342	323.031	8.08965	323.062	24.3117
323.031	0.55371	323.031	8.19544	323.062	24.2853
323.031	0.34211	323.031	8.14255	323.062	24.3382
323.031	0.39501	323.031	8.08965	323.062	24.3382
323.031	0.44791	323.031	8.14255	323.062	24.2853
323.031	0.39501	323.031	8.14255	323.062	24.2853
323.031	0.44791	323.031	8.14255	323.062	24.2853
323.031	0.39501	323.031	8.30124	323.062	24.444
323.031	0.34211	323.031	8.67153	323.062	24.4969
323.031	0.39501	323.031	8.51283	323.062	24.5498
323.031	0.39501	323.031	8.51283	323.062	24.4704
323.031	0.34211	323.031	8.61863	323.062	24.4704
323.031	0.39501	323.031	8.45993	323.062	24.4175
323.031	0.44791	323.031	8.45993	323.062	24.3382
323.031	0.44791	323.031	8.51283	323.062	24.3117
323.031	0.39501	323.031	8.56573	323.062	24.2853
323.031	0.34211	323.031	8.56573	323.062	24.2588
323.031	0.39501	323.031	8.56573	323.062	24.3646
323.031	0.28922	323.031	8.51283	323.062	24.3646
323.031	0.23632	323.031	8.45993	323.062	24.3646
323.031	0.18342	323.031	8.14255	323.062	24.3646
323.031	0.28922	323.031	8.14255	323.062	24.3646
323.031	0.39501	323.031	8.30124	323.062	24.5498
323.031	0.28922	323.031	8.30124	323.062	24.4969
323.031	0.28922	323.031	8.30124	323.062	24.3646
323.031	0.34211	323.031	8.19544	323.062	24.3382
323.031	0.34211	323.031	8.19544	323.062	24.2853
323.031	0.28922	323.031	8.35414	323.062	24.2853
323.031	0.18342	323.031	8.30124	323.062	24.2853
323.031	0.18342	323.031	8.24834	323.062	24.3382
323.031	0.23632	323.031	8.56573	323.062	24.2853
323.031	0.13052	323.031	8.61863	323.062	24.2588
323.031	0.13052	323.031	8.61863	323.062	24.2324
323.031	0.28922	323.031	8.40704	323.062	24.2853
323.031	0.23632	323.031	8.35414	323.062	24.3117
323.031	0.28922	323.031	8.30124	323.062	24.3117
323.031	0.13052	323.031	8.51283	323.062	24.4969
323.031	0.02473	323.031	8.45993	323.062	24.444
323.031	-0.08107	323.031	8.08965	323.062	24.3646
323.031	0.28922	323.031	8.08965	323.062	24.3117
323.031	0.28922	323.031	8.08965	323.062	24.3646
323.031	0.28922	323.031	8.35414	323.062	24.4704
323.031	0.13052	323.031	8.35414	323.062	24.3646
323.031	0.02473	323.031	8.45993	323.062	24.3646
323.031	0.18342	323.031	8.45993	323.062	24.4969
323.031	0.6066	323.031	8.51283	323.062	24.4969
323.031	0.55371	323.031	8.56573	323.062	24.444
323.031	0.39501	323.031	8.14255	323.062	24.444
323.031	0.39501	323.031	8.45993	323.062	24.3382
323.031	0.50081	323.031	8.40704	323.062	24.4175
323.031	0.44791	323.031	8.45993	323.062	24.3911
323.031	0.34211	323.031	8.08965	323.062	24.3911
323.031	0.28922	323.031	8.35414	323.062	24.3911
323.031	0.23632	323.031	8.51283	323.062	24.3646
323.031	0.28922	323.031	8.51283	323.062	24.3382
323.031	0.28922	323.031	8.45993	323.062	24.444
323.031	0.28922	323.031	8.45993	323.062	24.3911
323.031	0.34211	323.031	8.51283	323.062	24.3382
323.031	0.34211	323.031	8.77732	323.062	24.3382
323.062	-0.23978	323.031	8.45993	323.062	24.3646
323.062	0.2363	323.062	8.88312	323.062	24.3911
323.062	0.02471	323.062	8.24835	323.062	24.3646
323.062	0.50079	323.062	9.04182	323.062	24.444
323.062	0.50079	323.062	8.30125	323.062	24.4175
323.062	-0.08109	323.062	8.14255	323.062	24.2853
323.062	-0.18689	323.062	8.14255	323.062	24.2853
323.062	-0.18689	323.062	8.03676	323.062	24.4175
323.062	0.07761	323.062	7.93096	323.062	24.3646
323.062	0.07761	323.062	8.14255	323.062	24.3911
323.062	0.2363	323.062	8.08966	323.062	24.3911
323.062	-0.13399	323.062	8.03676	323.062	24.3911
323.062	-0.18689	323.062	7.98386	323.062	24.4969
323.062	-0.08109	323.062	8.03676	323.062	24.4969
323.062	-0.23978	323.062	8.77733	323.062	24.3911
323.062	0.39499	323.062	8.24835	323.062	24.3117
323.062	0.2363	323.062	8.19545	323.062	24.3911
323.062	0.2363	323.062	8.19545	323.062	24.444
323.062	0.44789	323.062	8.19545	323.062	24.444
323.062	0.02471	323.062	8.77733	323.062	24.4969
323.062	-0.23978	323.062	8.03676	323.062	24.5498
323.062	-0.08109	323.062	8.03676	323.062	24.5498
323.062	0.39499	323.062	8.14255	323.062	24.3646
323.062	-0.34558	323.062	8.19545	323.062	24.3382
323.062	-0.18689	323.062	9.09472	323.062	24.5762
323.062	0.02471	323.062	8.03676	323.062	24.6027
323.062	0.50079	323.062	8.14255	323.062	24.6027
323.062	0.44789	323.062	8.14255	323.062	24.5498
323.062	0.34209	323.062	8.19545	323.062	24.4704
323.062	0.34209	323.062	8.35415	323.062	24.4175
323.062	0.39499	323.062	7.93096	323.062	24.3911
323.062	0.34209	323.062	7.93096	323.062	24.3646
323.062	0.2892	323.062	7.93096	323.062	24.2853
323.062	0.34209	323.062	8.67153	323.062	24.3382
323.062	0.39499	323.062	8.77733	323.062	24.4969
323.062	0.2892	323.062	8.08966	323.062	24.4969
323.062	0.2892	323.062	8.03676	323.062	24.4175
323.062	0.34209	323.062	8.45994	323.062	24.4969
323.062	0.39499	323.062	8.51284	323.062	24.444
323.062	0.39499	323.062	8.45994	323.062	24.4175
323.062	0.2363	323.062	8.03676	323.062	24.4704
323.062	0.34209	323.062	8.14255	323.062	24.3911
323.062	0.39499	323.062	8.03676	323.062	24.6027
323.062	0.2363	323.062	7.98386	323.062	24.6027
323.062	0.34209	323.062	8.03676	323.062	24.5762
323.062	0.34209	323.062	8.40704	323.062	24.2853
323.062	0.39499	323.062	8.45994	323.062	24.2324
323.062	-0.02819	323.062	8.19545	323.062	24.2324
323.062	0.07761	323.062	8.24835	323.062	24.2853
323.062	0.02471	323.062	8.30125	323.062	24.444
323.062	0.02471	323.062	8.24835	323.062	24.4969
323.062	-0.45138	323.062	8.30125	323.062	24.4969
323.062	-0.45138	323.062	8.24835	323.062	24.444
323.062	-0.34558	323.062	8.24835	323.062	24.3646
323.062	0.2363	323.062	8.56574	323.062	24.3646
323.062	0.2892	323.062	8.51284	323.062	24.3646
323.062	0.1834	323.062	8.19545	323.062	24.3646
323.062	0.1834	323.062	8.24835	323.062	24.5498
323.062	0.2363	323.062	8.45994	323.062	24.4969
323.062	0.2363	323.062	7.87806	323.062	24.3911
323.062	0.44789	323.062	7.87806	323.062	24.3382
323.062	0.39499	323.062	7.87806	323.062	24.3646
323.062	0.50079	323.062	8.93602	323.062	24.4175
323.062	0.50079	323.062	8.98892	323.062	24.444
323.062	0.44789	323.062	8.08966	323.062	24.3911
323.062	0.39499	323.062	8.14255	323.062	24.6556
323.062	0.50079	323.062	8.93602	323.062	24.682
323.062	0.55369	323.062	8.98892	323.062	24.4704
323.062	0.44789	323.062	8.08966	323.062	24.4704
323.062	0.2892	323.062	7.93096	323.062	24.5498
323.062	0.34209	323.062	9.25341	323.062	24.4969
323.062	0.2363	323.062	9.25341	323.062	24.444
323.062	0.1834	323.062	9.14761	323.062	24.3646
323.062	0.1305	323.062	9.20051	323.062	24.3382
323.062	0.44789	323.062	9.14761	323.062	24.5498
323.062	0.39499	323.062	8.08966	323.062	24.3911
323.062	0.2892	323.062	8.08966	323.062	24.4704
323.062	0.44789	323.062	8.03676	323.062	24.4704
323.062	0.65948	323.062	8.35415	323.062	24.5498
323.062	0.34209	323.062	8.98892	323.062	24.5762
323.062	0.34209	323.062	8.98892	323.062	24.5498
323.062	0.39499	323.062	8.45994	323.093	24.1537
323.062	-0.02819	323.062	8.45994	323.093	24.2859
323.062	0.02471	323.062	8.24835	323.093	24.1272
323.062	0.34209	323.062	8.19545	323.093	24.3124
323.062	0.39499	323.062	8.19545	323.093	24.2859
323.062	0.55369	323.062	8.14255	323.093	24.2859
323.062	0.44789	323.093	8.03676	323.093	24.3124
323.062	0.55369	323.093	8.08966	323.093	24.3124
323.062	0.50079	323.093	7.98387	323.093	24.2595
323.062	0.50079	323.093	8.08966	323.093	24.3653
323.062	0.44789	323.093	8.03676	323.093	24.3917
323.062	0.44789	323.093	9.09472	323.093	24.233
323.062	0.34209	323.093	9.09472	323.093	24.233
323.062	0.39499	323.093	8.24836	323.093	24.3917
323.062	0.34209	323.093	8.19546	323.093	24.4446
323.062	0.39499	323.093	8.19546	323.093	24.3124
323.062	0.34209	323.093	8.24836	323.093	24.3388
323.062	0.60659	323.125	8.19547	323.093	24.2859
323.062	0.60659	323.125	8.08967	323.093	24.6033
323.062	0.60659	323.125	8.14257	323.093	24.6033
323.062	0.71238	323.125	8.08967	323.093	24.5769
323.062	0.81818	323.125	8.14257	323.093	24.5769
323.062	0.50079	323.125	8.08967	323.125	24.2866
323.093	-0.08111	323.125	8.24836	323.125	24.3395
323.093	-0.02821	323.156	7.82519	323.125	24.4188
323.093	0.02469	323.156	7.82519	323.125	24.3395
323.093	-0.13401	323.156	7.87808	323.125	24.3395
323.093	0.50077	323.156	7.93098	323.125	24.3395
323.093	0.55367	323.156	7.93098	323.156	24.4459
323.093	-0.08111	323.156	7.66649	323.156	24.4988
323.093	-0.08111	323.156	7.5607	323.156	24.4724
323.125	-0.02823	323.156	7.71939	323.156	24.3401
323.125	-0.08113	323.156	7.98388	323.156	24.3666
323.125	-0.02823	323.218	7.98389	323.156	24.3666
323.125	-0.08113	323.218	7.8252	323.156	24.393
323.125	-0.08113	323.218	7.931	323.156	24.393
323.125	-0.08113	323.218	7.98389	323.218	24.3943
323.125	-0.18692	323.249	8.0368	323.218	24.3943
323.125	-0.08113	323.249	7.9839	323.249	24.395
323.125	-0.02823	323.28	8.0897	323.249	24.395
323.125	-0.02823	323.28	8.1955	323.249	24.3156
323.156	-0.02825	323.28	8.2484	323.249	24.2627
323.156	0.07755	323.28	8.1426	323.249	24.2627
323.156	0.13045	323.28	8.08971	323.249	24.2627
323.156	-0.18694	323.28	8.08971	323.249	24.2892
323.156	-0.29274	323.28	8.1426	323.249	24.3421
323.156	-0.34563	323.28	8.1426	323.249	24.3685
323.218	0.13041	323.28	8.08971	323.28	24.3692
323.218	0.13041	323.28	8.03681	323.28	24.3692
323.249	0.13039	323.311	7.93102	323.28	24.3956
323.249	0.18329	323.311	7.87812	323.28	24.4221
323.249	-0.1341	323.373	7.82524	323.373	24.5563
323.249	-0.1341	323.373	7.82524	323.373	24.5563
323.28	-0.02832	323.405	7.93104	323.373	24.4769
323.28	0.07748	323.405	7.98394	323.373	24.4505
323.28	0.18327	323.436	7.87815	323.373	24.4505
323.28	-0.02832	323.436	7.93105	323.373	24.5034
323.28	0.02458	323.436	7.93105	323.373	24.5034
323.311	0.13036	323.436	7.93105	323.373	24.424
323.311	0.13036	323.436	7.98394	323.405	24.4247
323.373	0.13032	323.436	7.98394	323.405	24.4776
323.373	0.18322	323.436	8.03684	323.436	24.4782
323.373	0.18322	323.467	7.98395	323.436	24.4782
323.405	0.1832	323.467	7.98395	323.467	24.426
323.405	0.1303	323.498	8.08976	323.467	24.4524
323.405	0.1303	323.498	7.98396	323.529	24.3744
323.405	0.1303	323.498	8.03686	323.529	24.3744
323.405	0.1303	323.56	7.98397	323.529	24.3479
323.405	0.1832	323.56	8.03687	323.529	24.4273
323.405	0.2361	323.623	8.14268	323.529	24.4802
323.436	0.13028	323.623	8.08978	323.529	24.5066
323.436	0.07739	323.623	8.08978	323.529	24.5066
323.498	0.02445	323.623	8.08978	323.529	24.4537
323.498	-0.18714	323.623	8.03689	323.529	24.4537
323.498	-0.34584	323.654	8.14269	323.623	24.3234
323.498	-0.29294	323.654	8.24848	323.623	24.3763
323.56	0.02441	323.685	8.19559	323.654	24.2976
323.56	-0.02848	323.685	8.19559	323.654	24.2976
323.56	-0.18718	323.747	8.08981	323.654	24.2976
323.56	-0.18718	323.747	8.19561	323.716	24.3254
323.56	-0.29297	323.809	8.08983	323.716	24.3254
323.623	-0.02852	323.809	8.08983	323.747	24.326
323.623	-0.02852	323.809	8.14272	323.747	24.326
323.623	-0.02852	323.841	8.08983	323.809	24.4066
323.623	-0.02852	323.841	7.82534	323.809	24.4595
323.685	-0.02856	323.872	7.77245	323.809	24.4331
323.685	-0.02856	323.872	7.66666	323.809	24.4331
323.685	-0.02856	323.903	7.87825	323.809	24.3273
323.747	-0.02859	323.903	7.82536	323.872	24.4079
323.747	-0.02859	323.934	7.93116	323.872	24.4079
323.841	0.02425	323.934	7.98406	323.903	24.4086
323.841	-0.02865	323.934	8.03696	323.903	24.3821
323.841	-0.08155	324.027	8.14277	324.027	24.3583
323.841	-0.08155	324.027	8.14277	324.027	24.3318
323.872	-0.02867	324.089	8.14279	324.027	24.3583
323.872	-0.02867	324.089	7.98409	324.027	24.4376
323.872	-0.08157	324.183	7.93122	324.027	24.4376
323.872	-0.08157	324.183	7.87832	324.058	24.3853
323.872	-0.08157	324.183	7.98412	324.058	24.306
323.965	-0.08162	324.214	8.03702	324.089	24.3066
323.965	-0.08162	324.214	8.08992	324.089	24.2802
324.058	-0.02878	324.245	8.08993	324.214	24.3357
324.058	0.02412	324.245	8.03703	324.214	24.3621
324.152	0.07696	324.276	7.98414	324.214	24.3357
324.152	0.12986	324.276	7.98414	324.276	24.3105
324.152	0.18276	324.401	7.93127	324.276	24.3105
324.183	0.18274	324.401	7.98417	324.339	24.3382
324.183	0.23564	324.401	7.87837	324.339	24.3382
324.214	0.28852	324.463	7.98418	324.401	24.313
324.214	0.23562	324.463	7.87838	324.401	24.2601
324.245	0.12981	324.556	7.87841	324.401	24.2601
324.245	0.12981	324.556	7.66681	324.463	24.3672
324.245	0.1827	324.588	7.71972	324.463	24.3408
324.339	0.12975	324.588	7.77262	324.463	24.3408
324.339	0.02395	324.588	7.93131	324.463	24.2614
324.432	-0.029	324.619	7.93132	324.588	24.3433
324.432	-0.1348	324.619	7.93132	324.588	24.3433
324.556	-0.08197	324.681	8.03713	324.65	24.3446
324.556	-0.08197	324.681	7.98423	324.65	24.371
324.588	-0.08199	324.837	8.09006	324.774	24.3736
324.588	-0.13489	324.837	8.09006	324.774	24.3736
324.588	-0.08199	324.899	8.14297	324.774	24.3471
324.619	0.07669	324.899	8.19587	324.837	24.4013
324.619	-0.02911	324.899	8.24877	324.837	24.3748
324.681	0.12955	324.992	8.19589	324.899	24.429
324.681	0.12955	324.992	8.143	324.899	24.429
324.805	0.12948	325.055	8.09011	324.93	24.4032
324.805	0.07658	325.055	8.14301	324.93	24.4032
324.868	0.12944	325.086	8.09012	324.93	24.3767
324.868	0.07654	325.086	8.14302	325.055	24.4057
324.868	0.07654	325.21	8.14305	325.055	24.4057
325.023	-0.18804	325.21	8.19594	325.148	24.4076
325.023	-0.13514	325.21	8.09015	325.148	24.3812
325.023	0.02355	325.303	8.19597	325.272	24.3572
325.023	0.02355	325.303	8.14307	325.272	24.3572
325.086	-0.24098	325.428	8.0902	325.272	24.3572
325.086	-0.08228	325.428	8.0902	325.303	24.3578
325.086	-0.02938	325.49	8.09021	325.303	24.3314
325.179	0.07636	325.49	8.14311	325.428	24.3339
325.179	0.07636	325.49	8.09021	325.428	24.3339
325.303	0.07628	325.584	8.03733	325.459	24.3609
325.303	-0.02951	325.584	7.98444	325.459	24.3345
325.397	0.02333	325.646	7.98445	325.615	24.3376
325.397	0.02333	325.646	8.03735	325.615	24.3112
325.521	0.12905	325.77	8.09028	325.615	24.3641
325.521	0.02326	325.77	8.09028	325.739	24.3665
325.521	-0.02964	325.864	8.0374	325.739	24.393
325.584	-0.13548	325.864	7.9845	325.864	24.369
325.584	-0.08258	325.864	8.0374	325.864	24.3425
325.677	-0.02973	326.019	8.09033	325.926	24.3967
325.677	-0.02973	326.019	8.09033	325.926	24.4496
325.77	-0.02979	326.082	7.98455	326.019	24.4514
325.77	-0.02979	326.082	7.98455	326.019	24.425
325.926	0.02302	326.206	7.98458	326.019	24.425
325.926	0.02302	326.206	7.98458	326.082	24.3997
325.926	0.02302	326.269	7.8788	326.082	24.3733
326.019	0.07586	326.269	7.93169	326.237	24.3234
326.019	0.12876	326.269	7.98459	326.237	24.3499
326.113	0.1816	326.393	8.09042	326.362	24.4581
326.113	0.1816	326.393	8.09042	326.362	24.4581
326.237	0.12863	326.517	8.09045	326.362	24.4052
326.237	0.12863	326.517	8.09045	326.486	24.3812
326.237	0.18153	326.673	8.30207	326.486	24.3018
326.331	0.12858	326.673	8.19628	326.611	24.2513
326.331	0.23437	326.673	8.09048	326.611	24.3042
326.424	0.23432	326.798	8.3021	326.673	24.3583
326.424	0.23432	326.798	8.19631	326.673	24.3847
326.58	0.18133	326.891	8.09053	326.767	24.3865
326.58	0.28713	326.891	8.09053	326.767	24.3601
326.704	0.33995	326.922	8.14344	326.767	24.3336
326.704	0.39285	326.922	8.14344	326.922	24.3366
326.704	0.33995	327.109	8.09058	326.922	24.3101
326.829	0.23408	327.109	7.98478	327.047	24.3654
326.829	0.28698	327.109	7.98478	327.047	24.3918
326.922	0.18113	327.265	7.98482	327.233	24.3689
326.922	0.12823	327.265	8.03772	327.233	24.3424
327.047	0.07526	327.42	8.03775	327.296	24.3436
327.047	0.12816	327.42	8.03775	327.296	24.3436
327.171	0.18099	327.545	7.98488	327.296	24.3436
327.171	0.28678	327.545	7.87909	327.451	24.32
327.171	0.28678	327.638	7.93201	327.451	24.2936
327.358	0.28667	327.638	7.93201	327.576	24.2694
327.358	0.23378	327.638	7.9849	327.576	24.2959
327.451	0.28662	327.763	7.98493	327.7	24.3246
327.451	0.23372	327.763	8.03783	327.7	24.3511
327.607	0.23363	327.887	8.09076	327.7	24.4304
327.607	0.12784	327.887	8.03786	327.856	24.4068
327.607	0.12784	328.074	7.985	327.856	24.4332
327.763	0.23354	328.074	7.985	328.074	24.3578
327.763	0.33934	328.074	7.93211	328.074	24.3578
327.856	0.28639	328.261	7.87925	328.167	24.3066
327.856	0.18059	328.261	7.93215	328.167	24.3595
327.981	0.18052	328.385	7.98507	328.292	24.3617
327.981	0.18052	328.385	8.09087	328.292	24.3617
328.198	0.23329	328.479	8.14379	328.292	24.3352
328.198	0.1804	328.479	8.19669	328.416	24.4168
328.198	0.1804	328.603	8.09092	328.416	24.4168
328.323	0.23322	328.603	8.19671	328.603	24.4465
328.323	0.23322	328.603	8.19671	328.603	24.42
328.479	0.18024	328.821	8.30256	328.759	24.4227
328.479	0.18024	328.821	8.19676	328.759	24.3698
328.634	0.12725	328.977	8.1439	328.977	24.4264
328.634	0.18015	328.977	8.091	328.977	24.4528
328.79	0.12716	329.163	8.14394	328.977	24.4793
328.79	0.18006	329.163	8.19684	329.07	24.4809
328.79	0.18006	329.288	8.24977	329.07	24.4809
328.883	0.07421	329.288	8.30267	329.226	24.5099
328.883	0.18001	329.288	8.24977	329.226	24.5099
329.101	0.28568	329.444	8.2498	329.319	24.5114
329.101	0.28568	329.444	8.1969	329.319	24.485
329.257	0.2327	329.568	8.19693	329.319	24.4321
329.257	0.074	329.568	8.14403	329.568	24.4362
329.257	0.074	329.755	8.09118	329.568	24.4626
329.444	0.1268	329.755	8.09118	329.693	24.4911
329.444	0.0739	329.755	8.14408	329.693	24.5439
329.599	0.17961	329.879	8.197	329.942	24.5214
329.599	0.12671	329.879	8.197	329.942	24.6008
329.755	0.17953	330.159	8.14417	330.035	24.47
329.755	0.07373	330.159	8.09127	330.035	24.5229
329.879	0.12656	330.253	8.03839	330.035	24.5229
329.879	0.07366	330.253	8.03839	330.222	24.4729
329.879	0.12656	330.409	8.14422	330.222	24.4729
330.097	0.07354	330.409	8.14422	330.346	24.4483
330.097	0.12644	330.409	8.09132	330.346	24.4483
330.253	0.23215	330.564	7.98556	330.564	24.4515
330.253	0.17926	330.564	7.93266	330.564	24.4251
330.471	0.23204	330.782	7.93271	330.564	24.4515
330.471	0.23204	330.782	7.98561	330.751	24.4543
330.471	0.28493	330.938	7.98564	330.751	24.4807
330.627	0.39065	330.938	8.03854	331	24.4843
330.627	0.33775	331.156	8.14438	331	24.4578
330.782	0.33767	331.156	8.19728	331.093	24.4856
330.782	0.12607	331.156	8.19728	331.093	24.512
330.969	0.07308	331.28	8.25021	331.28	24.5675
330.969	0.07308	331.28	8.30311	331.28	24.5675
331.187	0.23166	331.467	8.30315	331.28	24.5675
331.187	0.33745	331.467	8.25025	331.405	24.5692
331.187	0.33745	331.623	8.14449	331.405	24.6485
331.373	0.33736	331.623	8.19739	331.654	24.7047
331.373	0.33736	331.623	8.19739	331.654	24.6518
331.56	0.28436	331.841	8.19743	331.841	24.5749
331.56	0.23146	331.841	8.19743	331.841	24.4956
331.685	0.2314	332.027	8.19747	332.089	24.4987
331.685	0.1785	332.027	8.09168	332.089	24.4987
331.872	0.07261	332.245	8.03883	332.089	24.4722
331.872	0.01971	332.245	8.03883	332.214	24.5002
331.872	0.17841	332.401	8.09176	332.214	24.4737
332.058	0.07252	332.401	8.09176	332.401	24.5024
332.058	0.23121	332.401	8.09176	332.401	24.5024
332.307	0.23109	332.588	8.0918	332.556	24.5042
332.307	0.23109	332.588	8.0918	332.556	24.4778
332.525	0.07228	332.743	8.09183	332.556	24.4778
332.525	0.12518	332.743	8.09183	332.805	24.4806
332.525	0.12518	332.992	8.14478	332.805	24.4277
332.681	0.2309	333.179	8.30352	332.992	24.4033
332.681	0.2838	333.179	8.30352	332.992	24.4033
332.868	0.17791	333.179	8.35641	333.241	24.4323
332.868	0.12502	333.179	8.40931	333.241	24.4323
333.055	0.07203	333.428	8.35647	333.397	24.4339
333.055	0.17782	333.428	8.30357	333.397	24.4868
333.272	0.17772	333.584	8.2507	333.397	24.5133
333.272	0.17772	333.584	8.2507	333.615	24.5154
333.272	0.17772	333.77	8.19784	333.615	24.4889
333.459	0.28343	333.77	8.14495	333.77	24.4904
333.459	0.28343	333.77	8.09205	333.77	24.464
333.708	0.23042	333.895	8.09208	334.019	24.4398
333.708	0.28331	333.895	8.09208	334.019	24.4398
333.895	0.23033	334.175	8.09213	334.206	24.415
333.895	0.23033	334.175	8.09213	334.206	24.415
334.082	0.28314	334.393	8.09218	334.206	24.415
334.082	0.28314	334.393	8.09218	334.455	24.47
334.082	0.23025	334.642	8.03933	334.455	24.4964
334.269	0.12437	334.642	8.03933	334.642	24.4979
334.269	0.07147	334.642	8.09223	334.642	24.4979
334.517	0.01846	334.798	8.09226	334.86	24.4731
334.517	0.01846	334.798	8.03936	334.86	24.4467
334.704	0.01838	335.016	7.93361	334.86	24.4202
334.704	0.07128	335.016	7.98651	335.016	24.4478
334.704	0.07128	335.171	8.03944	335.016	24.4214
334.984	0.07116	335.171	8.09234	335.265	24.5025
334.984	0.01826	335.42	8.03949	335.265	24.5025
335.171	0.01818	335.42	8.09239	335.483	24.504
335.171	0.01818	335.42	8.09239	335.483	24.3453
335.358	0.071	335.638	7.98664	335.763	24.2413
335.358	0.071	335.638	7.98664	335.763	24.1884
335.576	0.07091	335.887	7.98669	335.763	24.2677
335.576	0.12381	335.887	8.03958	335.918	24.3744
335.576	0.12381	336.074	7.98672	335.918	24.3744
335.794	0.01793	336.074	8.03962	336.136	24.4286
335.794	0.01793	336.074	7.98672	336.136	24.4286
336.012	0.12364	336.292	7.98677	336.292	24.4294
336.012	0.22943	336.292	7.93387	336.292	24.4559
336.261	0.28224	336.447	7.9339	336.541	24.4043
336.261	0.33513	336.447	7.9339	336.541	24.3778
336.479	0.33505	336.697	7.88105	336.541	24.272
336.479	0.28215	336.697	7.88105	336.821	24.2998
336.479	0.28215	336.945	7.8811	336.821	24.2998
336.665	0.28208	336.945	7.934	337.07	24.4332
336.665	0.33498	336.945	7.934	337.07	24.4332
336.883	0.54649	337.226	7.93405	337.257	24.4604
336.883	0.4936	337.226	7.98695	337.257	24.4075
337.101	0.54642	337.35	7.98697	337.257	24.3017
337.101	0.33483	337.35	7.98697	337.444	24.3024
337.101	0.28193	337.599	8.03992	337.444	24.3024
337.35	0.17605	337.599	7.98702	337.661	24.3826
337.35	0.17605	337.599	7.98702	337.661	24.3826
337.63	0.07016	337.755	8.03995	337.911	24.4363
337.63	0.17595	337.755	8.09285	337.911	24.4627
337.848	0.17588	338.066	8.14581	338.128	24.4634
337.848	0.22878	338.066	8.14581	338.128	24.4634
338.035	0.12293	338.253	8.19874	338.128	24.4898
338.035	0.12293	338.253	8.09294	338.409	24.517
338.035	0.12293	338.533	8.0401	338.409	24.4906
338.222	0.17577	338.533	7.9343	338.627	24.4118
338.222	0.12287	338.533	7.9343	338.627	24.4382
338.471	0.12279	338.72	7.93433	338.813	24.3857
338.471	0.017	338.72	7.98723	338.813	24.3857
338.72	0.01693	338.938	7.88148	338.969	24.386
338.72	-0.03597	338.938	7.66988	338.969	24.4389
338.969	0.06975	339.125	7.72282	338.969	24.4654
338.969	0.12265	339.125	7.77571	339.249	24.4923
338.969	0.17555	339.436	7.98736	339.249	24.4923
339.156	0.1755	339.436	7.98736	339.498	24.5191
339.156	0.1755	339.436	8.04026	339.498	24.4927
339.436	0.17543	339.654	8.0403	339.747	24.4665
339.436	0.17543	339.654	8.0932	339.747	24.4929
339.56	0.2283	339.903	8.04034	339.747	24.4929
339.56	0.2283	339.903	8.09324	339.965	24.4138
339.56	0.2283	340.089	8.04038	339.965	24.3873
339.872	0.17532	340.089	7.98748	340.214	24.4139
339.872	0.17532	340.089	7.98748	340.214	24.4404
340.089	0.12238	340.339	8.04042	340.37	24.4404
340.089	0.12238	340.339	8.19911	340.37	24.4404
340.37	0.17521	340.494	8.30494	340.65	24.4141
340.37	0.06942	340.494	8.25204	340.65	24.3876
340.556	0.17517	340.774	8.19919	340.65	24.3612
340.556	0.17517	340.774	8.19919	340.899	24.3611
340.556	0.12228	341.055	8.14634	340.899	24.3876
340.774	0.06934	341.055	8.19924	341.148	24.4404
340.774	0.17513	341.055	8.25213	341.148	24.414
340.961	0.28089	341.303	8.09348	341.366	24.4403
340.961	0.33379	341.303	7.98769	341.366	24.4403
341.272	0.22794	341.49	7.93482	341.584	24.4402
341.272	0.06925	341.49	7.88192	341.584	24.4402
341.49	0.28081	341.708	7.93485	341.584	24.4666
341.49	0.17501	341.708	7.93485	341.77	24.4664
341.49	0.06921	341.926	7.93489	341.77	24.44
341.77	0.33366	341.926	7.93489	342.082	24.3868
341.77	0.28076	341.926	8.09358	342.082	24.3868
341.957	0.22784	342.175	8.30522	342.3	24.3865
341.957	0.12205	342.175	8.19942	342.3	24.3865
342.175	0.12202	342.424	8.19946	342.3	24.3865
342.175	0.12202	342.424	8.14656	342.58	24.4125
342.175	0.06912	342.735	8.09371	342.58	24.4389
342.393	0.0691	342.735	8.09371	342.767	24.4386
342.393	0.0691	342.735	8.09371	342.767	24.4386
342.673	0.22776	342.922	8.04084	343.016	24.4117
342.673	0.22776	342.922	8.09374	343.016	24.4117
342.922	0.22774	343.14	8.14667	343.202	24.3849
342.922	0.17484	343.14	8.19957	343.202	24.3849
343.171	0.22772	343.327	8.1467	343.202	24.3585
343.171	0.28062	343.327	8.1996	343.514	24.4636
343.171	0.49221	343.607	7.93515	343.514	24.4107
343.389	0.4922	343.607	8.09385	343.731	24.4895
343.389	0.5451	343.607	8.14674	343.731	24.4366
343.607	0.43929	343.887	7.98809	343.981	24.3831
343.607	0.49219	343.887	8.04099	343.981	24.3566
343.825	0.43929	344.136	8.09392	344.198	24.3825
343.825	0.43929	344.136	8.14682	344.198	24.409
344.105	0.38638	344.323	8.09395	344.198	24.4354
344.105	0.49218	344.323	8.04105	344.416	24.4612
344.105	0.43928	344.572	7.98819	344.416	24.4612
344.354	0.28059	344.572	7.98819	344.634	24.4342
344.354	0.22769	344.572	7.98819	344.634	24.4342
344.634	0.28059	344.728	7.93531	344.883	24.4334
344.634	0.33349	344.728	7.93531	344.883	24.4598
344.821	0.2806	345.039	7.93535	344.883	24.4069
344.821	0.33349	345.039	7.93535	345.132	24.3797
344.821	0.38639	345.288	7.93539	345.132	24.3797
345.07	0.4922	345.288	7.88249	345.413	24.4052
345.07	0.4393	345.288	7.93539	345.413	24.4052
345.257	0.12192	345.537	7.98832	345.63	24.4045
345.257	0.28062	345.537	8.04122	345.63	24.4309
345.506	0.12194	345.755	7.98835	345.848	24.4302
345.506	0.22774	345.755	7.98835	345.848	24.4831
345.755	0.28066	346.004	7.98838	345.848	24.4831
345.755	0.28066	346.004	8.04128	346.066	24.4029
345.755	0.33355	346.222	7.98841	346.066	24.3765
346.066	0.38648	346.222	7.98841	346.346	24.3755
346.066	0.38648	346.222	7.98841	346.346	24.349
346.284	0.33361	346.471	8.04134	346.595	24.3481
346.284	0.33361	346.471	8.20003	346.595	24.401
346.502	0.38654	346.72	8.25296	346.595	24.4274
346.502	0.33364	346.72	8.30586	346.875	24.4528
346.502	0.33364	347.031	8.253	346.875	24.4263
346.72	0.33367	347.031	8.253	347.062	24.4785
346.72	0.33367	347.218	8.30592	347.062	24.452
347	0.22792	347.218	8.30592	347.28	24.504
347	0.22792	347.218	8.30592	347.28	24.5305
347.249	0.38666	347.467	8.20015	347.529	24.503
347.249	0.43956	347.467	8.25305	347.529	24.4766
347.529	0.49251	347.654	8.20017	347.529	24.4501
347.529	0.38672	347.654	8.09437	347.809	24.4754
347.529	0.38672	347.965	8.14731	347.809	24.5019
347.716	0.33386	347.965	8.09441	348.027	24.4745
347.716	0.38676	347.965	8.2002	348.027	24.448
347.996	0.33393	348.214	8.25313	348.307	24.4204
347.996	0.49262	348.214	8.30603	348.307	24.4204
348.183	0.54556	348.463	8.30605	348.556	24.4458
348.183	0.70426	348.463	8.25315	348.556	24.4458
348.463	0.70433	348.681	8.35897	348.556	24.4458
348.463	0.70433	348.681	8.30607	348.774	24.3919
348.463	0.54564	348.899	8.41189	348.774	24.3919
348.712	0.43991	348.899	8.41189	348.992	24.391
348.712	0.38702	348.899	8.46479	348.992	24.4174
349.023	0.44001	349.117	8.41191	349.241	24.4428
349.023	0.44001	349.117	8.35901	349.241	24.4692
349.21	0.65166	349.397	8.20035	349.241	24.4957
349.21	0.49297	349.397	8.25325	349.49	24.4946
349.21	0.49297	349.646	8.35906	349.49	24.4946
349.459	0.81044	349.646	8.46486	349.739	24.4406
349.459	0.91624	349.895	8.46488	349.739	24.4671
349.646	0.8634	349.895	8.51778	349.926	24.4134
349.646	0.70471	349.895	8.51778	349.926	24.4134
349.926	0.70482	350.113	8.412	350.206	24.4121
349.926	0.59902	350.113	8.30621	350.206	24.4121
350.206	0.54623	350.331	8.35912	350.206	24.4386
350.206	0.44044	350.331	8.25333	350.424	24.4376
350.206	0.38754	350.58	8.25335	350.424	24.4112
350.455	0.33475	350.58	8.25335	350.673	24.3836
350.455	0.44054	350.58	8.35914	350.673	24.3836
350.673	0.33484	350.829	8.35916	350.922	24.3826
350.673	0.22904	350.829	8.35916	350.922	24.409
350.891	0.22914	351.078	8.30628	351.14	24.5668
350.891	0.22914	351.078	8.30628	351.14	24.5403
351.078	0.33503	351.358	8.3063	351.14	24.461
351.078	0.44082	351.358	8.25341	351.358	24.5394
351.078	0.38792	351.545	8.30632	351.358	24.5394
351.358	0.33516	351.545	8.25342	351.607	24.5119
351.358	0.22937	351.545	8.25342	351.607	24.4854
351.638	0.3353	351.794	8.30633	351.856	24.4844
351.638	0.28241	351.794	8.41213	351.856	24.4844
351.918	0.22966	352.012	8.41214	351.856	24.5373
351.918	0.17676	352.012	8.35924	352.074	24.457
351.918	0.28256	352.261	8.30636	352.074	24.457
352.105	0.33556	352.261	8.30636	352.323	24.4296
352.105	0.44135	352.51	8.41217	352.323	24.4031
352.323	0.49437	352.51	8.41217	352.572	24.4021
352.323	0.49437	352.51	8.35927	352.572	24.3757
352.541	0.4416	352.821	8.41219	352.821	24.3747
352.541	0.5474	352.821	8.41219	352.821	24.3483
352.852	0.54759	352.977	8.3593	352.821	24.3747
352.852	0.60049	352.977	8.3064	353.039	24.3474
352.852	0.60049	353.226	8.20062	353.039	24.3474
353.07	0.44193	353.226	8.20062	353.257	24.3201
353.07	0.54773	353.226	8.25352	353.257	24.3466
353.35	0.33632	353.413	8.35932	353.506	24.4515
353.35	0.33632	353.413	8.41222	353.506	24.3986
353.537	0.38934	353.693	8.30643	353.755	24.5035
353.537	0.33644	353.693	8.41223	353.755	24.4506
353.786	0.33662	353.942	8.14775	353.755	24.4506
353.786	0.38951	353.942	7.98906	354.004	24.4497
353.786	0.38951	354.222	7.93617	354.004	24.5026
353.973	0.54834	354.222	8.04196	354.222	24.5018
353.973	0.54834	354.222	8.14776	354.222	24.4754
354.253	0.60144	354.44	8.25356	354.44	24.4482
354.253	0.44275	354.44	8.30646	354.44	24.4217
354.502	0.39004	354.658	8.35937	354.44	24.3953
354.502	0.33714	354.658	8.25357	354.689	24.4209
354.502	0.39004	354.875	8.20068	354.689	24.4209
354.782	0.54895	354.875	8.14778	354.938	24.4201
354.782	0.70764	355.093	8.25358	354.938	24.3937
354.969	0.6549	355.093	8.25358	355.187	24.4194
354.969	0.5491	355.093	8.25358	355.187	24.3929
355.187	0.39059	355.342	8.25359	355.405	24.3923
355.187	0.44348	355.342	8.20069	355.405	24.3658
355.373	0.44364	355.591	8.25359	355.405	24.3923
355.373	0.49654	355.591	8.25359	355.623	24.3916
355.373	0.49654	355.778	8.2536	355.623	24.4445
355.685	0.49681	355.778	8.2007	355.809	24.444
355.685	0.49681	355.778	8.1478	355.809	24.4704
355.903	0.60279	356.027	8.2007	356.027	24.4169
355.903	0.60279	356.027	8.1478	356.027	24.4169
356.183	0.70884	356.214	8.1478	356.307	24.4161
356.183	0.55015	356.214	8.2007	356.307	24.4161
356.37	0.65612	356.525	8.2007	356.307	24.469
356.37	0.49743	356.525	8.2536	356.556	24.4684
356.37	0.55032	356.743	8.3065	356.556	24.4684
356.587	0.39184	356.743	8.3065	356.774	24.4413
356.587	0.44473	356.743	8.3065	356.774	24.4149
356.774	0.33912	356.992	8.3065	356.992	24.4408
356.774	0.28622	356.992	8.3594	356.992	24.4408
357.086	0.70971	357.179	8.3065	356.992	24.4937
357.086	0.49812	357.179	8.3065	357.21	24.4932
357.086	0.28653	357.397	8.3065	357.21	24.4932
357.303	0.70994	357.397	8.3065	357.428	24.4662
357.303	0.60414	357.397	8.3065	357.428	24.4398
357.584	0.65733	357.615	8.2536	357.677	24.4392
357.584	0.65733	357.615	8.3065	357.677	24.4127
357.77	0.76333	357.864	8.30649	357.926	24.3857
357.77	0.60463	357.864	8.25359	357.926	24.3857
357.988	0.60487	358.144	8.20069	357.926	24.3857
357.988	0.49907	358.144	8.14779	358.175	24.4117
357.988	0.49907	358.362	8.14779	358.175	24.3852
358.175	0.60508	358.362	8.14779	358.362	24.3848
358.175	0.49928	358.362	8.14779	358.362	24.3848
358.455	0.6054	358.58	8.09489	358.549	24.358
358.455	0.6054	358.58	8.14778	358.549	24.358
358.704	0.60568	358.767	8.14778	358.798	24.3311
358.704	0.71148	358.767	8.25357	358.798	24.3575
358.984	0.81761	359.016	8.30646	358.798	24.3575
358.984	0.8705	359.016	8.30646	359.047	24.357
358.984	0.76471	359.233	8.30646	359.047	24.357
359.171	0.60624	359.233	8.30646	359.296	24.3566
359.171	0.39465	359.233	8.25356	359.296	24.3566
359.389	0.44782	359.483	8.20065	359.514	24.3298
359.389	0.39492	359.483	8.20065	359.514	24.3033
359.576	0.50095	359.7	8.30644	359.514	24.3298
359.576	0.60674	359.7	8.30644	359.7	24.3559
359.576	0.60674	359.949	8.35933	359.7	24.3559
359.856	0.6071	359.949	8.30643	359.887	24.3291
359.856	0.50131	359.949	8.30643	359.887	24.3027
360.074	0.60738	360.136	8.25352	360.136	24.3287
360.074	0.60738	360.136	8.30642	360.136	24.3552
360.323	0.55481	360.385	8.3593	360.385	24.2755
360.323	0.39612	360.385	8.4122	360.385	24.1432
360.51	0.44927	360.603	8.35929	360.385	24.1432
360.51	0.39637	360.603	8.30639	360.634	24.2751
360.51	0.39637	360.852	8.30638	360.634	24.4074
360.728	0.39667	360.852	8.30638	360.852	24.3806
360.728	0.44957	360.852	8.30638	360.852	24.4071
360.977	0.44991	361.07	8.14767	361.039	24.3804
360.977	0.50281	361.07	8.09477	361.039	24.2746
361.226	0.45027	361.288	8.04186	361.257	24.2743
361.226	0.45027	361.288	8.09476	361.257	24.2743
361.444	0.45058	361.475	8.09475	361.257	24.2743
361.444	0.50348	361.475	8.09475	361.475	24.2741
361.444	0.45058	361.693	8.09473	361.475	24.2476
361.724	0.39809	361.693	8.09473	361.693	24.3532
361.724	0.39809	361.693	8.04183	361.693	24.3532
361.879	0.50411	361.942	8.09471	361.942	24.3794
361.879	0.45122	361.942	8.09471	361.942	24.3794
362.097	0.45154	362.222	8.20048	361.942	24.3794
362.097	0.45154	362.222	8.14759	362.191	24.432
362.097	0.45154	362.44	8.14757	362.191	24.4585
362.284	0.50472	362.44	8.09467	362.377	24.4583
362.284	0.50472	362.44	8.14757	362.377	24.379
362.533	0.50511	362.627	8.14755	362.533	24.3259
362.533	0.45221	362.627	8.14755	362.533	24.2201
362.751	0.45255	362.813	8.14753	362.813	24.2199
362.751	0.45255	362.813	8.20043	362.813	24.1406
363.062	0.45304	363.062	8.20041	362.813	24.1406
363.062	0.50594	363.062	8.09461	363.031	24.0611
363.062	0.50594	363.28	8.09459	363.031	24.0611
363.249	0.45334	363.28	8.04169	363.28	24.1402
363.249	0.55914	363.28	8.09459	363.28	24.2196
363.405	0.77098	363.529	8.09456	363.467	24.2988
363.405	0.77098	363.529	8.20036	363.467	24.193
363.591	0.77129	363.716	8.25324	363.685	24.1929
363.591	0.71839	363.716	8.25324	363.685	24.1135
363.872	0.82465	363.934	8.20032	363.685	24.2193
363.872	0.82465	363.934	8.20032	363.872	24.1399
363.872	0.71885	364.121	8.2003	363.872	24.1399
364.121	0.61347	364.121	8.1474	364.089	24.2191
364.121	0.71927	364.121	7.9887	364.089	24.1398
364.37	0.6139	364.339	8.04158	364.307	24.219
364.37	0.5081	364.339	7.93578	364.307	24.219
364.525	0.45547	364.587	8.14734	364.307	24.2455
364.525	0.40258	364.587	8.20024	364.556	24.3248
364.525	0.34968	364.868	8.14731	364.556	24.2454
364.743	0.35006	364.868	8.2002	364.774	24.2453
364.743	0.35006	364.868	8.14731	364.774	24.2453
364.93	0.35038	365.023	8.09439	364.961	24.2453
364.93	0.35038	365.023	8.04149	364.961	24.1395
365.179	0.35083	365.241	8.04146	365.148	24.1659
365.179	0.29793	365.241	8.04146	365.148	24.1659
365.459	0.24553	365.397	7.98854	365.148	24.1659
365.459	0.24553	365.397	8.04144	365.397	24.0601
365.459	0.29843	365.615	7.98851	365.397	24.0601
365.708	0.19309	365.615	8.09431	365.615	24.1394
365.708	0.24599	365.615	8.09431	365.615	24.2188
365.864	0.24627	365.895	7.93557	365.864	24.2981
365.864	0.35207	365.895	7.98847	365.864	24.3245
366.082	0.40537	366.113	8.04134	365.864	24.3245
366.082	0.45827	366.113	8.04134	366.082	24.2188
366.082	0.45827	366.331	8.0413	366.082	24.113
366.237	0.45856	366.331	7.9884	366.237	24.2452
366.237	0.45856	366.517	7.98838	366.237	24.113
366.517	0.35329	366.517	7.98838	366.424	24.3246
366.517	0.40619	366.517	8.04127	366.424	24.351
366.735	0.30081	366.704	8.04124	366.642	24.2453
366.735	0.24791	366.704	8.04124	366.642	24.2453
366.984	0.24839	366.922	8.04121	366.642	24.1395
366.984	0.24839	366.922	8.147	366.891	24.2189
366.984	0.35419	367.171	8.19986	366.891	24.2453
367.171	0.35455	367.171	8.25276	367.171	24.3248
367.171	0.40745	367.171	8.25276	367.171	24.3512
367.358	0.30202	367.42	8.19982	367.327	24.3513
367.358	0.24912	367.42	8.09402	367.327	24.4042
367.545	0.35529	367.607	7.93529	367.545	24.3249
367.545	0.24949	367.607	7.8824	367.545	24.3513
367.794	0.56737	367.794	7.93526	367.545	24.3778
367.794	0.56737	367.794	7.93526	367.7	24.3514
367.794	0.46158	367.981	7.98812	367.7	24.4043
368.012	0.25043	367.981	7.93523	367.949	24.4044
368.012	0.25043	367.981	8.04102	367.949	24.4044
368.261	0.25093	368.198	8.04098	368.167	24.4045
368.261	0.25093	368.198	8.19968	368.167	24.431
368.416	0.25125	368.416	8.30543	368.167	24.431
368.416	0.30415	368.416	8.30543	368.385	24.4046
368.416	0.35705	368.697	8.25248	368.385	24.3782
368.634	0.41039	368.697	8.14668	368.572	24.3783
368.634	0.41039	368.852	8.14665	368.572	24.3783
368.821	0.56947	368.852	8.14665	368.759	24.352
368.821	0.56947	368.852	8.19955	368.759	24.352
369.07	0.62289	369.039	8.14661	368.945	24.3256
369.07	0.5171	369.039	8.14661	368.945	24.3256
369.319	0.46473	369.226	8.19947	368.945	24.2992
369.319	0.46473	369.226	8.19947	369.163	24.2993
369.319	0.46473	369.475	8.25232	369.163	24.2993
369.568	0.51815	369.475	8.19942	369.381	24.2995
369.568	0.51815	369.475	8.19942	369.381	24.326
369.724	0.46559	369.724	8.19936	369.63	24.2468
369.724	0.51849	369.724	8.25226	369.63	24.2468
369.942	0.46606	369.942	8.25221	369.786	24.2469
369.942	0.41316	369.942	8.25221	369.786	24.2205
370.128	0.46647	370.128	8.25217	369.786	24.2205
370.128	0.57226	370.128	8.25217	369.973	24.2471
370.128	0.78385	370.315	8.30503	369.973	24.3265
370.377	0.8902	370.315	8.35792	370.159	24.2208
370.377	0.7315	370.315	8.46372	370.159	24.1415
370.564	0.67902	370.471	8.46368	370.409	24.1417
370.564	0.52032	370.471	8.46368	370.409	24.2475
370.813	0.30928	370.751	8.41072	370.409	24.3269
370.813	0.30928	370.751	8.30492	370.595	24.2477
370.813	0.46798	370.907	8.25199	370.595	24.1155
371	0.4155	370.907	8.25199	370.844	24.1951
371	0.57419	371.218	8.30481	370.844	24.1157
371.187	0.62751	371.218	8.35771	371	24.3275
371.187	0.62751	371.218	8.35771	371	24.3539
371.373	0.46924	371.373	8.25187	371.218	24.3542
371.373	0.46924	371.373	8.30477	371.218	24.2484
371.623	0.41691	371.591	8.35761	371.218	24.2484
371.623	0.46981	371.591	8.46341	371.373	24.2486
371.623	0.46981	371.747	8.41047	371.373	24.3279
371.841	0.47031	371.747	8.35757	371.623	24.3017
371.841	0.52321	371.747	8.30467	371.623	24.196
372.058	0.36502	371.996	8.4104	371.809	24.1168
372.058	0.31212	371.996	8.5162	371.809	24.1962
372.245	0.36545	372.183	8.41035	372.089	24.223
372.245	0.41835	372.183	8.46325	372.089	24.223
372.432	0.41879	372.432	8.30449	372.089	24.3023
372.432	0.36589	372.432	8.30449	372.245	24.3026
372.432	0.36589	372.587	8.25155	372.245	24.1968
372.619	0.41922	372.587	8.35735	372.432	24.1177
372.619	0.47212	372.587	8.41024	372.432	24.0383
372.868	0.52561	372.805	8.41018	372.587	24.065
372.868	0.52561	372.805	8.30439	372.587	24.1443
373.117	0.84359	372.961	8.19855	372.587	24.2501
373.117	0.73779	372.961	8.14565	372.837	24.3563
373.117	0.632	373.21	8.25137	372.837	24.3298
373.335	0.73832	373.21	8.19848	373.055	24.3566
373.335	0.57962	373.21	8.14558	373.055	24.3566
373.459	0.42123	373.428	8.3571	373.335	24.3305
373.459	0.36833	373.428	8.3571	373.335	24.3305
373.646	0.42168	373.708	8.35702	373.459	24.3572
373.646	0.42168	373.708	8.25123	373.459	24.2778
373.864	0.42221	373.833	8.25119	373.459	24.2778
373.864	0.42221	373.833	8.30409	373.708	24.2782
373.864	0.5809	374.019	8.35693	373.708	24.384
374.113	0.63441	374.019	8.35693	373.833	24.3842
374.113	0.63441	374.019	8.35693	373.833	24.3578
374.331	0.52915	374.175	8.30398	374.113	24.4905
374.331	0.52915	374.175	8.35688	374.113	24.3847
374.549	0.47679	374.424	8.51549	374.269	24.5436
374.549	0.47679	374.424	8.4097	374.269	24.5701
374.766	0.47734	374.642	8.51542	374.269	24.5172
374.766	0.47734	374.642	8.35673	374.549	24.5441
374.766	0.47734	374.891	8.25085	374.549	24.5177
374.891	0.42475	374.891	8.19796	374.704	24.4915
374.891	0.42475	374.891	8.19796	374.704	24.465
375.171	0.37256	375.047	8.1979	374.891	24.4918
375.171	0.42545	375.047	8.2508	374.891	24.5711
375.389	0.37311	375.234	8.35654	374.891	24.5976
375.389	0.426	375.234	8.40943	375.047	24.4921
375.389	0.426	375.389	8.30359	375.047	24.5714
375.607	0.37366	375.389	8.30359	375.327	24.4926
375.607	0.32076	375.389	8.35648	375.327	24.5719
375.763	0.32116	375.638	8.3035	375.545	24.5723
375.763	0.37406	375.638	8.4093	375.545	24.5723
375.981	0.48041	375.825	8.46213	375.763	24.4934
375.981	0.53331	375.825	8.51503	375.763	24.4934
376.167	0.48089	376.074	8.46204	375.763	24.467
376.167	0.48089	376.074	8.35625	375.949	24.4673
376.167	0.42799	376.23	8.30329	375.949	24.4409
376.354	0.48137	376.23	8.30329	376.136	24.3883
376.354	0.48137	376.23	8.30329	376.136	24.3883
376.603	0.64071	376.479	8.2503	376.292	24.4415
376.603	0.53492	376.479	8.3032	376.292	24.4944
376.821	0.53549	376.572	8.19737	376.541	24.4685
376.821	0.37679	376.572	8.14448	376.541	24.4156
377.008	0.43018	376.821	8.09149	376.541	24.3891
377.008	0.43018	376.821	8.14438	376.759	24.416
377.008	0.58888	377.07	8.14429	376.759	24.416
377.195	0.64226	377.07	8.25009	376.977	24.4429
377.195	0.74806	377.07	8.19719	376.977	24.4429
377.35	0.48398	377.257	8.19712	377.163	24.4698
377.35	0.53688	377.257	8.09132	377.163	24.4698
377.599	0.32595	377.475	8.09124	377.163	24.4698
377.599	0.43174	377.475	8.09124	377.35	24.4437
377.599	0.43174	377.662	8.14406	377.35	24.4173
377.817	0.43233	377.662	8.19696	377.506	24.4176
377.817	0.43233	377.662	8.24986	377.506	24.4705
378.035	0.38001	377.786	8.30271	377.755	24.4975
378.035	0.43291	377.786	8.30271	377.755	24.4975
378.253	0.43349	378.004	8.35552	377.942	24.4714
378.253	0.53929	378.004	8.30262	377.942	24.445
378.44	0.4869	378.253	8.30252	377.942	24.4185
378.44	0.53979	378.253	8.19673	378.191	24.3926
378.44	0.53979	378.502	8.35532	378.191	24.3662
378.595	0.38152	378.502	8.24952	378.346	24.393
378.595	0.32862	378.502	8.19663	378.346	24.393
378.782	0.27623	378.658	8.30236	378.533	24.3934
378.782	0.32913	378.658	8.30236	378.533	24.367
379.031	0.32981	378.844	8.24938	378.689	24.3673
379.031	0.38271	378.844	8.24938	378.689	24.3938
379.249	0.33041	378.969	8.19643	378.689	24.3938
379.249	0.27751	378.969	8.14353	378.938	24.4208
379.249	0.27751	379.249	8.19631	378.938	24.4208
379.436	0.27802	379.249	8.14341	379.124	24.4477
379.436	0.27802	379.249	8.19631	379.124	24.4212
379.654	0.33152	379.436	8.14333	379.405	24.4219
379.654	0.27863	379.436	8.14333	379.405	24.4219
379.778	0.38477	379.685	8.14323	379.405	24.4219
379.778	0.33187	379.685	8.14323	379.529	24.4486
379.778	0.27897	379.872	8.19604	379.529	24.4222
380.027	0.22676	379.872	8.24894	379.747	24.4227
380.027	0.27966	379.872	8.35473	379.747	24.3698
380.245	0.17447	380.027	8.40756	379.903	24.3702
[truncated: 10,274 more rows]

## Sheet: Figure 3b
Temperature (K)	NH3 desorbed (arb. Units)	Temperature (K)	NH3 desorbed (arb. Units)	Temperature (K)	NH3 desorbed (arb. Units)
Name	ZIF-8	Name	Cu/ZIF-8|IE|R	Name	Cu/ZIF-8|IMP|R
332.899	0.98054	332.868	6.85773	332.899	13.7773
332.899	1.50952	332.868	7.01643	332.899	13.936
332.899	1.45662	332.868	6.59324	332.899	13.936
332.899	1.45662	332.868	6.59324	332.899	13.8302
332.899	1.56242	332.868	6.59324	332.899	13.936
332.899	1.19213	332.868	6.96353	332.899	13.936
332.899	1.03344	332.868	6.54035	332.899	13.9889
332.899	1.03344	332.868	7.22802	332.899	13.936
332.899	1.35083	332.868	7.22802	332.899	13.7773
332.899	1.35083	332.868	6.96353	332.899	13.7773
332.899	1.40373	332.868	6.64614	332.899	13.6186
332.899	1.29793	332.868	6.80484	332.899	13.8831
332.899	1.35083	332.868	6.64614	332.899	13.936
332.899	1.40373	332.899	6.64667	332.899	13.9889
332.899	1.40373	332.899	6.96406	332.899	14.0418
332.899	0.98054	332.899	6.80537	332.899	13.8831
332.899	0.87475	332.899	7.17565	332.899	13.8831
332.899	1.08634	332.899	6.96406	332.899	13.7773
332.899	1.13924	332.899	6.64667	332.899	13.6715
332.899	1.19213	332.899	6.54088	332.899	13.6186
332.899	1.13924	332.899	6.64667	332.899	13.936
332.899	1.35083	332.899	6.54088	332.899	14.0418
332.899	1.35083	332.899	6.59377	332.899	13.6715
332.899	1.29793	332.899	6.59377	332.899	13.6715
332.899	1.29793	332.899	6.96406	332.961	13.8844
332.899	1.29793	332.899	7.01696	332.961	13.7257
332.899	1.29793	332.899	6.59377	332.961	13.7257
332.899	1.29793	332.899	6.69957	332.961	13.6729
332.899	1.29793	332.899	6.64667	332.961	13.7787
332.899	1.29793	332.899	6.59377	332.961	13.8316
332.899	1.13924	332.899	6.91116	332.961	13.7257
332.899	1.08634	332.899	7.12275	332.961	13.9902
332.899	1.19213	332.899	6.54088	332.961	14.096
332.899	1.19213	332.899	6.59377	332.961	13.7257
332.899	1.19213	332.899	6.59377	332.961	13.5142
332.899	1.08634	332.899	6.64667	332.961	14.2547
332.899	0.92764	332.899	6.54088	332.961	14.2547
332.899	0.92764	332.899	6.48798	332.961	14.3076
332.899	1.29793	332.899	6.43508	332.961	13.5142
332.899	1.35083	332.899	6.64667	332.961	13.8316
332.899	1.19213	332.899	6.64667	332.961	13.9902
332.899	1.08634	332.899	6.59377	332.961	13.62
332.899	0.82185	332.899	6.59377	332.961	13.7787
332.899	0.76895	332.899	6.75247	332.961	13.62
332.899	0.98054	332.899	6.64667	332.961	13.7787
332.899	1.08634	332.899	6.91116	332.961	13.9902
332.961	1.24253	332.899	6.64667	332.961	13.9902
332.961	1.24253	332.899	6.64667	332.961	13.6729
332.961	1.29543	332.899	6.59377	332.961	14.0431
332.961	1.29543	332.899	6.48798	332.961	13.9373
332.961	1.45412	332.899	6.38218	332.961	14.096
332.961	1.24253	332.899	6.59377	332.961	14.096
332.961	1.50702	332.899	6.80537	332.961	13.7787
332.961	1.34833	332.899	6.75247	332.961	13.9902
332.961	1.18963	332.899	6.85826	332.961	13.9902
332.961	1.34833	332.899	7.01696	332.961	13.7787
332.961	1.77151	332.899	6.38218	332.961	13.6729
332.961	1.77151	332.899	6.38218	332.961	13.6729
332.961	1.18963	332.899	6.64667	332.961	14.096
332.961	1.29543	332.899	6.59377	332.961	13.9902
332.961	1.50702	332.899	6.64667	332.961	14.1489
332.961	1.55992	332.899	6.64667	332.961	14.096
332.961	1.50702	332.899	6.43508	332.961	14.096
332.961	1.40122	332.899	6.48798	332.961	13.6729
332.961	1.40122	332.899	6.48798	332.961	13.9902
332.961	1.34833	332.899	6.80537	332.961	13.9373
332.961	1.13673	332.899	6.80537	332.961	13.6729
332.961	1.55992	332.899	6.54088	332.961	14.0431
332.961	1.55992	332.899	6.59377	332.961	14.096
332.961	1.08383	332.899	6.64667	332.961	13.6729
332.961	0.87224	332.899	7.01696	332.961	13.5671
332.961	0.81934	332.899	6.85826	332.961	13.9373
332.961	1.08383	332.899	6.85826	332.961	13.8316
332.961	0.97804	332.899	7.01696	332.961	13.9902
332.961	1.18963	332.899	7.17565	332.961	14.096
332.961	1.08383	332.899	6.54088	332.961	13.8844
332.961	1.66571	332.899	6.54088	332.961	13.9373
332.961	1.66571	332.899	6.59377	332.961	13.9902
332.961	0.71355	332.899	6.59377	332.961	13.9902
332.961	0.87224	332.899	6.91116	332.961	14.0431
332.961	0.87224	332.899	6.38218	332.961	14.0431
332.961	1.08383	332.899	6.38218	332.961	14.0431
332.961	0.97804	332.899	6.43508	332.961	13.6729
332.961	1.08383	332.961	6.64773	332.961	13.5671
332.961	1.18963	332.961	6.59484	332.961	13.5671
332.961	1.18963	332.961	7.01802	332.961	13.7787
332.961	1.45412	332.961	6.70063	332.961	13.7787
332.961	1.24253	332.961	6.91222	332.961	13.8316
332.961	1.24253	332.961	7.07092	332.961	13.9902
332.961	1.50702	332.961	7.01802	332.961	13.9373
332.961	1.50702	332.961	6.85933	332.961	13.7257
332.961	1.29543	332.961	6.64773	332.961	13.6729
332.961	1.55992	332.961	6.59484	332.961	13.7787
332.961	1.55992	332.961	7.28251	332.961	13.6729
332.961	1.55992	332.961	7.01802	332.961	13.6729
332.961	1.55992	332.961	6.54194	332.961	13.5142
332.961	1.61282	332.961	6.64773	332.961	13.3026
332.961	1.66571	332.961	6.85933	332.961	13.6729
332.961	1.66571	332.961	6.70063	332.961	13.8844
332.961	1.29543	332.961	6.80643	332.961	13.62
332.961	1.34833	332.961	6.75353	332.961	14.0431
332.961	1.34833	332.961	6.70063	332.961	14.0431
332.961	1.34833	332.961	6.64773	332.961	13.6729
332.961	1.29543	332.961	6.80643	332.961	14.1489
332.961	1.29543	332.961	7.22961	332.961	14.096
332.961	1.40122	332.961	7.28251	332.961	13.8844
332.961	1.45412	332.961	6.59484	332.961	13.9902
332.961	1.34833	332.961	6.59484	332.961	13.6729
332.961	1.45412	332.961	6.59484	332.961	13.6729
332.961	1.40122	332.961	6.59484	332.961	13.7787
332.961	1.45412	332.961	6.59484	332.961	14.1489
332.961	1.45412	332.961	6.64773	332.961	14.2018
332.961	1.40122	332.961	6.64773	332.961	13.7787
332.961	1.34833	332.961	6.70063	332.961	13.7787
332.961	1.50702	332.961	6.59484	332.961	13.8316
332.961	1.50702	332.961	6.70063	332.961	14.0431
332.961	1.40122	332.961	6.70063	332.961	14.096
332.961	1.29543	332.961	6.64773	332.961	13.8316
332.961	1.29543	332.961	6.54194	332.961	13.7787
332.961	1.29543	332.961	6.48904	332.961	13.9373
332.961	1.24253	332.961	6.54194	332.961	13.8844
332.961	1.45412	332.961	6.85933	332.961	14.2018
332.961	1.55992	332.961	6.80643	332.961	14.2018
332.961	1.24253	332.961	6.59484	332.961	14.096
332.961	1.29543	332.961	7.22961	332.961	13.7787
332.961	1.40122	332.961	7.22961	332.961	13.7787
332.961	1.50702	332.961	7.22961	332.961	13.7787
332.961	1.61282	332.961	7.22961	332.961	13.62
332.961	1.61282	332.961	6.48904	332.961	13.9373
332.961	1.55992	332.961	6.59484	332.961	13.9373
332.961	1.55992	332.961	6.64773	332.961	13.9902
332.961	1.55992	332.961	6.70063	332.961	13.9373
332.961	1.50702	332.961	6.70063	332.961	13.9902
332.961	1.50702	332.961	6.59484	332.961	13.8844
332.961	1.55992	332.961	6.64773	332.961	13.8316
332.961	1.50702	332.961	6.59484	332.961	13.9373
332.961	1.29543	332.961	6.59484	332.961	13.8844
332.961	1.29543	332.961	6.64773	332.961	13.7787
332.961	1.50702	332.961	6.54194	332.961	13.9373
332.961	1.50702	332.961	6.54194	332.961	13.8316
332.961	1.55992	332.961	7.28251	332.961	13.7787
332.961	1.45412	332.961	7.22961	332.961	13.7787
332.961	1.45412	332.961	6.54194	332.961	13.7787
332.961	1.45412	332.961	6.80643	332.961	13.8844
332.961	1.55992	332.961	6.64773	332.961	13.8844
332.961	1.66571	332.961	6.54194	332.961	13.7257
332.961	1.50702	332.961	7.07092	332.961	13.62
332.961	1.50702	332.961	7.01802	332.961	13.8316
332.961	1.40122	332.961	6.80643	332.961	13.7787
332.961	1.40122	332.961	6.85933	332.961	14.096
332.961	1.29543	332.961	6.70063	332.961	14.096
332.961	1.03094	332.961	6.80643	332.961	13.62
332.961	1.24253	332.961	6.80643	332.961	13.8844
332.961	1.40122	332.961	6.85933	332.961	13.7787
332.961	1.34833	332.961	6.54194	332.961	14.0431
332.961	1.45412	332.961	6.54194	332.961	14.1489
332.961	1.40122	332.961	6.85933	332.961	13.7787
332.961	1.61282	332.961	6.85933	332.961	13.8316
332.961	1.55992	332.961	6.54194	332.961	13.7257
332.961	1.40122	332.961	6.75353	332.961	13.8316
332.961	1.29543	332.961	6.64773	332.961	13.7787
332.961	1.24253	332.961	6.75353	332.961	13.9373
332.961	1.18963	332.961	7.22961	332.961	14.096
332.961	0.97804	332.961	7.17671	332.961	13.8844
332.961	1.08383	332.961	6.64773	332.961	13.8316
332.961	1.77151	332.961	7.3354	332.961	13.8844
332.961	1.77151	332.961	7.22961	332.961	13.8844
332.961	1.13673	332.961	7.17671	332.961	14.1489
332.961	1.29543	332.961	7.28251	332.961	14.2018
332.961	1.40122	332.961	7.07092	332.961	13.8316
332.961	1.40122	332.961	6.80643	332.961	13.8316
332.961	1.82441	332.961	6.75353	332.961	13.5671
332.961	1.82441	332.961	6.54194	332.961	13.5142
332.961	1.82441	332.961	6.59484	332.961	13.62
332.961	1.24253	332.961	6.54194	332.961	13.7787
332.961	1.66571	332.961	6.54194	332.961	13.7787
332.961	0.92514	332.961	6.64773	332.961	13.6729
332.961	0.92514	332.961	6.64773	332.961	13.7787
332.961	0.97804	332.961	6.85933	332.961	13.7787
332.961	1.13673	332.961	6.48904	332.961	13.9373
332.961	1.13673	332.961	6.48904	332.961	13.9902
332.961	1.77151	332.961	6.85933	332.961	13.9902
332.961	1.66571	332.961	7.07092	332.961	13.9902
332.961	1.29543	332.961	6.38324	332.961	13.9902
332.961	1.24253	332.961	6.85933	332.961	13.8844
332.961	1.61282	332.961	7.07092	332.961	13.8316
332.961	1.18963	332.961	6.64773	332.961	14.1489
332.961	1.18963	332.961	6.59484	332.961	14.2018
332.961	1.24253	332.961	7.01802	332.961	13.7787
332.961	1.13673	332.961	6.85933	332.961	13.9902
332.961	1.66571	332.961	6.27745	332.961	13.9373
332.961	1.66571	332.961	6.38324	332.961	13.9373
332.961	1.66571	332.961	7.3883	332.961	13.9373
332.961	0.87224	332.961	7.3883	332.961	13.5142
332.961	0.87224	332.961	6.48904	332.961	13.6729
332.961	1.50702	332.961	6.59484	332.961	13.8844
332.961	1.61282	332.961	6.64773	332.961	13.9902
332.961	1.66571	332.961	6.80643	332.961	14.0431
332.961	0.97804	332.961	6.48904	332.961	13.9902
332.961	1.71861	332.961	6.48904	332.961	14.096
332.961	1.71861	332.961	6.54194	332.961	13.9902
332.961	1.61282	332.961	6.48904	332.961	13.8316
332.992	1.39997	332.961	6.48904	332.961	13.9373
332.992	1.34707	332.961	6.59484	332.961	13.8844
332.992	0.97679	332.961	6.54194	332.961	13.8316
332.992	1.08258	332.961	6.54194	332.961	13.8316
332.992	1.50577	332.961	6.54194	332.961	13.8316
332.992	1.50577	332.961	6.54194	332.961	13.9373
332.992	1.45287	332.961	6.59484	332.961	13.9373
332.992	1.34707	332.961	6.54194	332.961	13.9902
332.992	1.39997	332.961	6.48904	332.961	14.1489
332.992	1.45287	332.961	6.48904	332.961	13.8316
332.992	1.55866	332.961	6.59484	332.961	14.096
332.992	1.61156	332.961	6.64773	332.961	14.096
332.992	1.66446	332.961	6.59484	332.961	13.8316
332.992	1.50577	332.961	6.59484	332.961	14.0431
332.992	1.45287	332.961	6.70063	332.961	13.9902
332.992	1.45287	332.961	6.59484	332.992	13.8851
332.992	1.39997	332.961	6.59484	332.992	13.6735
332.992	1.39997	332.961	6.54194	332.992	13.8322
332.992	1.66446	332.961	6.54194	332.992	14.0438
332.992	1.55866	332.961	7.3354	332.992	14.0438
332.992	1.45287	332.961	7.22961	332.992	13.938
332.992	1.34707	332.961	7.22961	332.992	13.938
332.992	1.34707	332.961	6.54194	332.992	13.938
332.992	1.39997	332.961	6.59484	332.992	13.8322
332.992	1.39997	332.961	6.54194	332.992	13.938
332.992	1.39997	332.961	6.54194	332.992	13.938
332.992	1.08258	332.961	6.59484	332.992	13.7793
332.992	0.92389	332.961	6.54194	332.992	14.0438
332.992	1.08258	332.961	6.59484	332.992	14.0438
332.992	1.08258	332.961	6.64773	332.992	13.9909
332.992	0.97679	332.961	6.70063	332.992	13.7264
332.992	1.39997	332.961	6.59484	332.992	13.8322
332.992	1.39997	332.961	6.43614	332.992	13.7264
332.992	1.29418	332.961	6.38324	332.992	13.938
332.992	1.45287	332.961	6.33035	332.992	13.9909
332.992	1.24128	332.961	6.38324	332.992	13.938
332.992	1.39997	332.961	6.43614	332.992	13.9909
332.992	1.45287	332.961	6.43614	332.992	13.7793
332.992	1.50577	332.961	6.43614	332.992	13.6735
332.992	1.55866	332.961	6.43614	332.992	13.5678
332.992	1.50577	332.961	6.54194	332.992	13.6735
332.992	1.50577	332.961	6.54194	332.992	13.5148
332.992	1.45287	332.961	6.54194	332.992	13.8322
332.992	1.45287	332.961	6.54194	332.992	13.8851
332.992	1.39997	332.961	6.48904	332.992	13.7793
332.992	1.55866	332.961	6.48904	332.992	13.8322
332.992	1.61156	332.961	6.54194	332.992	13.8322
332.992	1.55866	332.961	6.59484	332.992	13.6206
332.992	1.55866	332.961	6.59484	332.992	13.6206
332.992	1.34707	332.961	6.59484	332.992	13.6206
332.992	1.50577	332.961	6.54194	332.992	13.7793
332.992	1.45287	332.961	6.54194	332.992	13.7793
332.992	1.24128	332.961	6.54194	332.992	13.6735
332.992	1.34707	332.961	6.59484	332.992	13.5148
332.992	1.39997	332.961	6.64773	332.992	13.6206
332.992	1.50577	332.961	6.64773	332.992	13.6735
332.992	1.55866	332.961	6.80643	332.992	13.6735
332.992	1.08258	332.961	6.80643	332.992	13.5678
332.992	1.45287	332.961	6.85933	332.992	13.5678
332.992	1.45287	332.961	6.64773	332.992	13.5148
332.992	1.39997	332.961	6.59484	332.992	13.5148
332.992	1.45287	332.961	6.54194	332.992	13.7793
332.992	1.08258	332.961	6.54194	332.992	13.6735
332.992	1.34707	332.961	7.01802	332.992	13.5678
332.992	1.39997	332.961	6.85933	332.992	13.5678
332.992	1.34707	332.961	7.01802	332.992	13.8851
332.992	0.97679	332.961	6.48904	332.992	13.7264
332.992	0.87099	332.961	6.48904	332.992	13.4619
332.992	1.39997	332.961	6.59484	332.992	13.5678
332.992	1.39997	332.961	6.54194	332.992	13.7264
332.992	1.45287	332.961	7.17671	332.992	13.9909
332.992	1.39997	332.961	7.4412	332.992	13.938
332.992	1.39997	332.961	6.43614	332.992	13.8851
332.992	1.34707	332.961	6.43614	332.992	13.7793
332.992	1.34707	332.961	6.48904	332.992	13.7793
332.992	1.29418	332.961	6.38324	332.992	14.0438
332.992	0.97679	332.961	6.43614	332.992	13.7793
332.992	1.13548	332.961	6.43614	332.992	13.5678
332.992	1.29418	332.961	7.01802	332.992	13.938
332.992	1.45287	332.961	7.01802	332.992	13.8851
332.992	1.50577	332.961	6.43614	332.992	13.8851
332.992	1.45287	332.961	6.54194	332.992	13.8851
332.992	1.39997	332.961	6.54194	332.992	13.7264
332.992	1.45287	332.961	6.54194	332.992	13.7793
332.992	1.45287	332.961	6.54194	332.992	13.7793
332.992	1.45287	332.961	6.59484	332.992	13.8322
332.992	0.97679	332.961	6.59484	332.992	13.938
332.992	1.39997	332.961	6.64773	332.992	13.938
332.992	1.34707	332.961	6.59484	332.992	13.8322
332.992	1.29418	332.961	6.59484	332.992	13.7793
332.992	1.34707	332.961	6.59484	332.992	13.9909
332.992	1.39997	332.961	6.59484	332.992	14.0438
332.992	1.29418	332.961	6.48904	332.992	13.938
332.992	1.13548	332.961	6.48904	332.992	13.938
332.992	1.13548	332.961	6.75353	332.992	13.938
332.992	1.13548	332.961	6.75353	332.992	13.7793
332.992	1.08258	332.961	6.59484	332.992	13.7793
332.992	0.97679	332.961	6.85933	332.992	13.8851
332.992	1.08258	332.961	6.80643	332.992	13.7793
332.992	1.18838	332.961	6.59484	332.992	13.8851
332.992	1.24128	332.961	6.70063	332.992	13.7793
332.992	1.24128	332.961	6.70063	332.992	13.6206
332.992	1.29418	332.961	6.64773	332.992	13.6206
332.992	1.18838	332.961	6.85933	332.992	13.8322
332.992	1.24128	332.961	6.80643	332.992	13.938
332.992	1.29418	332.961	6.80643	332.992	13.8851
332.992	1.29418	332.961	6.64773	332.992	13.8851
332.992	1.08258	332.961	6.59484	332.992	13.9909
332.992	1.24128	332.961	6.54194	332.992	13.9909
332.992	1.29418	332.961	6.48904	332.992	13.9909
332.992	1.39997	332.961	6.48904	332.992	14.0438
332.992	1.45287	332.961	6.54194	332.992	14.2025
332.992	1.50577	332.961	6.54194	332.992	13.7793
332.992	1.50577	332.961	6.59484	332.992	13.7793
332.992	1.45287	332.961	6.54194	332.992	13.7793
332.992	1.39997	332.961	6.91222	332.992	13.7793
332.992	1.39997	332.961	6.64773	332.992	13.7793
332.992	1.45287	332.961	6.75353	332.992	13.7264
332.992	1.08258	332.961	6.75353	332.992	13.7264
332.992	1.34707	332.961	6.38324	332.992	13.6206
332.992	1.08258	332.961	6.38324	332.992	13.8322
332.992	0.97679	332.961	6.38324	332.992	13.5678
332.992	1.34707	332.961	7.07092	332.992	13.5678
332.992	1.34707	332.961	7.07092	332.992	13.6735
332.992	1.39997	332.961	7.22961	332.992	13.7793
332.992	1.39997	332.961	6.54194	332.992	13.7793
332.992	1.50577	332.961	6.54194	332.992	13.7793
332.992	1.39997	332.961	6.54194	332.992	13.8322
332.992	1.39997	332.961	6.54194	332.992	13.8322
332.992	1.39997	332.961	6.64773	332.992	13.8322
332.992	1.45287	332.961	6.64773	332.992	13.938
332.992	0.87099	332.961	6.96512	332.992	13.7793
332.992	0.7123	332.961	6.75353	332.992	13.8322
332.992	0.76519	332.961	6.59484	332.992	13.938
332.992	0.92389	332.961	6.59484	332.992	13.9909
332.992	1.08258	332.961	6.80643	332.992	13.8322
332.992	1.13548	332.961	6.80643	332.992	13.8322
332.992	1.34707	332.961	6.64773	332.992	13.8322
332.992	1.29418	332.961	6.48904	332.992	13.8851
332.992	1.29418	332.961	6.64773	332.992	13.7264
332.992	1.08258	332.961	6.70063	332.992	13.7264
332.992	1.08258	332.961	6.85933	332.992	13.5678
332.992	1.18838	332.961	7.01802	332.992	13.6735
332.992	1.45287	332.961	7.01802	332.992	13.9909
332.992	1.50577	332.961	6.59484	332.992	14.0438
332.992	1.08258	332.961	6.59484	332.992	13.6735
332.992	1.39997	332.961	6.70063	332.992	13.8322
332.992	1.39997	332.961	6.70063	332.992	13.7264
332.992	1.34707	332.961	6.64773	332.992	13.7264
332.992	1.34707	332.961	6.54194	332.992	13.5148
332.992	1.24128	332.961	6.59484	332.992	14.0967
332.992	1.45287	332.961	6.75353	332.992	14.1496
332.992	1.45287	332.961	6.85933	332.992	14.1496
332.992	1.39997	332.961	6.59484	332.992	13.8322
332.992	1.34707	332.961	6.64773	332.992	13.8322
332.992	1.34707	332.961	6.64773	332.992	13.8322
332.992	0.97679	332.961	6.64773	332.992	13.7793
332.992	0.97679	332.961	6.64773	332.992	13.8322
332.992	1.71736	332.961	6.80643	332.992	13.8851
332.992	1.24128	332.961	7.01802	332.992	13.9909
332.992	0.97679	332.961	6.70063	332.992	14.1496
332.992	1.24128	332.961	6.70063	332.992	14.0967
332.992	1.24128	332.961	6.70063	332.992	14.0438
332.992	1.29418	332.961	6.91222	332.992	13.8322
332.992	1.29418	332.961	6.59484	332.992	13.8851
332.992	1.08258	332.961	7.01802	332.992	13.8322
332.992	1.24128	332.961	6.75353	332.992	13.9909
332.992	1.29418	332.961	6.54194	332.992	13.9909
332.992	1.34707	332.961	6.48904	332.992	13.9909
332.992	1.34707	332.961	6.54194	332.992	14.0438
332.992	1.08258	332.961	7.17671	332.992	14.0438
332.992	1.08258	332.961	7.22961	332.992	14.0967
332.992	1.08258	332.961	7.07092	332.992	13.7793
332.992	1.08258	332.961	7.07092	332.992	13.7793
332.992	1.08258	332.961	6.80643	332.992	13.8851
332.992	1.34707	332.961	6.64773	332.992	13.8851
332.992	1.34707	332.961	6.70063	332.992	13.938
332.992	1.29418	332.961	6.85933	332.992	13.938
332.992	1.24128	332.961	7.01802	332.992	13.8851
332.992	1.13548	332.961	6.43614	332.992	13.7793
332.992	1.08258	332.961	6.43614	332.992	13.7793
332.992	1.18838	332.961	6.64773	332.992	13.8851
332.992	1.08258	332.961	6.70063	332.992	13.9909
332.992	0.92389	332.961	6.85933	332.992	13.8851
332.992	1.39997	332.961	7.01802	332.992	13.6735
332.992	1.18838	332.961	7.17671	332.992	13.6735
332.992	1.24128	332.961	6.85933	332.992	13.8322
332.992	1.29418	332.961	6.85933	332.992	14.1496
332.992	1.24128	332.961	6.54194	332.992	14.2025
332.992	1.24128	332.961	6.54194	332.992	14.0967
332.992	1.18838	332.961	6.54194	332.992	14.0438
332.992	1.24128	332.961	6.75353	332.992	14.2025
332.992	1.24128	332.961	7.22961	332.992	14.2025
332.992	1.29417	332.961	7.01802	332.992	14.0967
332.992	1.29417	332.961	7.07092	332.992	14.0967
332.992	1.34707	332.961	7.07092	332.992	14.0967
332.992	1.34707	332.961	6.48904	332.992	13.9909
332.992	1.34707	332.961	6.43614	332.992	13.9909
332.992	1.34707	332.961	6.80643	332.992	14.0967
332.992	1.45287	332.961	6.64773	332.992	13.7793
332.992	1.45287	332.961	6.59484	332.992	13.938
332.992	1.34707	332.961	6.48904	332.992	13.9909
332.992	1.39997	332.961	6.48904	332.992	13.9909
332.992	1.39997	332.961	6.64773	332.992	13.938
332.992	1.39997	332.961	6.64773	332.992	13.6206
332.992	1.29418	332.961	6.64773	332.992	13.5148
332.992	1.34707	332.961	6.59484	332.992	13.6735
332.992	1.34707	332.961	6.59484	332.992	13.6735
332.992	1.18838	332.961	6.80643	332.992	13.8322
332.992	1.39997	332.961	6.64773	332.992	13.9909
332.992	1.18838	332.961	6.64773	332.992	13.9909
332.992	1.13548	332.961	6.85933	332.992	14.0438
332.992	1.50577	332.961	6.80643	332.992	14.0438
332.992	1.39997	332.961	6.85933	332.992	13.9909
332.992	1.34707	332.961	7.01802	332.992	13.8322
332.992	1.39997	332.961	7.07092	332.992	13.9909
332.992	1.50577	332.961	6.54194	332.992	14.0967
332.992	1.55866	332.961	6.85933	332.992	14.0438
332.992	1.13548	332.961	6.85933	332.992	14.0438
332.992	1.29418	332.961	6.64773	332.992	14.0438
332.992	1.50577	332.961	6.85933	332.992	14.0438
332.992	1.50577	332.961	7.01802	332.992	13.9909
332.992	1.50577	332.961	7.01802	332.992	13.8851
332.992	1.29418	332.961	6.75353	332.992	14.0438
332.992	1.34707	332.961	6.75353	332.992	13.9909
332.992	1.29418	332.961	7.01802	332.992	13.8851
332.992	1.29418	332.961	7.07092	332.992	13.8851
332.992	1.39997	332.961	6.70063	332.992	13.7793
332.992	1.45287	332.961	6.70063	332.992	13.6735
332.992	1.50577	332.961	6.91222	332.992	13.5678
332.992	1.45287	332.961	7.01802	332.992	13.6735
332.992	1.34707	332.961	7.28251	332.992	13.7793
332.992	1.39997	332.961	7.3354	332.992	13.7793
332.992	1.34707	332.961	14.1592	332.992	13.7793
332.992	1.08258	332.961	6.80643	332.992	13.938
332.992	1.02968	332.961	6.80643	332.992	13.9909
332.992	1.08258	332.961	6.59484	332.992	13.9909
332.992	1.08258	332.961	6.64773	332.992	13.5678
332.992	1.08258	332.961	6.54194	332.992	13.5678
332.992	0.97679	332.961	6.54194	332.992	13.7264
332.992	0.81809	332.961	6.54194	332.992	13.7793
332.992	0.92389	332.961	6.64773	332.992	13.7793
332.992	1.08258	332.961	6.64773	332.992	13.8322
332.992	1.18838	332.961	6.70063	332.992	13.938
332.992	1.18838	332.961	6.64773	332.992	13.9909
332.992	0.92389	332.961	6.64773	332.992	14.0438
332.992	1.08258	332.961	6.80643	332.992	13.9909
332.992	1.02968	332.961	6.80643	332.992	13.8322
332.992	1.02968	332.961	6.59484	332.992	13.8322
332.992	0.7123	332.961	6.59484	332.992	13.938
332.992	0.7123	332.961	6.91222	332.992	13.9909
332.992	0.7123	332.961	6.91222	332.992	14.0967
332.992	0.97679	332.961	6.64773	332.992	14.0967
332.992	0.97679	332.961	6.59484	332.992	13.7793
332.992	1.13548	332.961	6.59484	332.992	13.8322
332.992	0.81809	332.961	6.54194	332.992	13.938
332.992	0.81809	332.961	6.59484	332.992	13.938
332.992	0.92389	332.961	6.85933	332.992	13.8322
332.992	0.97679	332.961	6.85933	332.992	13.938
332.992	1.24128	332.961	7.01802	332.992	13.7793
332.992	1.08258	332.961	6.85933	332.992	13.7793
332.992	1.18838	332.961	7.01802	332.992	13.8322
332.992	1.39997	332.961	6.59484	332.992	13.938
332.992	1.13548	332.961	6.59484	332.992	13.938
332.992	1.29418	332.961	6.59484	332.992	13.8851
332.992	1.29418	332.961	6.48904	332.992	13.8851
332.992	1.13548	332.961	6.85933	332.992	13.7793
332.992	0.92389	332.961	6.85933	332.992	13.9909
332.992	0.81809	332.961	7.01802	332.992	13.9909
332.992	1.13548	332.961	6.96512	332.992	13.938
332.992	1.24128	332.961	6.54194	332.992	13.938
332.992	0.81809	332.961	6.59484	332.992	13.7793
332.992	0.87099	332.961	6.70063	332.992	13.8851
332.992	0.87099	332.961	6.85933	332.992	14.0438
332.992	1.18838	332.961	6.85933	332.992	14.0967
332.992	1.39997	332.961	7.01802	332.992	13.9909
332.992	1.34707	332.961	6.59484	332.992	13.938
332.992	1.34707	332.961	6.80643	332.992	13.9909
332.992	0.97679	332.961	6.75353	332.992	13.9909
332.992	0.87099	332.961	6.75353	332.992	13.9909
332.992	1.34707	332.961	6.59484	332.992	13.938
332.992	1.34707	332.961	6.43614	332.992	13.938
332.992	1.18838	332.961	6.70063	332.992	13.938
332.992	0.97679	332.961	6.48904	332.992	13.938
332.992	1.24128	332.961	6.54194	332.992	13.8322
332.992	1.24128	332.961	6.59484	332.992	13.6735
332.992	1.08258	332.961	6.59484	332.992	13.7793
332.992	1.24128	332.961	7.07092	332.992	13.7793
332.992	1.45287	332.961	7.07092	332.992	13.938
332.992	1.50577	332.961	7.01802	332.992	13.9909
332.992	1.50577	332.961	7.17671	332.992	13.9909
332.992	1.50577	332.961	6.85933	332.992	14.0438
332.992	1.45287	332.961	7.01802	332.992	13.9909
332.992	1.34707	332.961	7.01802	332.992	13.938
332.992	1.24128	332.961	6.85933	332.992	13.5678
332.992	1.24128	332.961	7.01802	332.992	13.6735
332.992	1.24128	332.961	6.80643	332.992	13.6735
332.992	1.24128	332.961	6.64773	332.992	13.8322
332.992	1.24128	332.961	6.80643	332.992	14.0967
332.992	1.18838	332.961	6.85933	332.992	14.0967
332.992	1.24128	332.961	6.64773	332.992	14.0967
332.992	1.18838	332.961	6.64773	332.992	14.1496
332.992	1.02968	332.961	6.85933	332.992	13.8322
332.992	0.92389	332.961	6.91222	332.992	13.7264
332.992	0.81809	332.961	6.85933	332.992	13.5678
332.992	1.34707	332.961	7.01802	332.992	13.5678
332.992	1.24128	332.961	7.22961	332.992	13.6735
332.992	1.13548	332.992	7.28304	332.992	13.6735
332.992	1.08258	332.992	7.28304	332.992	13.5678
332.992	1.55866	332.992	7.07145	332.992	13.5678
332.992	1.45287	332.992	6.64827	332.992	14.1496
332.992	1.39997	332.992	6.64827	332.992	14.1496
332.992	1.39997	332.992	6.85986	332.992	14.2025
332.992	0.92389	332.992	6.96565	332.992	14.0967
332.992	0.81809	332.992	7.17724	332.992	14.0967
332.992	0.97679	332.992	7.17724	332.992	14.0967
332.992	1.55866	332.992	7.01855	332.992	13.9909
332.992	1.50577	332.992	7.01855	332.992	14.0438
332.992	1.39997	332.992	6.70116	332.992	13.5148
332.992	1.24128	332.992	7.01855	332.992	13.6735
332.992	1.18838	332.992	6.59537	332.992	13.6735
332.992	1.24128	332.992	6.85986	332.992	13.6735
332.992	1.24128	332.992	6.85986	332.992	13.6206
332.992	1.24128	332.992	6.33088	332.992	13.6735
332.992	1.29417	332.992	7.01855	332.992	13.6735
332.992	1.39997	332.992	7.01855	332.992	13.7793
332.992	1.50577	332.992	6.85986	332.992	13.7793
332.992	1.50577	332.992	6.85986	332.992	13.8851
332.992	1.50577	332.992	6.80696	332.992	13.7793
332.992	1.50577	332.992	6.85986	332.992	13.8322
332.992	1.45287	332.992	7.01855	332.992	13.8322
332.992	1.39997	332.992	7.01855	332.992	13.9909
332.992	1.29418	332.992	6.80696	332.992	14.0438
332.992	1.29418	332.992	7.17724	332.992	13.9909
332.992	1.45287	332.992	7.23014	332.992	13.9909
332.992	1.34707	332.992	7.23014	332.992	14.0438
332.992	1.34707	332.992	7.23014	332.992	14.1496
332.992	1.18838	332.992	7.17724	332.992	14.0967
332.992	1.18838	332.992	7.28304	332.992	14.0438
332.992	0.97679	332.992	6.43667	332.992	14.0438
332.992	1.39997	332.992	6.85986	332.992	14.0438
332.992	1.34707	332.992	7.33593	332.992	13.9909
332.992	1.34707	332.992	7.38883	332.992	13.8322
332.992	1.45287	332.992	7.01855	332.992	13.8322
332.992	1.55866	332.992	6.64827	332.992	13.938
332.992	0.97679	332.992	6.85986	332.992	13.7793
332.992	1.08258	332.992	6.70116	332.992	13.7793
332.992	1.02968	332.992	6.64827	332.992	13.6735
332.992	1.50577	332.992	7.28304	332.992	14.3083
332.992	1.45287	332.992	7.33593	332.992	14.2025
332.992	1.34707	332.992	7.07145	332.992	14.1496
332.992	1.24128	332.992	7.07145	332.992	13.7793
332.992	1.34707	332.992	6.59537	332.992	13.6735
332.992	1.34707	332.992	6.59537	332.992	13.6735
332.992	1.34707	332.992	7.17724	332.992	13.7793
332.992	1.45287	332.992	7.17724	332.992	13.6735
332.992	1.45287	332.992	7.01855	332.992	13.7793
332.992	1.24128	332.992	7.01855	332.992	13.8322
332.992	1.39997	332.992	7.17724	332.992	14.1496
332.992	1.08258	332.992	7.23014	332.992	14.0967
332.992	1.24128	332.992	7.23014	332.992	13.8851
332.992	1.24128	332.992	7.07145	332.992	13.8322
332.992	1.08258	332.992	6.75406	332.992	14.1496
332.992	0.97679	332.992	6.59537	332.992	14.1496
332.992	0.87099	332.992	6.59537	332.992	14.0967
332.992	0.97679	332.992	6.59537	332.992	13.9909
332.992	1.08258	332.992	6.85986	332.992	14.0967
332.992	1.24128	332.992	6.80696	332.992	13.938
332.992	1.34707	332.992	6.59537	332.992	14.0438
332.992	1.34707	332.992	7.07145	332.992	14.0967
332.992	1.39997	332.992	6.96565	332.992	14.0967
332.992	1.29418	332.992	6.54247	332.992	14.2025
332.992	1.39997	332.992	6.48957	332.992	14.0438
332.992	1.34707	332.992	6.59537	332.992	14.0967
332.992	1.24128	332.992	6.59537	332.992	14.0967
332.992	1.29417	332.992	6.48957	332.992	13.6735
332.992	1.39997	332.992	6.48957	332.992	13.5678
332.992	1.45287	332.992	7.33593	332.992	13.938
332.992	1.39997	332.992	7.28304	332.992	13.938
332.992	1.50577	332.992	6.48957	332.992	13.938
332.992	1.55866	332.992	6.54247	332.992	13.9909
332.992	1.55866	332.992	6.96565	332.992	13.9909
332.992	1.55866	332.992	6.85986	332.992	14.0438
332.992	1.61156	332.992	6.85986	332.992	13.9909
332.992	1.29418	332.992	6.64827	332.992	13.9909
332.992	1.34707	332.992	6.80696	332.992	13.9909
332.992	1.34707	332.992	6.54247	332.992	14.2025
332.992	1.55866	332.992	6.48957	332.992	14.2554
332.992	1.24128	332.992	7.17724	332.992	14.0438
332.992	1.13548	332.992	6.64827	332.992	14.0967
332.992	1.13548	332.992	6.70116	332.992	14.3612
332.992	1.02968	332.992	6.59537	332.992	14.3083
332.992	1.18838	332.992	6.59537	332.992	14.2025
332.992	1.55866	332.992	6.59537	332.992	13.6735
332.992	1.61156	332.992	6.64827	332.992	13.6735
332.992	1.82315	332.992	6.80696	332.992	13.5678
332.992	1.92895	332.992	6.75406	332.992	13.5678
332.992	1.55866	332.992	6.75406	332.992	13.5678
332.992	1.55866	332.992	6.75406	332.992	13.5678
332.992	1.50577	332.992	6.54247	332.992	13.5678
332.992	1.45287	332.992	6.59537	332.992	14.1496
332.992	1.39997	332.992	6.80696	332.992	14.1496
332.992	1.55866	332.992	6.59537	332.992	13.3562
332.992	1.50577	332.992	6.70116	332.992	13.4091
332.992	1.50577	332.992	6.91276	332.992	13.4091
332.992	1.24128	332.992	6.64827	332.992	13.3562
332.992	1.50577	332.992	6.64827	332.992	13.3033
332.992	1.50577	332.992	6.64827	332.992	14.0967
332.992	1.29418	332.992	6.59537	332.992	14.2025
332.992	1.82315	332.992	6.59537	332.992	13.5678
332.992	1.87605	332.992	6.59537	332.992	13.5678
332.992	1.66446	332.992	6.80696	332.992	14.0967
332.992	1.34707	332.992	6.54247	332.992	14.0438
332.992	1.50577	332.992	6.85986	332.992	14.2025
332.992	1.50577	332.992	6.80696	332.992	13.8322
332.992	1.45287	332.992	7.12434	332.992	13.7264
332.992	1.34707	332.992	7.28304	332.992	13.8322
332.992	1.39997	332.992	7.23014	332.992	13.7793
332.992	1.39997	332.992	6.54247	332.992	13.938
332.992	1.71736	332.992	6.54247	332.992	13.9909
332.992	1.77026	332.992	6.54247	332.992	13.8851
332.992	1.71736	332.992	6.59537	332.992	14.0967
332.992	1.66446	332.992	6.59537	332.992	14.0438
332.992	1.66446	332.992	7.07145	332.992	13.9909
332.992	1.66446	332.992	7.07145	332.992	13.938
332.992	1.55866	332.992	6.75406	332.992	13.938
332.992	1.24128	332.992	6.59537	332.992	13.8851
332.992	1.08258	332.992	6.70116	332.992	14.0967
332.992	1.08258	332.992	6.64827	332.992	14.1496
332.992	1.08258	332.992	6.64827	332.992	13.7793
332.992	1.18838	332.992	6.54247	332.992	13.6735
332.992	1.61156	332.992	6.54247	332.992	13.5678
332.992	1.18838	332.992	6.54247	332.992	14.0438
332.992	1.24128	332.992	6.64827	332.992	13.9909
332.992	1.55866	332.992	6.70116	332.992	14.0438
332.992	1.66446	332.992	6.64827	332.992	14.0967
332.992	1.71736	332.992	6.64827	332.992	14.0438
332.992	1.66446	332.992	6.64827	332.992	13.8322
332.992	1.61156	332.992	6.70116	332.992	13.938
332.992	1.66446	332.992	6.91276	332.992	13.938
332.992	1.61156	332.992	7.12434	332.992	13.938
332.992	1.55866	332.992	7.12434	332.992	13.9909
332.992	1.50577	332.992	7.12434	332.992	13.8322
332.992	1.55866	332.992	6.54247	332.992	13.8322
332.992	1.77026	332.992	6.54247	332.992	13.8851
332.992	1.55866	332.992	7.07145	332.992	13.8851
332.992	1.77026	332.992	11.8323	332.992	13.7793
332.992	1.55866	332.992	9.55765	332.992	13.8322
332.992	1.50577	332.992	7.28304	332.992	16.3713
332.992	1.77026	332.992	6.54247	332.992	13.8322
332.992	1.77026	332.992	6.59537	332.992	13.6735
332.992	1.71736	332.992	6.59537	332.992	13.8322
332.992	1.55866	332.992	6.54247	332.992	13.938
332.992	1.45287	332.992	6.48957	332.992	18.6989
332.992	1.50577	332.992	6.48957	332.992	21.0264
332.992	1.45287	332.992	7.28304	332.992	13.5678
332.992	1.39997	332.992	7.38883	332.992	13.6735
332.992	1.61156	332.992	7.23014	332.992	13.8322
332.992	1.55866	332.992	6.64827	332.992	13.938
332.992	1.29418	332.992	6.80696	332.992	13.8851
332.992	1.55866	332.992	7.07145	332.992	13.7793
332.992	1.50577	332.992	6.91276	332.992	13.7793
332.992	1.45287	332.992	6.54247	332.992	13.8322
332.992	1.50577	332.992	6.54247	332.992	13.8322
332.992	1.55866	332.992	6.48957	332.992	13.7793
332.992	1.66446	332.992	6.59537	332.992	13.7793
332.992	1.13548	332.992	6.64827	332.992	14.0438
332.992	1.13548	332.992	7.07145	332.992	13.9909
332.992	1.71736	332.992	7.07145	332.992	14.0967
332.992	1.61156	332.992	6.43667	332.992	14.2025
332.992	1.61156	332.992	6.48957	332.992	14.2554
332.992	1.39997	332.992	6.43667	332.992	14.1496
332.992	1.34707	332.992	6.70116	332.992	13.9909
332.992	1.39997	332.992	6.85986	332.992	13.938
332.992	1.77026	332.992	6.59537	332.992	13.9909
332.992	1.71736	332.992	6.64827	332.992	14.0967
332.992	1.66446	332.992	6.85986	332.992	14.0438
332.992	1.71736	332.992	6.85986	332.992	14.0967
332.992	1.45287	332.992	6.59537	332.992	14.0967
332.992	1.45287	332.992	6.64827	332.992	13.9909
332.992	1.55866	332.992	6.70116	332.992	13.8322
332.992	1.61156	332.992	6.85986	332.992	13.938
332.992	1.55866	332.992	7.01855	332.992	13.8851
332.992	1.66446	332.992	7.23014	332.992	13.8322
332.992	1.55866	332.992	7.23014	332.992	13.8322
332.992	1.55866	332.992	6.70116	332.992	13.8322
332.992	1.50577	332.992	7.07145	332.992	13.938
332.992	1.45287	332.992	7.07145	332.992	13.938
332.992	1.39997	332.992	7.07145	332.992	13.9909
332.992	1.39997	332.992	7.01855	332.992	13.9909
332.992	1.34707	332.992	7.28304	332.992	13.8851
332.992	1.50577	332.992	7.38883	332.992	13.8851
332.992	1.45287	332.992	7.01855	332.992	13.9909
332.992	1.45287	332.992	6.85986	332.992	13.9909
332.992	1.45287	332.992	7.38883	332.992	13.9909
332.992	1.39997	332.992	7.38883	332.992	13.9909
332.992	1.39997	332.992	7.44173	332.992	14.0438
332.992	1.39997	332.992	7.38883	332.992	14.0438
332.992	1.45287	332.992	7.38883	332.992	14.0438
332.992	1.45287	332.992	6.70116	332.992	14.0967
332.992	1.34707	332.992	6.70116	332.992	13.7793
332.992	1.50577	332.992	6.70116	332.992	13.7793
332.992	1.50577	332.992	6.64827	332.992	13.8322
332.992	1.55866	332.992	6.64827	332.992	14.0967
332.992	1.55866	332.992	6.54247	333.023	13.8858
332.992	1.55866	332.992	6.59537	333.023	13.9387
332.992	1.39997	332.992	6.54247	333.023	13.78
332.992	1.13548	332.992	6.59537	333.023	14.0445
332.992	1.18838	332.992	6.85986	333.023	14.1503
332.992	1.29417	332.992	7.01855	333.023	14.0974
332.992	1.50577	332.992	6.85986	333.023	13.6742
332.992	1.50577	332.992	7.01855	333.023	13.5684
332.992	1.39997	332.992	7.01855	333.023	14.0974
332.992	1.34707	332.992	6.54247	333.023	13.9387
332.992	1.34707	332.992	6.54247	333.023	13.6742
332.992	1.61156	332.992	6.48957	333.023	13.6742
332.992	1.61156	332.992	6.43667	333.023	13.5155
332.992	1.61156	332.992	6.48957	333.023	13.9916
332.992	1.55866	332.992	6.85986	333.023	13.9387
332.992	1.45287	332.992	6.43667	333.023	13.6213
332.992	1.39997	332.992	6.43667	333.023	13.78
332.992	1.39997	332.992	6.43667	333.023	13.9916
332.992	10.2339	332.992	7.01855	333.023	13.5684
332.992	5.8434	332.992	7.23014	333.023	13.6742
332.992	1.34707	332.992	6.54247	333.023	13.78
332.992	1.34707	332.992	6.48957	333.023	13.78
332.992	1.39997	332.992	6.48957	333.023	13.9916
332.992	1.50577	332.992	6.59537	333.023	13.6742
332.992	1.50577	332.992	6.64827	333.023	13.6742
332.992	1.45287	332.992	7.07145	333.023	14.0445
332.992	1.45287	332.992	6.85986	333.023	13.8329
332.992	1.34707	332.992	7.28304	333.023	13.6742
332.992	1.29417	332.992	6.75406	333.023	13.8858
332.992	1.34707	332.992	6.59537	333.023	13.8858
332.992	1.45287	332.992	7.01855	333.023	13.8329
332.992	1.61156	332.992	7.01855	333.023	13.9916
332.992	1.55866	332.992	6.80696	333.023	13.8329
332.992	1.55866	332.992	6.96565	333.023	13.78
332.992	1.50577	332.992	7.01855	333.023	13.5155
332.992	1.45287	332.992	6.54247	333.023	13.6742
332.992	1.50577	332.992	6.54247	333.023	13.9387
332.992	1.61156	332.992	6.54247	333.023	14.0445
332.992	1.61156	332.992	7.01855	333.023	13.9916
332.992	1.55866	332.992	7.01855	333.023	13.9916
332.992	1.50577	332.992	7.17724	333.023	13.9387
332.992	1.45287	332.992	6.96565	333.023	14.0974
332.992	1.45287	332.992	6.80696	333.023	14.2032
332.992	1.66446	332.992	6.85986	333.023	14.0974
332.992	1.45287	332.992	6.80696	333.023	13.9387
332.992	1.71736	332.992	6.54247	333.023	13.8858
332.992	1.71736	332.992	6.85986	333.023	14.0445
332.992	1.61156	332.992	6.75406	333.023	13.9387
332.992	1.77026	332.992	6.59537	333.023	13.9387
332.992	1.61156	332.992	7.07145	333.023	13.9387
332.992	1.66446	332.992	7.07145	333.023	13.8858
332.992	1.66446	332.992	7.01855	333.023	13.9387
332.992	1.45287	332.992	6.70116	333.023	13.5684
332.992	1.50577	332.992	6.48957	333.023	13.7271
332.992	1.34707	332.992	6.43667	333.023	14.1503
332.992	1.61156	332.992	6.70116	333.023	13.9916
332.992	1.50577	332.992	6.75406	333.023	14.0445
332.992	1.61156	332.992	6.59537	333.023	14.0445
332.992	1.55866	332.992	6.59537	333.023	14.1503
332.992	1.55866	332.992	6.59537	333.023	13.6742
332.992	1.55866	332.992	6.59537	333.023	13.9916
332.992	1.66446	332.992	6.54247	333.023	13.9387
332.992	1.45287	332.992	6.54247	333.023	13.8858
333.023	1.50451	332.992	6.43667	333.023	13.6742
333.023	1.55741	332.992	7.17724	333.023	13.8858
333.023	1.50451	332.992	7.01855	333.023	13.78
333.023	1.29292	332.992	6.85986	333.023	13.8329
333.023	1.50451	332.992	6.85986	333.023	13.6742
333.023	1.29292	332.992	7.01855	333.023	13.8329
333.023	1.66321	332.992	7.01855	333.023	13.78
333.023	1.61031	332.992	7.17724	333.023	13.78
333.023	1.08133	332.992	6.85986	333.023	13.6742
333.023	1.66321	332.992	6.70116	333.023	14.0445
333.023	1.55741	332.992	6.70116	333.023	13.6742
333.023	1.55741	332.992	6.70116	333.023	13.8858
333.023	1.55741	332.992	6.64827	333.023	13.78
333.023	1.13423	332.992	6.64827	333.023	13.6742
333.023	1.24002	332.992	6.59537	333.023	14.0974
333.023	1.55741	332.992	6.85986	333.023	14.0445
333.023	1.50451	332.992	6.59537	333.023	13.9387
333.023	1.61031	332.992	6.59537	333.023	13.9916
333.023	1.39872	332.992	7.07145	333.023	13.9916
333.023	1.55741	332.992	6.80696	333.023	13.9387
333.023	1.50451	332.992	6.59537	333.023	13.8858
333.023	1.45162	332.992	7.28304	333.023	13.8858
333.023	1.29292	332.992	7.38883	333.023	13.8858
333.023	1.45162	332.992	7.38883	333.023	14.0974
333.023	1.50451	332.992	7.38883	333.023	14.0445
333.023	1.66321	332.992	7.28304	333.023	14.0974
333.023	1.71611	332.992	7.23014	333.023	13.8329
333.023	1.71611	332.992	7.23014	333.023	13.8329
333.023	1.61031	332.992	7.01855	333.023	13.9916
333.023	1.55741	332.992	7.01855	333.023	14.0445
333.023	0.92264	332.992	6.96565	333.023	14.1503
333.023	0.92264	332.992	6.70116	333.023	14.1503
333.023	1.55741	332.992	6.70116	333.023	13.8329
333.023	1.45162	332.992	7.23014	333.023	14.0974
333.023	1.39872	332.992	7.23014	333.023	13.9916
333.023	1.50451	332.992	7.17724	333.023	14.0445
333.023	1.50451	332.992	7.23014	333.023	14.1503
333.023	1.55741	332.992	7.23014	333.023	14.2561
333.023	1.61031	332.992	6.85986	333.023	14.1503
333.023	1.39872	332.992	6.80696	333.023	14.309
333.023	1.24002	332.992	7.23014	333.023	13.9916
333.023	1.29292	332.992	7.17724	333.023	13.9387
333.023	1.24002	332.992	7.23014	333.023	13.8858
333.023	1.24002	332.992	7.23014	333.023	13.9387
333.023	1.18713	332.992	7.23014	333.023	13.9916
333.023	1.13423	332.992	6.59537	333.023	13.9387
333.023	1.34582	332.992	6.59537	333.023	13.9387
333.023	1.45162	332.992	7.28304	333.023	14.309
333.023	1.39872	332.992	7.28304	333.023	14.0445
333.023	1.45162	332.992	6.59537	333.023	14.0445
333.023	1.39872	332.992	6.64827	333.023	13.9916
333.023	1.39872	332.992	6.85986	333.023	14.0974
333.023	1.39872	332.992	6.85986	333.023	14.0445
333.023	1.29292	332.992	6.70116	333.023	14.0974
333.023	1.29292	332.992	6.64827	333.023	14.0974
333.023	1.34582	332.992	6.96565	333.023	14.0445
333.023	1.34582	332.992	6.85986	333.023	13.9916
333.023	1.13423	332.992	7.01855	333.023	13.8858
333.023	1.24002	332.992	7.01855	333.023	13.9387
333.023	1.29292	332.992	7.01855	333.023	13.9387
333.023	1.45162	332.992	6.75406	333.023	13.9387
333.023	1.61031	332.992	6.96565	333.023	13.9387
333.023	1.39872	332.992	6.75406	333.023	13.8329
333.023	1.45162	332.992	6.64827	333.023	13.7271
333.023	1.45162	332.992	7.01855	333.023	13.5684
333.023	1.34582	332.992	7.01855	333.023	13.6742
333.023	1.29292	332.992	6.85986	333.023	13.8858
333.023	1.29292	332.992	6.85986	333.023	14.0445
333.023	1.34582	332.992	6.70116	333.023	14.0445
333.023	1.13423	332.992	6.70116	333.023	14.0445
333.023	1.34582	332.992	6.80696	333.023	14.0445
333.023	1.34582	332.992	6.64827	333.023	13.9916
333.023	1.55741	332.992	6.54247	333.023	13.9387
333.023	1.55741	332.992	6.91276	333.023	13.78
333.023	1.50451	332.992	6.91276	333.023	13.9387
333.023	1.34582	332.992	6.64827	333.023	13.9916
333.023	1.50451	332.992	6.64827	333.023	14.0974
333.023	1.45162	332.992	6.85986	333.023	14.0445
333.023	1.39872	332.992	6.59537	333.023	13.9387
333.023	1.45162	332.992	6.64827	333.023	14.0445
333.023	1.34582	332.992	6.70116	333.023	14.0445
333.023	1.45162	332.992	6.64827	333.023	14.1503
333.023	1.61031	332.992	6.64827	333.023	14.0974
333.023	1.61031	332.992	6.59537	333.023	13.9387
333.023	1.50451	332.992	6.64827	333.023	13.9387
333.023	0.86974	332.992	6.54247	333.023	13.8329
333.023	0.76394	332.992	7.23014	333.023	14.0445
333.023	1.55741	332.992	7.23014	333.023	13.9387
333.023	1.61031	332.992	6.64827	333.023	13.9387
333.023	1.66321	332.992	6.85986	333.023	13.9387
333.023	1.71611	332.992	6.80696	333.023	13.8858
333.023	1.71611	332.992	6.43667	333.023	13.8858
333.023	1.8748	332.992	6.64827	333.023	13.78
333.023	1.8219	332.992	6.59537	333.023	13.6742
333.023	1.8219	332.992	7.23014	333.023	13.8329
333.023	1.18713	332.992	7.23014	333.023	13.7271
333.023	1.18713	332.992	7.23014	333.023	13.8329
333.023	1.08133	332.992	7.23014	333.023	13.8329
333.023	1.769	332.992	7.01855	333.023	13.9387
333.023	1.66321	332.992	6.85986	333.023	13.9916
333.023	1.61031	332.992	6.85986	333.023	13.9916
333.023	1.61031	332.992	7.01855	333.023	13.9916
333.023	1.61031	332.992	6.59537	333.023	13.9387
333.023	1.18713	332.992	7.23014	333.023	13.9387
333.023	1.08133	332.992	7.28304	333.023	13.9387
333.023	1.55741	332.992	6.64827	333.023	13.9916
333.023	1.66321	332.992	6.64827	333.023	14.1503
333.023	1.769	332.992	6.70116	333.023	14.0445
333.023	0.97553	332.992	6.70116	333.023	14.1503
333.023	0.86974	332.992	6.64827	333.023	14.0974
333.023	1.08133	332.992	7.23014	333.023	14.0974
333.023	1.08133	332.992	7.17724	333.023	14.0445
333.023	0.97553	332.992	6.70116	333.023	14.0445
333.023	0.86974	332.992	6.64827	333.023	13.8858
333.023	0.81684	332.992	6.64827	333.023	13.8329
333.023	0.76394	332.992	6.59537	333.023	13.5684
333.023	1.50451	332.992	7.01855	333.023	13.8858
333.023	1.55741	332.992	6.85986	333.023	13.7271
333.023	1.61031	332.992	6.59537	333.023	13.5684
333.023	1.50451	332.992	7.01855	333.023	13.5155
333.023	1.45162	332.992	7.01855	333.023	13.6213
333.023	1.13423	332.992	7.01855	333.023	13.78
333.023	0.97553	332.992	7.01855	333.023	13.9916
333.023	1.29292	332.992	7.28304	333.023	14.0974
333.023	1.24002	332.992	7.07145	333.023	14.0445
333.023	1.24002	332.992	6.80696	333.023	14.0445
333.023	1.24002	332.992	7.17724	333.023	13.8329
333.023	1.18713	332.992	7.01855	333.023	13.8858
333.023	1.18713	332.992	7.23014	333.023	13.78
333.023	1.08133	332.992	7.23014	333.023	13.8329
333.023	1.45162	332.992	7.07145	333.023	13.8329
333.023	1.45162	332.992	6.64827	333.023	13.9916
333.023	1.34582	332.992	6.80696	333.023	13.7271
333.023	1.18713	332.992	7.01855	333.023	13.8858
333.023	1.08133	332.992	7.01855	333.023	13.78
333.023	1.18713	332.992	6.85986	333.023	13.78
333.023	1.50451	332.992	6.85986	333.023	13.6742
333.023	1.50451	332.992	7.01855	333.023	13.6213
333.023	1.61031	332.992	6.85986	333.023	13.6213
333.023	1.55741	332.992	7.01855	333.023	14.0974
333.023	1.02843	332.992	6.85986	333.023	14.1503
333.023	1.08133	332.992	6.85986	333.023	14.0445
333.023	1.61031	332.992	6.85986	333.023	13.9916
333.023	1.66321	332.992	6.70116	333.023	13.8858
333.023	1.61031	332.992	6.64827	333.023	13.8329
333.023	1.61031	332.992	6.80696	333.023	13.6742
333.023	1.66321	332.992	6.75406	333.023	13.7271
333.023	1.71611	332.992	6.96565	333.023	13.8858
333.023	1.71611	332.992	6.64827	333.023	13.8858
333.023	0.97553	332.992	6.64827	333.023	13.9916
333.023	0.97553	332.992	6.70116	333.023	14.0445
333.023	1.39872	332.992	6.85986	333.023	14.0974
333.023	1.45162	332.992	7.01855	333.023	13.78
333.023	1.45162	332.992	6.64827	333.023	14.1503
333.023	1.50451	332.992	6.54247	333.023	14.1503
333.023	1.08133	332.992	6.59537	333.023	14.1503
333.023	1.08133	332.992	6.48957	333.023	13.8329
333.023	1.39872	332.992	7.23014	333.023	13.8329
333.023	1.39872	332.992	7.28304	333.023	13.7271
333.023	1.55741	332.992	7.01855	333.023	13.8329
333.023	1.61031	332.992	6.85986	333.023	13.8858
333.023	1.55741	332.992	7.01855	333.023	13.8858
333.023	1.13423	332.992	6.48957	333.023	13.8858
333.023	1.13423	332.992	7.01855	333.023	13.8858
333.023	1.71611	332.992	6.48957	333.023	13.78
333.023	1.71611	332.992	7.23014	333.023	13.8329
333.023	1.769	332.992	6.96565	333.023	13.9916
333.023	1.71611	332.992	6.80696	333.023	14.0445
333.023	1.71611	332.992	6.64827	333.023	14.2032
[truncated: 12,409 more rows]

## Sheet: Figure 3c
Binding energy (eV)	Intensity (arb. Units)	Binding energy (eV)	Intensity (arb. Units)	Binding energy (eV)	Intensity (arb. Units)
[truncated: 372 more rows]

[truncated: 17 more sheets: Figure 3d, Figure 3e, Figure 3f, Figure 4a, Figure 4b, Figure 4c, Figure 5a, Figure 5b, Figure 5c, Figure 5d, Figure 5f, Figure 6b, Figure 6c, Figure 6d, Figure 6e, Figure 6f, Figure 6g]
