# Supplementary material for: Copper nanoparticles encapsulated in zeolitic imidazolate framework-8 as a stable and selective CO2 hydrogenation catalyst
Source: Nat Commun. 2024 Mar 6;15:2045. doi: 10.1038/s41467-024-46388-4 (PMC10918174; doi:10.1038/s41467-024-46388-4)
Supplement: Supplementary file 3 — Source Data [file 41467_2024_46388_MOESM3_ESM.zip › Source data/Source data_supporting information.xlsx]

## Sheet: Figure S3
Wavenumber (cm-1)	Absorbance (a.u.)	Wavenumber (cm-1)	Absorbance (a.u.)	Wavenumber (cm-1)	Absorbance (a.u.)	Wavenumber (cm-1)	Absorbance (a.u.)	Wavenumber (cm-1)	Absorbance (a.u.)
Name	Pure CO2	Name	Cu/ZIF-8|IM|R+CO2/H2	Name	Cu/ZIF-8|IE|R+CO2/H2	Name	Cu/ZIF-8|IM|R	Name	Cu/ZIF-8|IE|R
400	5.038	399.193	2.39125	399.193	1.82116	399.193	0.25282	399.193	-0.81907
400.935	5.038	400.157	2.39125	400.157	1.82116	400.157	0.25282	400.157	-0.81907
401.869	5.038	401.121	2.39125	401.121	1.82116	401.121	0.25282	401.121	-0.81907
402.804	5.038	402.085	2.39125	402.085	1.82116	402.085	0.25282	402.085	-0.81907
403.739	5.038	403.05	2.39125	403.05	1.82116	403.05	0.25282	403.05	-0.81907
404.673	5.038	404.014	2.39125	404.014	1.82116	404.014	0.25282	404.014	-0.81907
405.608	5.038	404.978	2.39125	404.978	1.82116	404.978	0.25282	404.978	-0.81907
406.542	5.038	405.942	2.39125	405.942	1.82116	405.942	0.25282	405.942	-0.81907
407.477	5.038	406.906	2.39125	406.906	1.82116	406.906	0.25282	406.906	-0.81907
408.411	5.038	407.871	2.39125	407.871	1.82116	407.871	0.25282	407.871	-0.81907
409.346	5.038	408.835	2.39125	408.835	1.82116	408.835	0.25282	408.835	-0.81907
410.281	5.038	409.799	2.39125	409.799	1.82116	409.799	0.25282	409.799	-0.81907
411.215	5.038	410.763	2.39125	410.763	1.82116	410.763	0.25282	410.763	-0.81907
412.15	5.038	411.728	2.39125	411.728	1.82116	411.728	0.25282	411.728	-0.81907
413.084	5.038	412.692	2.39125	412.692	1.82116	412.692	0.25282	412.692	-0.81907
414.019	5.038	413.656	2.39125	413.656	1.82116	413.656	0.25282	413.656	-0.81907
414.954	5.038	414.62	2.39125	414.62	1.82116	414.62	0.25282	414.62	-0.81907
415.888	5.038	415.585	2.39125	415.585	1.82116	415.585	0.25282	415.585	-0.81907
416.823	5.038	416.549	2.39125	416.549	1.82116	416.549	0.25282	416.549	-0.81907
417.757	5.038	417.513	2.39125	417.513	1.82116	417.513	0.25282	417.513	-0.81907
418.692	5.038	418.477	2.39125	418.477	1.82116	418.477	0.25282	418.477	-0.81907
419.627	5.038	419.442	2.39125	419.442	1.82116	419.442	0.25282	419.442	-0.81907
420.561	5.038	420.406	2.39125	420.406	1.82116	420.406	0.25282	420.406	-0.81907
421.496	5.038	421.37	2.39125	421.37	1.82116	421.37	0.25282	421.37	-0.81907
422.43	5.038	422.334	2.39125	422.334	1.82116	422.334	0.25282	422.334	-0.81907
423.365	5.038	423.298	2.39125	423.298	1.82116	423.298	0.25282	423.298	-0.81907
424.299	5.038	424.263	2.39125	424.263	1.82116	424.263	0.25282	424.263	-0.81907
425.234	5.038	425.227	2.39125	425.227	1.82116	425.227	0.25282	425.227	-0.81907
426.169	5.038	426.191	2.39125	426.191	1.82116	426.191	0.25282	426.191	-0.81907
427.103	5.038	427.155	2.39125	427.155	1.82116	427.155	0.25282	427.155	-0.81907
428.038	5.038	428.12	2.39125	428.12	1.82116	428.12	0.25282	428.12	-0.81907
428.972	5.038	429.084	2.39125	429.084	1.82116	429.084	0.25282	429.084	-0.81907
429.907	5.038	430.048	2.39125	430.048	1.82116	430.048	0.25282	430.048	-0.81907
430.841	5.038	431.012	2.39125	431.012	1.82116	431.012	0.25282	431.012	-0.81907
431.776	5.038	431.976	2.39125	431.976	1.82116	431.976	0.25282	431.976	-0.81907
432.711	5.038	432.941	2.39125	432.941	1.82116	432.941	0.25282	432.941	-0.81907
433.645	5.038	433.905	2.39125	433.905	1.82116	433.905	0.25282	433.905	-0.81907
434.58	5.038	434.869	2.39125	434.869	1.82116	434.869	0.25282	434.869	-0.81907
435.514	5.038	435.834	2.39125	435.834	1.82116	435.834	0.25282	435.834	-0.81907
436.449	5.038	436.798	2.39125	436.798	1.82116	436.798	0.25282	436.798	-0.81907
437.384	5.038	437.762	2.39125	437.762	1.82116	437.762	0.25282	437.762	-0.81907
438.318	5.038	438.726	2.39125	438.726	1.82116	438.726	0.25282	438.726	-0.81907
439.253	5.038	439.69	2.39125	439.69	1.82116	439.69	0.25282	439.69	-0.81907
440.187	5.038	440.655	2.39125	440.655	1.82116	440.655	0.25282	440.655	-0.81907
441.122	5.038	441.619	2.39125	441.619	1.82116	441.619	0.25282	441.619	-0.81907
442.057	5.038	442.583	2.39125	442.583	1.82116	442.583	0.25282	442.583	-0.81907
442.991	5.038	443.547	2.39125	443.547	1.82116	443.547	0.25282	443.547	-0.81907
443.926	5.038	444.512	2.39125	444.512	1.82116	444.512	0.25282	444.512	-0.81907
444.86	5.038	445.476	2.39125	445.476	1.82116	445.476	0.25282	445.476	-0.81907
445.795	5.038	446.44	2.39125	446.44	1.82116	446.44	0.25282	446.44	-0.81907
446.729	5.038	447.404	2.39125	447.404	1.82116	447.404	0.25282	447.404	-0.81907
447.664	5.038	448.368	2.39125	448.368	1.82116	448.368	0.25282	448.368	-0.81907
448.599	5.038	449.333	2.39125	449.333	1.82116	449.333	0.25282	449.333	-0.81907
449.533	5.038	450.297	2.39125	450.297	1.82116	450.297	0.25282	450.297	-0.81907
450.468	5.038	451.261	2.39125	451.261	1.82116	451.261	0.25282	451.261	-0.81907
451.402	5.038	452.225	2.39125	452.225	1.82116	452.225	0.25282	452.225	-0.81907
452.337	5.038	453.19	2.39125	453.19	1.82116	453.19	0.25282	453.19	-0.81907
453.272	5.038	454.154	2.39125	454.154	1.82116	454.154	0.25282	454.154	-0.81907
454.206	5.038	455.118	2.39125	455.118	1.82116	455.118	0.25282	455.118	-0.81907
455.141	5.038	456.082	2.39125	456.082	1.82116	456.082	0.25282	456.082	-0.81907
456.075	5.038	457.047	2.39125	457.047	1.82116	457.047	0.25282	457.047	-0.81907
457.01	5.038	458.011	2.39125	458.011	1.82116	458.011	0.25282	458.011	-0.81907
457.944	5.038	458.975	2.39125	458.975	1.82116	458.975	0.25282	458.975	-0.81907
458.879	5.04989	459.939	2.39125	459.939	1.82116	459.939	0.25282	459.939	-0.81907
459.814	5.04989	460.904	2.39125	460.904	1.82116	460.904	0.25282	460.904	-0.81907
460.748	5.05034	461.868	2.39125	461.868	1.82116	461.868	0.25282	461.868	-0.81907
461.683	5.05034	462.832	2.39125	462.832	1.82116	462.832	0.25282	462.832	-0.81907
462.617	5.05034	463.796	2.39125	463.796	1.82116	463.796	0.25282	463.796	-0.81907
463.552	5.05034	464.76	2.39125	464.76	1.82116	464.76	0.25282	464.76	-0.81907
464.486	5.04989	465.725	2.39125	465.725	1.82116	465.725	0.25282	465.725	-0.81907
465.421	5.04989	466.689	2.39125	466.689	1.82116	466.689	0.25282	466.689	-0.81907
466.356	5.04989	467.653	2.39125	467.653	1.82116	467.653	0.25282	467.653	-0.81907
467.29	5.04989	468.617	2.39125	468.617	1.82116	468.617	0.25282	468.617	-0.81907
468.225	5.049	469.582	2.39125	469.582	1.82116	469.582	0.25282	469.582	-0.81907
469.159	5.049	470.546	2.39125	470.546	1.82116	470.546	0.25282	470.546	-0.81907
470.094	5.04855	471.51	2.39125	471.51	1.82116	471.51	0.25282	471.51	-0.81907
471.029	5.04855	472.474	2.39125	472.474	1.82116	472.474	0.25282	472.474	-0.81907
471.963	5.04766	473.439	2.39125	473.439	1.82116	473.439	0.25282	473.439	-0.81907
472.898	5.04766	474.403	2.39125	474.403	1.82116	474.403	0.25282	474.403	-0.81907
473.832	5.04766	475.367	2.39125	475.367	1.82116	475.367	0.25282	475.367	-0.81907
474.767	5.04722	476.331	2.39125	476.331	1.82116	476.331	0.25282	476.331	-0.81907
475.702	5.04722	477.296	2.39125	477.296	1.82116	477.296	0.25282	477.296	-0.81907
476.636	5.04722	478.26	2.39125	478.26	1.82116	478.26	0.25282	478.26	-0.81907
477.571	5.04722	479.224	2.39125	479.224	1.82116	479.224	0.25282	479.224	-0.81907
478.505	5.04722	480.188	2.39125	480.188	1.82116	480.188	0.25282	480.188	-0.81907
479.44	5.04766	481.152	2.39125	481.152	1.82116	481.152	0.25282	481.152	-0.81907
480.374	5.04766	482.117	2.39125	482.117	1.82116	482.117	0.25282	482.117	-0.81907
481.309	5.04855	483.081	2.39125	483.081	1.82116	483.081	0.25282	483.081	-0.81907
482.244	5.04855	484.045	2.39125	484.045	1.82116	484.045	0.25282	484.045	-0.81907
483.178	5.049	485.009	2.39125	485.009	1.82116	485.009	0.25282	485.009	-0.81907
484.113	5.049	485.974	2.39125	485.974	1.82116	485.974	0.25282	485.974	-0.81907
485.047	5.049	486.938	2.39125	486.938	1.82116	486.938	0.25282	486.938	-0.81907
485.982	5.049	487.902	2.39125	487.902	1.82116	487.902	0.25282	487.902	-0.81907
486.916	5.049	488.866	2.39125	488.866	1.82116	488.866	0.25282	488.866	-0.81907
487.851	5.049	489.831	2.39125	489.831	1.82116	489.831	0.25282	489.831	-0.81907
488.786	5.049	490.795	2.39125	490.795	1.82116	490.795	0.25282	490.795	-0.81907
489.72	5.049	491.759	2.39125	491.759	1.82116	491.759	0.25282	491.759	-0.81907
490.655	5.049	492.723	2.39125	492.723	1.82116	492.723	0.25282	492.723	-0.81907
491.589	5.049	493.688	2.39125	493.688	1.82116	493.688	0.25282	493.688	-0.81907
492.524	5.049	494.652	2.39125	494.652	1.82116	494.652	0.25282	494.652	-0.81907
493.459	5.049	495.616	2.39125	495.616	1.82116	495.616	0.25282	495.616	-0.81907
494.393	5.04989	496.58	2.39125	496.58	1.82116	496.58	0.25282	496.58	-0.81907
495.328	5.04989	497.544	2.39125	497.544	1.82116	497.544	0.25282	497.544	-0.81907
496.262	5.04989	498.509	2.39125	498.509	1.82116	498.509	0.25282	498.509	-0.81907
497.197	5.04989	499.473	2.39125	499.473	1.82116	499.473	0.25282	499.473	-0.81907
498.132	5.04989	500.437	2.39125	500.437	1.82116	500.437	0.25282	500.437	-0.81907
499.066	5.04989	501.401	2.39125	501.401	1.82116	501.401	0.25282	501.401	-0.81907
500.001	5.05078	502.366	2.39125	502.366	1.82116	502.366	0.25282	502.366	-0.81907
500.935	5.05078	503.33	2.39125	503.33	1.82116	503.33	0.25282	503.33	-0.81907
501.87	5.05078	504.294	2.39125	504.294	1.82116	504.294	0.25282	504.294	-0.81907
502.804	5.05168	505.258	2.39125	505.258	1.82116	505.258	0.25282	505.258	-0.81907
503.739	5.05168	506.223	2.39125	506.223	1.82116	506.223	0.25282	506.223	-0.81907
504.674	5.05168	507.187	2.39125	507.187	1.82116	507.187	0.25282	507.187	-0.81907
505.608	5.05168	508.151	2.39125	508.151	1.82116	508.151	0.25282	508.151	-0.81907
506.543	5.05213	509.115	2.39125	509.115	1.82116	509.115	0.25282	509.115	-0.81907
507.477	5.05302	510.079	2.39125	510.079	1.82116	510.079	0.25282	510.079	-0.81907
508.412	5.05302	511.044	2.39125	511.044	1.82116	511.044	0.25282	511.044	-0.81907
509.346	5.05302	512.008	2.39125	512.008	1.82116	512.008	0.25282	512.008	-0.81907
510.281	5.05347	512.972	2.39125	512.972	1.82116	512.972	0.25282	512.972	-0.81907
511.216	5.05438	513.936	2.39125	513.936	1.82116	513.936	0.25282	513.936	-0.81907
512.15	5.05438	514.901	2.39125	514.901	1.82116	514.901	0.25282	514.901	-0.81907
513.085	5.05438	515.865	2.39125	515.865	1.82116	515.865	0.25282	515.865	-0.81907
514.019	5.05483	516.829	2.39125	516.829	1.82116	516.829	0.25282	516.829	-0.81907
514.954	5.05483	517.793	2.39125	517.793	1.82116	517.793	0.25282	517.793	-0.81907
515.889	5.05483	518.758	2.39125	518.758	1.82116	518.758	0.25282	518.758	-0.81907
516.823	5.05483	519.722	2.39125	519.722	1.82116	519.722	0.25282	519.722	-0.81907
517.758	5.05438	520.686	2.39125	520.686	1.82116	520.686	0.25282	520.686	-0.81907
518.692	5.05438	521.65	2.39125	521.65	1.82116	521.65	0.25282	521.65	-0.81907
519.627	5.05347	522.615	2.39125	522.615	1.82116	522.615	0.25282	522.615	-0.81907
520.562	5.05347	523.579	2.39125	523.579	1.82116	523.579	0.25282	523.579	-0.81907
521.496	5.05302	524.543	2.39125	524.543	1.82116	524.543	0.25282	524.543	-0.81907
522.431	5.05302	525.507	2.39125	525.507	1.82116	525.507	0.25282	525.507	-0.81907
523.365	5.05302	526.471	2.39125	526.471	1.82116	526.471	0.25282	526.471	-0.81907
524.3	5.05302	527.436	2.39125	527.436	1.82116	527.436	0.25282	527.436	-0.81907
525.234	5.05302	528.4	2.39125	528.4	1.82116	528.4	0.25282	528.4	-0.81907
526.169	5.05302	529.364	2.39125	529.364	1.82116	529.364	0.25282	529.364	-0.81907
527.104	5.05347	530.328	2.39125	530.328	1.82116	530.328	0.25282	530.328	-0.81907
528.038	5.05347	531.293	2.39125	531.293	1.82116	531.293	0.25282	531.293	-0.81907
528.973	5.05347	532.257	2.39125	532.257	1.82116	532.257	0.25282	532.257	-0.81907
529.907	5.05347	533.221	2.39125	533.221	1.82116	533.221	0.25282	533.221	-0.81907
530.842	5.05347	534.185	2.39125	534.185	1.82116	534.185	0.25282	534.185	-0.81907
531.777	5.05347	535.149	2.39125	535.149	1.82116	535.149	0.25282	535.149	-0.81907
532.711	5.05347	536.114	2.39125	536.114	1.82116	536.114	0.25282	536.114	-0.81907
533.646	5.05347	537.078	2.39125	537.078	1.82116	537.078	0.25282	537.078	-0.81907
534.58	5.05347	538.042	2.39125	538.042	1.82116	538.042	0.25282	538.042	-0.81907
535.515	5.05347	539.006	2.39125	539.006	1.82116	539.006	0.25282	539.006	-0.81907
536.449	5.05347	539.971	2.39125	539.971	1.82116	539.971	0.25282	539.971	-0.81907
537.384	5.05347	540.935	2.39125	540.935	1.82116	540.935	0.25282	540.935	-0.81907
538.319	5.05347	541.899	2.39125	541.899	1.82116	541.899	0.25282	541.899	-0.81907
539.253	5.05302	542.863	2.39125	542.863	1.82116	542.863	0.25282	542.863	-0.81907
540.188	5.05302	543.828	2.39125	543.828	1.82116	543.828	0.25282	543.828	-0.81907
541.122	5.05302	544.792	2.39125	544.792	1.82116	544.792	0.25282	544.792	-0.81907
542.057	5.05347	545.756	2.39125	545.756	1.82116	545.756	0.25282	545.756	-0.81907
542.991	5.05347	546.72	2.39125	546.72	1.82116	546.72	0.25282	546.72	-0.81907
543.926	5.05347	547.685	2.39125	547.685	1.82116	547.685	0.25282	547.685	-0.81907
544.861	5.05438	548.649	2.39125	548.649	1.82116	548.649	0.25282	548.649	-0.81907
545.795	5.05438	549.613	2.39125	549.613	1.82116	549.613	0.25282	549.613	-0.81907
546.73	5.05438	550.577	2.39125	550.577	1.82116	550.577	0.25282	550.577	-0.81907
547.664	5.05483	551.542	2.39125	551.542	1.82116	551.542	0.25282	551.542	-0.81907
548.599	5.05483	552.506	2.39125	552.506	1.82116	552.506	0.25282	552.506	-0.81907
549.534	5.05483	553.47	2.39125	553.47	1.82116	553.47	0.25282	553.47	-0.81907
550.468	5.05483	554.434	2.39125	554.434	1.82116	554.434	0.25282	554.434	-0.81907
551.403	5.05483	555.398	2.39125	555.398	1.82116	555.398	0.25282	555.398	-0.81907
552.337	5.05483	556.363	2.39125	556.363	1.82116	556.363	0.25282	556.363	-0.81907
553.272	5.05438	557.327	2.39125	557.327	1.82116	557.327	0.25282	557.327	-0.81907
554.207	5.05438	558.291	2.39125	558.291	1.82116	558.291	0.25282	558.291	-0.81907
555.141	5.05347	559.255	2.39125	559.255	1.82116	559.255	0.25282	559.255	-0.81907
556.076	5.05347	560.22	2.39125	560.22	1.82116	560.22	0.25282	560.22	-0.81907
557.01	5.05302	561.184	2.39125	561.184	1.82116	561.184	0.25282	561.184	-0.81907
557.945	5.05302	562.148	2.39125	562.148	1.82116	562.148	0.25282	562.148	-0.81907
558.879	5.05213	563.112	2.39125	563.112	1.82116	563.112	0.25282	563.112	-0.81907
559.814	5.05168	564.077	2.39125	564.077	1.82116	564.077	0.25282	564.077	-0.81907
560.749	5.05168	565.041	2.39125	565.041	1.82116	565.041	0.25282	565.041	-0.81907
561.683	5.05078	566.005	2.39125	566.005	1.82116	566.005	0.25282	566.005	-0.81907
562.618	5.05078	566.969	2.39125	566.969	1.82116	566.969	0.25282	566.969	-0.81907
563.552	5.05034	567.933	2.39125	567.933	1.82116	567.933	0.25282	567.933	-0.81907
564.487	5.05034	568.898	2.39125	568.898	1.82116	568.898	0.25282	568.898	-0.81907
565.422	5.04989	569.862	2.39125	569.862	1.82116	569.862	0.25282	569.862	-0.81907
566.356	5.04989	570.826	2.39125	570.826	1.82116	570.826	0.25282	570.826	-0.81907
567.291	5.04989	571.79	2.39125	571.79	1.82116	571.79	0.25282	571.79	-0.81907
568.225	5.04989	572.755	2.39125	572.755	1.82116	572.755	0.25282	572.755	-0.81907
569.16	5.049	573.719	2.39125	573.719	1.82116	573.719	0.25282	573.719	-0.81907
570.094	5.049	574.683	2.39125	574.683	1.82116	574.683	0.25282	574.683	-0.81907
571.029	5.049	575.647	2.39125	575.647	1.82116	575.647	0.25282	575.647	-0.81907
571.964	5.049	576.612	2.39125	576.612	1.82116	576.612	0.25282	576.612	-0.81907
572.898	5.04855	577.576	2.39125	577.576	1.82116	577.576	0.25282	577.576	-0.81907
573.833	5.04855	578.54	2.39125	578.54	1.82116	578.54	0.25282	578.54	-0.81907
574.767	5.04855	579.504	2.39125	579.504	1.82116	579.504	0.25282	579.504	-0.81907
575.702	5.04766	580.468	2.39125	580.468	1.82116	580.468	0.25282	580.468	-0.81907
576.636	5.04766	581.433	2.39125	581.433	1.82116	581.433	0.25282	581.433	-0.81907
577.571	5.04766	582.397	2.39125	582.397	1.82116	582.397	0.25282	582.397	-0.81907
578.506	5.04766	583.361	2.39125	583.361	1.82116	583.361	0.25282	583.361	-0.81907
579.44	5.04855	584.325	2.39125	584.325	1.82116	584.325	0.25282	584.325	-0.81907
580.375	5.04855	585.29	2.39125	585.29	1.82116	585.29	0.25282	585.29	-0.81907
581.309	5.049	586.254	2.39125	586.254	1.82116	586.254	0.25282	586.254	-0.81907
582.244	5.049	587.218	2.39125	587.218	1.82116	587.218	0.25282	587.218	-0.81907
583.179	5.04989	588.182	2.39125	588.182	1.82116	588.182	0.25282	588.182	-0.81907
584.113	5.04989	589.147	2.39125	589.147	1.82116	589.147	0.25282	589.147	-0.81907
585.048	5.04989	590.111	2.39125	590.111	1.82116	590.111	0.25282	590.111	-0.81907
585.982	5.04989	591.075	2.39125	591.075	1.82116	591.075	0.25282	591.075	-0.81907
586.917	5.05034	592.039	2.39125	592.039	1.82116	592.039	0.25282	592.039	-0.81907
587.851	5.05078	593.004	2.39125	593.004	1.82116	593.004	0.25282	593.004	-0.81907
588.786	5.05168	593.968	2.39125	593.968	1.82116	593.968	0.25282	593.968	-0.81907
589.721	5.05168	594.932	2.39125	594.932	1.82116	594.932	0.25282	594.932	-0.81907
590.655	5.05213	595.896	2.39125	595.896	1.82116	595.896	0.25282	595.896	-0.81907
591.59	5.05347	596.861	2.39125	596.861	1.82116	596.861	0.25282	596.861	-0.81907
592.524	5.05438	597.825	2.39125	597.825	1.82116	597.825	0.25282	597.825	-0.81907
593.459	5.05483	598.789	2.39125	598.789	1.82116	598.789	0.25282	598.789	-0.81907
594.394	5.05573	599.753	2.39125	599.753	1.82116	599.753	0.25282	599.753	-0.81907
595.328	5.05618	600.717	2.39125	600.717	1.82116	600.717	0.25282	600.717	-0.81907
596.263	5.05664	601.682	2.39125	601.682	1.82116	601.682	0.25282	601.682	-0.81907
597.197	5.05754	602.646	2.39125	602.646	1.82116	602.646	0.25282	602.646	-0.81907
598.132	5.06165	603.61	2.39125	603.61	1.82116	603.61	0.25282	603.61	-0.81907
599.067	5.06999	604.574	2.39125	604.574	1.82116	604.574	0.25282	604.574	-0.81907
600.001	5.07992	605.539	2.39125	605.539	1.82116	605.539	0.25282	605.539	-0.81907
600.936	5.07992	606.503	2.39125	606.503	1.82116	606.503	0.25282	606.503	-0.81907
601.87	5.06999	607.467	2.39125	607.467	1.82116	607.467	0.25282	607.467	-0.81907
602.805	5.06395	608.431	2.39125	608.431	1.82116	608.431	0.25282	608.431	-0.81907
603.739	5.06487	609.395	2.39125	609.395	1.82116	609.395	0.25282	609.395	-0.81907
604.674	5.06534	610.36	2.39125	610.36	1.82116	610.36	0.25282	610.36	-0.81907
605.609	5.06673	611.324	2.39125	611.324	1.82116	611.324	0.25282	611.324	-0.81907
606.543	5.06765	612.288	2.39125	612.288	1.82116	612.288	0.25282	612.288	-0.81907
607.478	5.06765	613.252	2.39125	613.252	1.82116	613.252	0.25282	613.252	-0.81907
608.412	5.06812	614.217	2.39125	614.217	1.82116	614.217	0.25282	614.217	-0.81907
609.347	5.06859	615.181	2.39125	615.181	1.82116	615.181	0.25282	615.181	-0.81907
610.282	5.06812	616.145	2.39125	616.145	1.82116	616.145	0.25282	616.145	-0.81907
611.216	5.06765	617.109	2.39125	617.109	1.82116	617.109	0.25282	617.109	-0.81907
612.151	5.06673	618.074	2.39125	618.074	1.82116	618.074	0.25282	618.074	-0.81907
613.085	5.06673	619.038	2.39125	619.038	1.82116	619.038	0.25282	619.038	-0.81907
614.02	5.06673	620.002	2.39125	620.002	1.82116	620.002	0.25282	620.002	-0.81907
614.954	5.06534	620.966	2.39125	620.966	1.82116	620.966	0.25282	620.966	-0.81907
615.889	5.06395	621.931	2.39125	621.931	1.82116	621.931	0.25282	621.931	-0.81907
616.823	5.06257	622.895	2.39125	622.895	1.82116	622.895	0.25282	622.895	-0.81907
617.758	5.06349	623.859	2.39125	623.859	1.82116	623.859	0.25282	623.859	-0.81907
618.693	5.07008	624.823	2.39125	624.823	1.82116	624.823	0.25282	624.823	-0.81907
619.627	5.36489	625.788	2.39125	625.788	1.82116	625.788	0.25282	625.788	-0.81907
620.562	5.37055	626.752	2.39125	626.752	1.82116	626.752	0.25282	626.752	-0.81907
621.496	5.27841	627.716	2.39125	627.716	1.82116	627.716	0.25282	627.716	-0.81907
622.431	5.06289	628.68	2.39125	628.68	1.82116	628.68	0.25282	628.68	-0.81907
623.366	5.06165	629.644	2.39125	629.644	1.82116	629.644	0.25282	629.644	-0.81907
624.3	5.06165	630.609	2.39125	630.609	1.82116	630.609	0.25282	630.609	-0.81907
625.235	5.07134	631.573	2.39125	631.573	1.82116	631.573	0.25282	631.573	-0.81907
626.169	5.07701	632.537	2.39125	632.537	1.82116	632.537	0.25282	632.537	-0.81907
627.104	5.08231	633.501	2.39125	633.501	1.82116	633.501	0.25282	633.501	-0.81907
628.039	5.09106	634.466	2.39125	634.466	1.82116	634.466	0.25282	634.466	-0.81907
628.973	5.09649	635.43	2.39125	635.43	1.82116	635.43	0.25282	635.43	-0.81907
629.908	5.10553	636.394	2.39125	636.394	1.82116	636.394	0.25282	636.394	-0.81907
630.842	5.11476	637.358	2.39125	637.358	1.82116	637.358	0.25282	637.358	-0.81907
631.777	5.13161	638.322	2.39125	638.322	1.82116	638.322	0.25282	638.322	-0.81907
632.712	5.14697	639.287	2.39125	639.287	1.82116	639.287	0.25282	639.287	-0.81907
633.646	5.15542	640.251	2.39125	640.251	1.82116	640.251	0.25282	640.251	-0.81907
634.581	5.16637	641.215	2.39125	641.215	1.82116	641.215	0.25282	641.215	-0.81907
635.515	5.1788	642.179	2.39125	642.179	1.82116	642.179	0.25282	642.179	-0.81907
636.45	5.19166	643.144	2.39125	643.144	1.82116	643.144	0.25282	643.144	-0.81907
637.384	5.20549	644.108	2.39125	644.108	1.82116	644.108	0.25282	644.108	-0.81907
638.319	5.22044	645.072	2.39125	645.072	1.82116	645.072	0.25282	645.072	-0.81907
639.254	5.23591	646.036	2.39125	646.036	1.82116	646.036	0.25282	646.036	-0.81907
640.188	5.25125	647.001	2.39125	647.001	1.82116	647.001	0.25282	647.001	-0.81907
641.123	5.26781	647.965	2.39125	647.965	1.82116	647.965	0.25282	647.965	-0.81907
642.057	5.28434	648.929	2.39125	648.929	1.82116	648.929	0.25282	648.929	-0.81907
642.992	5.30553	649.893	8.39125	649.893	6.19853	649.893	2.46311	649.893	0.88498
643.927	5.31046	650.857	8.39125	650.857	4.89361	650.857	2.48365	650.857	0.90129
644.861	5.32359	651.822	5.64934	651.822	4.57902	651.822	2.47399	651.822	0.92561
645.796	5.33214	652.786	5.27707	652.786	4.48008	652.786	2.4383	652.786	0.93656
646.73	5.34086	653.75	5.11869	653.75	4.4431	653.75	2.39782	653.75	0.92948
647.665	5.38867	654.715	5.02667	654.715	4.39254	654.715	2.37543	654.715	0.92253
648.599	5.43486	655.679	4.90388	655.679	4.36458	655.679	2.38039	655.679	0.93029
649.534	5.49146	656.643	4.75442	656.643	4.42271	656.643	2.40679	656.643	0.94504
650.469	5.55642	657.607	4.67224	657.607	4.58902	657.607	2.44594	657.607	0.94357
651.403	5.55656	658.571	4.69305	658.571	4.87027	658.571	2.50379	658.571	0.91489
652.338	5.48074	659.536	4.75211	659.536	5.53709	659.536	2.604	659.536	0.87665
653.272	5.48777	660.5	4.77345	660.5	7.82116	660.5	2.77107	660.5	0.85639
654.207	5.49518	661.464	4.78328	661.464	7.82116	661.464	2.98339	661.464	0.8671
655.141	5.50018	662.428	4.86166	662.428	7.82116	662.428	3.04864	662.428	0.90135
656.076	5.50398	663.393	5.01982	663.393	7.82116	663.393	2.85494	663.393	0.93777
657.011	5.50271	664.357	5.22142	664.357	7.82116	664.357	2.65191	664.357	0.95988
657.945	5.49642	665.321	5.4199	665.321	7.82116	665.321	2.55364	665.321	0.97119
658.88	5.49518	666.285	5.43231	666.285	5.40493	666.285	2.61665	666.285	0.98194
659.814	5.48655	667.25	4.82251	667.25	4.80323	667.25	3.42429	667.25	0.99337
660.749	5.47929	668.214	6.4043	668.214	4.62984	668.214	6.25282	668.214	1.00218
661.683	5.47215	669.178	5.97138	669.178	4.71616	669.178	6.25282	669.178	1.0091
662.618	5.46397	670.142	6.67949	670.142	4.96373	670.142	6.25282	670.142	1.02461
663.553	5.46051	671.106	7.35429	671.106	5.65815	671.106	6.25282	671.106	1.04428
664.487	5.45254	672.071	5.62544	672.071	7.82116	672.071	3.01589	672.071	1.05073
665.422	5.41475	673.035	4.53716	673.035	7.82116	673.035	2.86999	673.035	1.04466
666.356	5.36962	673.999	4.21104	673.999	7.82116	673.999	2.8851	673.999	1.04727
667.291	5.37242	674.963	4.0174	674.963	5.34853	674.963	2.87205	674.963	1.06977
668.226	5.73849	675.928	3.94334	675.928	4.89008	675.928	2.76389	675.928	1.09622
669.16	5.91057	676.892	3.98198	676.892	4.79847	676.892	2.62942	676.892	1.10166
670.095	6.1979	677.856	4.18068	677.856	4.72741	677.856	2.52687	677.856	1.08479
671.029	5.78345	678.82	4.60822	678.82	4.6016	678.82	2.47051	678.82	1.06407
671.964	5.60073	679.784	4.88159	679.784	4.50523	679.784	2.45663	679.784	1.05053
672.899	5.5698	680.749	4.51382	680.749	4.50488	680.749	2.47852	680.749	1.04556
673.833	5.56233	681.713	4.29829	681.713	4.63154	681.713	2.52861	681.713	1.04917
674.768	5.56965	682.677	4.26874	682.677	4.97717	682.677	2.61509	682.677	1.06165
675.702	5.5756	683.641	4.32126	683.641	7.82116	683.641	2.76826	683.641	1.08096
676.637	5.58164	684.606	4.3912	684.606	7.82116	684.606	3.02363	684.606	1.10304
677.572	5.5893	685.57	4.46198	685.57	7.82116	685.57	3.38753	685.57	1.12311
678.506	5.59084	686.534	4.46156	686.534	7.82116	686.534	3.74878	686.534	1.13393
679.441	5.59084	687.498	4.35206	687.498	7.82116	687.498	3.77246	687.498	1.12753
680.375	5.5893	688.463	4.25501	688.463	4.97648	688.463	3.43252	688.463	1.10608
681.31	5.5756	689.427	4.28105	689.427	4.68143	689.427	3.09874	689.427	1.0845
682.244	5.56233	690.391	4.45126	690.391	4.5824	690.391	2.92875	690.391	1.07679
683.179	5.55228	691.355	4.6707	691.355	4.58391	691.355	3.00006	691.355	1.08787
684.114	5.53969	692.32	4.80394	692.32	4.63792	692.32	4.05475	692.32	1.1166
685.048	5.5288	693.284	4.97917	693.284	4.72624	693.284	6.25282	693.284	1.1569
685.983	5.52478	694.248	6.05724	694.248	4.85604	694.248	6.25282	694.248	1.19194
686.917	5.51296	695.212	8.39125	695.212	4.97311	695.212	6.25282	695.212	1.19595
687.852	5.50271	696.177	8.39125	696.177	4.94084	696.177	6.25282	696.177	1.16173
688.786	5.489	697.141	8.39125	697.141	4.84696	697.141	3.42273	697.141	1.1152
689.721	5.47334	698.105	8.39125	698.105	4.88191	698.105	3.05189	698.105	1.08284
690.656	5.45833	699.069	8.39125	699.069	5.18106	699.069	2.90335	699.069	1.06765
691.59	5.44151	700.033	8.39125	700.033	7.82116	700.033	2.81435	700.033	1.05713
692.525	5.42416	700.998	8.39125	700.998	7.82116	700.998	2.75512	700.998	1.04387
693.459	5.40554	701.962	8.39125	701.962	7.82116	701.962	2.71266	701.962	1.0344
694.394	5.38964	702.926	8.39125	702.926	7.82116	702.926	2.68711	702.926	1.03733
695.329	5.37336	703.89	6.09589	703.89	7.82116	703.89	2.69151	703.89	1.05074
696.263	5.35767	704.855	5.63385	704.855	7.82116	704.855	2.7351	704.855	1.06364
697.198	5.3434	705.819	5.49849	705.819	7.82116	705.819	2.81227	705.819	1.06755
698.132	5.33043	706.783	5.48229	706.783	7.82116	706.783	2.90765	706.783	1.06291
699.067	5.30892	707.747	5.53553	707.747	7.82116	707.747	3.00945	707.747	1.05502
700.001	5.29843	708.712	5.67341	708.712	7.82116	708.712	3.11491	708.712	1.04897
700.936	5.27315	709.676	5.87524	709.676	7.82116	709.676	3.21387	709.676	1.04805
701.871	5.25196	710.64	5.85955	710.64	7.82116	710.64	3.24471	710.64	1.05114
702.805	5.23797	711.604	5.56384	711.604	5.09683	711.604	3.11146	711.604	1.05169
703.74	5.21649	712.568	5.31826	712.568	4.72819	712.568	2.87772	712.568	1.04237
704.674	5.20549	713.533	5.18894	713.533	4.4949	713.533	2.6795	713.533	1.02476
705.609	5.19477	714.497	5.13511	714.497	4.34548	714.497	2.57336	714.497	1.00817
706.543	5.18491	715.461	5.1213	715.461	4.30639	715.461	2.56656	715.461	0.99946
707.478	5.16942	716.425	5.13221	716.425	4.39992	716.425	2.63039	716.425	0.99798
708.413	5.16178	717.39	5.14295	717.39	4.69098	717.39	2.68491	717.39	1.00008
709.347	5.15662	718.354	5.13063	718.354	7.82116	718.354	2.66363	718.354	1.00417
710.282	5.1443	719.318	5.11105	719.318	7.82116	719.318	2.62643	719.318	1.00851
711.216	5.13005	720.282	5.04737	720.282	7.82116	720.282	2.66312	720.282	1.00842
712.151	5.11736	721.247	4.96093	721.247	5.741	721.247	2.7957	721.247	1.00233
713.086	5.10909	722.211	4.93064	722.211	4.32943	722.211	2.93603	722.211	0.99796
714.02	5.10553	723.175	4.8753	723.175	3.97317	723.175	2.89934	723.175	1.00492
714.955	5.09898	724.139	4.76695	724.139	3.80148	724.139	2.7315	724.139	1.02217
715.889	5.095	725.104	4.66235	725.104	3.72975	725.104	2.58566	725.104	1.03613
716.824	5.08861	726.068	4.59924	726.068	3.70618	726.068	2.50044	726.068	1.03365
717.759	5.07853	727.032	4.56492	727.032	3.68927	727.032	2.46963	727.032	1.01598
718.693	5.07374	727.996	4.54841	727.996	3.6673	727.996	2.47467	727.996	0.99463
719.628	5.06952	728.961	4.55863	728.961	3.65637	728.961	2.48625	728.961	0.97845
720.562	5.1269	729.925	4.58505	729.925	3.67003	729.925	2.48367	729.925	0.97075
721.497	5.1868	730.889	4.59133	730.889	3.70566	730.889	2.48037	730.889	0.97294
722.432	5.27532	731.853	4.56245	731.853	3.753	731.853	2.4999	731.853	0.98496
723.366	5.5153	732.817	4.52298	732.817	3.80448	732.817	2.53061	732.817	1.00273
724.301	5.51556	733.782	4.49612	733.782	3.85339	733.782	2.52893	733.782	1.01818
725.235	5.05673	734.746	4.48396	734.746	3.89172	734.746	2.49283	734.746	1.02406
726.17	5.05664	735.71	4.49084	735.71	3.92327	735.71	2.47923	735.71	1.02054
727.104	5.058	736.674	4.52602	736.674	3.96846	736.674	2.53096	736.674	1.01648
728.039	5.06211	737.639	4.58551	737.639	4.04389	737.639	2.64308	737.639	1.02267
728.973	5.06349	738.603	4.66153	738.603	4.1429	738.603	2.76088	738.603	1.04278
729.908	5.06534	739.567	4.75307	739.567	4.23439	739.567	2.82261	739.567	1.06872
730.843	5.06673	740.531	4.81216	740.531	4.27889	740.531	2.8353	740.531	1.08648
731.777	5.06812	741.495	4.74248	741.495	4.25039	741.495	2.82985	741.495	1.09021
732.712	5.06859	742.46	4.58759	742.46	4.16342	742.46	2.81004	742.46	1.08653
733.646	5.06952	743.424	4.45565	743.424	4.07042	743.424	2.78493	743.424	1.08322
734.581	5.06999	744.388	4.37753	744.388	4.01253	744.388	2.77718	744.388	1.08219
735.516	5.06999	745.352	4.32463	745.352	3.99607	745.352	2.79699	745.352	1.08438
736.45	5.07092	746.317	4.26269	746.317	4.00154	746.317	2.8387	746.317	1.09334
737.385	5.07092	747.281	4.19757	747.281	4.00564	747.281	2.89384	747.281	1.10983
738.319	5.07139	748.245	4.15527	748.245	4.00326	748.245	2.95422	748.245	1.12879
739.254	5.07139	749.209	4.13641	749.209	4.00402	749.209	3.01672	749.209	1.14644
740.188	5.07139	750.174	4.12007	750.174	4.01523	750.174	3.11784	750.174	1.16477
741.123	5.07233	751.138	4.09706	751.138	4.03859	751.138	3.39033	751.138	1.18168
742.058	5.0728	752.102	4.07355	752.102	4.07251	752.102	6.25282	752.102	1.18433
742.992	5.07374	753.066	4.05135	753.066	4.1072	753.066	6.25282	753.066	1.16628
743.927	5.0728	754.031	4.03015	754.031	4.12664	754.031	6.25282	754.031	1.14322
744.861	5.06626	754.995	4.02093	754.995	4.13228	754.995	3.60437	754.995	1.13428
745.796	5.06211	755.959	4.02992	755.959	4.15449	755.959	3.1023	755.959	1.13897
746.731	5.05664	756.923	4.03591	756.923	4.22837	756.923	3.01362	756.923	1.14294
747.665	5.05573	757.888	4.01324	757.888	4.36582	757.888	3.18974	757.888	1.1442
748.6	5.05438	758.852	3.97161	758.852	4.51854	758.852	3.97375	758.852	1.16097
749.534	5.05347	759.816	3.93895	759.816	4.56092	759.816	6.25282	759.816	1.20736
750.469	5.05213	760.78	3.92921	760.78	4.48247	760.78	3.83774	760.78	1.26987
751.404	5.05168	761.744	3.92433	761.744	4.41394	761.744	3.27156	761.744	1.31016
752.338	5.04989	762.709	3.91803	762.709	4.40555	762.709	3.38103	762.709	1.30594
753.273	5.04855	763.673	3.90939	763.673	4.40114	763.673	6.25282	763.673	1.27988
754.207	5.04766	764.637	3.8986	764.637	4.3104	764.637	6.25282	764.637	1.26095
755.142	5.04722	765.601	3.88462	765.601	4.15404	765.601	6.25282	765.601	1.25347
756.076	5.04633	766.566	3.8695	766.566	4.00881	766.566	6.25282	766.566	1.24443
757.011	5.04589	767.53	3.85865	767.53	3.89819	767.53	6.25282	767.53	1.22371
757.946	5.04589	768.494	3.85443	768.494	3.8131	768.494	6.25282	768.494	1.19613
758.88	5.04501	769.458	3.85255	769.458	3.74627	769.458	6.25282	769.458	1.17391
759.815	5.04501	770.423	3.84634	770.423	3.69572	770.423	3.62802	770.423	1.16163
760.749	5.04457	771.387	3.8338	771.387	3.65271	771.387	3.46724	771.387	1.15132
761.684	5.04412	772.351	3.81932	772.351	3.60449	772.351	3.4874	772.351	1.13255
762.619	5.04412	773.315	3.80894	773.315	3.552	773.315	3.61238	773.315	1.10601
763.553	5.04324	774.279	3.80416	774.279	3.50883	774.279	4.39387	774.279	1.08097
764.488	5.04281	775.244	3.7997	775.244	3.48131	775.244	6.25282	775.244	1.06269
765.422	5.04281	776.208	3.78915	776.208	3.46142	776.208	6.25282	776.208	1.05009
766.357	5.04281	777.172	3.77372	777.172	3.4401	777.172	6.25282	777.172	1.04299
767.291	5.04281	778.136	3.76135	778.136	3.41873	778.136	6.25282	778.136	1.04391
768.226	5.04281	779.101	3.75604	779.101	3.40122	779.101	3.58183	779.101	1.05174
769.161	5.04281	780.065	3.75295	780.065	3.38421	780.065	3.21232	780.065	1.05982
770.095	5.04281	781.029	3.74625	781.029	3.36411	781.029	2.97286	781.029	1.06369
771.03	5.04281	781.993	3.73807	781.993	3.34643	781.993	2.85315	781.993	1.06589
771.964	5.04193	782.958	3.73428	782.958	3.33813	782.958	2.86052	782.958	1.0691
772.899	5.04193	783.922	3.73443	783.922	3.33573	783.922	2.9579	783.922	1.07076
773.833	5.04193	784.886	3.73198	784.886	3.3291	784.886	3.03581	784.886	1.06944
774.768	5.04193	785.85	3.72394	785.85	3.31554	785.85	2.99573	785.85	1.06996
775.703	5.04193	786.814	3.71477	786.814	3.30177	786.814	2.89082	786.814	1.07553
776.637	5.04193	787.779	3.70993	787.779	3.29353	787.779	2.78929	787.779	1.07942
777.572	5.04193	788.743	3.71077	788.743	3.29224	788.743	2.71614	788.743	1.07209
778.506	5.04193	789.707	3.71648	789.707	3.29903	789.707	2.68465	789.707	1.05543
779.441	5.04193	790.671	3.72626	790.671	3.3125	790.671	2.68169	790.671	1.04131
780.376	5.04149	791.636	3.73742	791.636	3.32211	791.636	2.66209	791.636	1.03752
781.31	5.04149	792.6	3.74378	792.6	3.31435	792.6	2.61171	792.6	1.04192
782.245	5.04193	793.564	3.73973	793.564	3.29054	793.564	2.5798	793.564	1.04693
783.179	5.04193	794.528	3.72596	794.528	3.26581	794.528	2.60597	794.528	1.04668
784.114	5.04281	795.493	3.70917	795.493	3.24922	795.493	2.67282	795.493	1.04092
785.048	5.04281	796.457	3.69637	796.457	3.237	796.457	2.71687	796.457	1.03443
785.983	5.04281	797.421	3.68969	797.421	3.22365	797.421	2.70483	797.421	1.03285
786.918	5.04281	798.385	3.68541	798.385	3.21146	798.385	2.664	798.385	1.03758
787.852	5.04281	799.35	3.67861	799.35	3.20599	799.35	2.61396	799.35	1.04427
788.787	5.04281	800.314	3.66962	800.314	3.20806	800.314	2.56836	800.314	1.04644
789.721	5.04281	801.278	3.66374	801.278	3.21347	801.278	2.55744	801.278	1.04026
790.656	5.04281	802.242	3.66384	802.242	3.21733	802.242	2.59345	802.242	1.02632
791.591	5.04281	803.207	3.66661	803.207	3.21631	803.207	2.62985	803.207	1.00935
792.525	5.04281	804.171	3.66783	804.171	3.21005	804.171	2.59667	804.171	0.9977
793.46	5.04281	805.135	3.66828	805.135	3.20216	805.135	2.51632	805.135	0.99854
794.394	5.04281	806.099	3.67065	806.099	3.1981	806.099	2.44981	806.099	1.01172
795.329	5.04281	807.063	3.67368	807.063	3.1995	807.063	2.40305	807.063	1.02821
796.264	5.04281	808.028	3.67429	808.028	3.2023	808.028	2.35855	808.028	1.03693
797.198	5.04281	808.992	3.67421	808.992	3.20135	808.992	2.3272	808.992	1.03507
798.133	5.04281	809.956	3.67871	809.956	3.19608	809.956	2.33712	809.956	1.02933
799.067	5.04324	810.92	3.68908	810.92	3.18996	810.92	2.39311	810.92	1.02697
800.002	5.04324	811.885	3.70052	811.885	3.18559	811.885	2.45954	811.885	1.02813
800.937	5.04412	812.849	3.7075	812.849	3.18182	812.849	2.48482	812.849	1.02593
801.871	5.04412	813.813	3.70747	813.813	3.17521	813.813	2.46049	813.813	1.01402
802.806	5.04412	814.777	3.69942	814.777	3.16466	814.777	2.41632	814.777	0.99477
803.74	5.04412	815.741	3.68418	815.741	3.15492	815.741	2.37669	815.741	0.97716
804.675	5.04324	816.706	3.66686	816.706	3.15341	816.706	2.35799	816.706	0.96601
805.609	5.04324	817.67	3.65381	817.67	3.16283	817.67	2.36826	817.67	0.95688
806.544	5.04324	818.634	3.64655	818.634	3.17794	818.634	2.3915	818.634	0.94291
807.479	5.04324	819.598	3.64178	819.598	3.19132	819.598	2.38775	819.598	0.92428
808.413	5.04324	820.563	3.63758	820.563	3.20182	820.563	2.33837	820.563	0.9069
809.348	5.04281	821.527	3.63601	821.527	3.21368	821.527	2.27328	821.527	0.89458
810.282	5.04281	822.491	3.63849	822.491	3.2285	822.491	2.22875	822.491	0.8876
811.217	5.04281	823.455	3.64242	823.455	3.24415	823.455	2.22037	823.455	0.88633
812.151	5.04281	824.42	3.64491	824.42	3.26164	824.42	2.24623	824.42	0.89156
813.086	5.04281	825.384	3.64735	825.384	3.28605	825.384	2.28813	825.384	0.90197
814.021	5.04281	826.348	3.65298	826.348	3.31741	826.348	2.31461	826.348	0.91526
814.955	5.04193	827.312	3.66099	827.312	3.34558	827.312	2.31001	827.312	0.93149
815.89	5.04193	828.277	3.66578	828.277	3.36029	828.277	2.29772	828.277	0.95072
816.824	5.04193	829.241	3.66256	829.241	3.36396	829.241	2.30624	829.241	0.96746
817.759	5.04193	830.205	3.65283	830.205	3.36668	830.205	2.33084	830.205	0.97376
818.693	5.04193	831.169	3.64355	831.169	3.37307	831.169	2.33801	831.169	0.97011
819.628	5.04193	832.134	3.64127	832.134	3.38159	832.134	2.31202	832.134	0.96617
820.563	5.04193	833.098	3.64707	833.098	3.39246	833.098	2.2775	833.098	0.96892
821.497	5.04193	834.062	3.65599	834.062	3.4092	834.062	2.25838	834.062	0.97729
822.432	5.04193	835.026	3.66147	835.026	3.43139	835.026	2.25173	835.026	0.98805
823.366	5.04193	835.99	3.66044	835.99	3.44789	835.99	2.24061	835.99	0.99899
824.301	5.04193	836.955	3.6539	836.955	3.44234	836.955	2.21669	836.955	1.00486
825.236	5.04193	837.919	3.64396	837.919	3.40979	837.919	2.18686	837.919	0.99759
826.17	5.04193	838.883	3.63308	838.883	3.36407	838.883	2.16294	838.883	0.97684
827.105	5.04149	839.847	3.6246	839.847	3.32403	839.847	2.15285	839.847	0.95318
828.039	5.04149	840.812	3.62083	840.812	3.29876	840.812	2.15778	840.812	0.93668
828.974	5.04149	841.776	3.62062	841.776	3.28529	841.776	2.17246	841.776	0.92886
829.909	5.04149	842.74	3.62083	842.74	3.27463	842.74	2.18859	842.74	0.92588
830.843	5.04193	843.704	3.61965	843.704	3.2593	843.704	2.19892	843.704	0.92437
831.778	5.04193	844.668	3.61673	844.668	3.23728	844.668	2.19831	844.668	0.92252
832.712	5.04193	845.633	3.61117	845.633	3.21106	845.633	2.18534	845.633	0.91894
833.647	5.04149	846.597	3.60297	846.597	3.18518	846.597	2.16728	846.597	0.91274
834.581	5.04149	847.561	3.59581	847.561	3.16335	847.561	2.15716	847.561	0.90299
835.516	5.04149	848.525	3.59418	848.525	3.14579	848.525	2.16093	848.525	0.88859
836.451	5.04149	849.49	3.59739	849.49	3.12987	849.49	2.16957	849.49	0.87157
837.385	5.04149	850.454	3.59984	850.454	3.11409	850.454	2.16773	850.454	0.859
838.32	5.04149	851.418	3.59858	851.418	3.1003	851.418	2.1527	851.418	0.85705
839.254	5.04149	852.382	3.59703	852.382	3.09063	852.382	2.1378	852.382	0.86374
840.189	5.04149	853.347	3.59831	853.347	3.08359	853.347	2.13664	853.347	0.87109
841.124	5.04062	854.311	3.59918	854.311	3.07503	854.311	2.15184	854.311	0.87448
842.058	5.04062	855.275	3.59472	855.275	3.06257	855.275	2.17403	855.275	0.87521
842.993	5.04062	856.239	3.58666	856.239	3.04744	856.239	2.18705	856.239	0.87293
843.927	5.04062	857.204	3.58185	857.204	3.03228	857.204	2.18083	857.204	0.86393
844.862	5.04062	858.168	3.58338	858.168	3.01897	858.168	2.16223	858.168	0.84952
845.796	5.04062	859.132	3.58745	859.132	3.00855	859.132	2.14584	859.132	0.83732
846.731	5.04062	860.096	3.5887	860.096	3.00122	860.096	2.13713	860.096	0.83113
847.666	5.04062	861.061	3.58606	861.061	2.99581	861.061	2.13107	861.061	0.82689
848.6	5.04062	862.025	3.58198	862.025	2.98999	862.025	2.1234	862.025	0.82155
849.535	5.04062	862.989	3.57859	862.989	2.98184	862.989	2.11457	862.989	0.81955
850.469	5.04018	863.953	3.57653	863.953	2.97141	863.953	2.10232	863.953	0.82524
851.404	5.04018	864.917	3.57567	864.917	2.96045	864.917	2.08313	864.917	0.83384
852.338	5.04062	865.882	3.57507	865.882	2.95116	865.882	2.06473	865.882	0.83636
853.273	5.04062	866.846	3.57327	866.846	2.94493	866.846	2.06127	866.846	0.83138
854.208	5.04062	867.81	3.57035	867.81	2.94224	867.81	2.06968	867.81	0.8254
855.142	5.04062	868.774	3.56899	868.774	2.94268	868.774	2.06098	868.774	0.82257
856.077	5.04062	869.739	3.57177	869.739	2.94458	869.739	2.01704	869.739	0.82149
857.011	5.04062	870.703	3.57757	870.703	2.94486	870.703	1.96619	870.703	0.82071
857.946	5.04062	871.667	3.58205	871.667	2.94094	871.667	1.94874	871.667	0.82154
858.881	5.04018	872.631	3.58229	872.631	2.93367	872.631	1.9773	872.631	0.82461
859.815	5.04062	873.596	3.57982	873.596	2.92706	873.596	2.03007	873.596	0.82767
860.75	5.04062	874.56	3.57824	874.56	2.92408	874.56	2.06524	874.56	0.82807
861.684	5.04062	875.524	3.57873	875.524	2.9236	875.524	2.06265	875.524	0.82515
862.619	5.04062	876.488	3.57936	876.488	2.92251	876.488	2.0418	876.488	0.81986
863.553	5.04062	877.452	3.5782	877.452	2.92006	877.452	2.02588	877.452	0.81429
864.488	5.04062	878.417	3.57607	878.417	2.91805	878.417	2.02094	878.417	0.81103
865.423	5.04062	879.381	3.5757	879.381	2.91729	879.381	2.02483	879.381	0.81113
866.357	5.04062	880.345	3.57857	880.345	2.91645	880.345	2.03526	880.345	0.81265
867.292	5.04018	881.309	3.58306	881.309	2.91497	881.309	2.04766	881.309	0.81266
868.226	5.04018	882.274	3.58565	882.274	2.91454	882.274	2.0538	882.274	0.80996
869.161	5.04018	883.238	3.5845	883.238	2.91643	883.238	2.04879	883.238	0.8045
870.096	5.04018	884.202	3.58154	884.202	2.91912	884.202	2.03583	884.202	0.79564
871.03	5.04018	885.166	3.5804	885.166	2.92007	885.166	2.02091	885.166	0.78343
871.965	5.04018	886.131	3.58241	886.131	2.91872	886.131	2.00703	886.131	0.77056
872.899	5.04018	887.095	3.58535	887.095	2.91657	887.095	1.99552	887.095	0.76073
873.834	5.04018	888.059	3.58654	888.059	2.91525	888.059	1.98829	888.059	0.75557
874.769	5.04018	889.023	3.58599	889.023	2.91563	889.023	1.98536	889.023	0.75412
875.703	5.04018	889.987	3.58552	889.987	2.91771	889.987	1.98258	889.987	0.75448
876.638	5.04018	890.952	3.58584	890.952	2.9204	890.952	1.97567	890.952	0.75513
877.572	5.04018	891.916	3.58611	891.916	2.92242	891.916	1.96547	891.916	0.75539
878.507	5.04018	892.88	3.58581	892.88	2.92401	892.88	1.95582	892.88	0.75539
879.441	5.04018	893.844	3.58515	893.844	2.92673	893.844	1.9484	893.844	0.75489
880.376	5.04018	894.809	3.58388	894.809	2.93055	894.809	1.94403	894.809	0.75236
881.311	5.04018	895.773	3.58153	895.773	2.93289	895.773	1.94641	895.773	0.74673
882.245	5.04018	896.737	3.57888	896.737	2.93185	896.737	1.95791	896.737	0.74019
883.18	5.04018	897.701	3.5776	897.701	2.92886	897.701	1.97089	897.701	0.73679
884.114	5.03931	898.666	3.5782	898.666	2.92661	898.666	1.97148	898.666	0.73738
885.049	5.03931	899.63	3.58014	899.63	2.92578	899.63	1.9575	899.63	0.73792
885.984	5.04018	900.594	3.58379	900.594	2.92547	900.594	1.94188	900.594	0.734
886.918	5.04018	901.558	3.58991	901.558	2.92533	901.558	1.9326	901.558	0.72573
887.853	5.04018	902.523	3.59669	902.523	2.92552	902.523	1.92238	902.523	0.71684
888.787	5.04018	903.487	3.59965	903.487	2.92553	903.487	1.9035	903.487	0.71043
889.722	5.04018	904.451	3.59641	904.451	2.92462	904.451	1.88306	904.451	0.70712
890.656	5.04062	905.415	3.5894	905.415	2.92285	905.415	1.87337	905.415	0.70538
891.591	5.04062	906.38	3.58246	906.38	2.92035	906.38	1.8755	906.38	0.70253
892.526	5.04062	907.344	3.57726	907.344	2.91669	907.344	1.88101	907.344	0.69682
893.46	5.04018	908.308	3.57443	908.308	2.9122	908.308	1.8846	908.308	0.68947
894.395	5.04018	909.272	3.57512	909.272	2.90857	909.272	1.88665	909.272	0.683
895.329	5.04018	910.236	3.57881	910.236	2.90672	910.236	1.88493	910.236	0.67753
896.264	5.04018	911.201	3.5815	911.201	2.90532	911.201	1.87621	911.201	0.67052
897.198	5.04018	912.165	3.57928	912.165	2.90292	912.165	1.86615	912.165	0.66118
898.133	5.03931	913.129	3.57315	913.129	2.90024	913.129	1.86438	913.129	0.65252
899.068	5.04018	914.093	3.56735	914.093	2.89874	914.093	1.86951	914.093	0.64786
900.002	5.04018	915.058	3.56367	915.058	2.89796	915.058	1.86948	915.058	0.64707
900.937	5.04018	916.022	3.56036	916.022	2.89658	916.022	1.8595	916.022	0.64722
901.871	5.04018	916.986	3.55581	916.986	2.89525	916.986	1.8483	916.986	0.64548
902.806	5.04018	917.95	3.55066	917.95	2.89605	917.95	1.84142	917.95	0.64031
903.741	5.04018	918.914	3.54603	918.914	2.89891	918.914	1.83264	918.914	0.63158
904.675	5.04018	919.879	3.54185	919.879	2.90065	919.879	1.81752	919.879	0.62113
905.61	5.03931	920.843	3.5378	920.843	2.89834	920.843	1.80383	920.843	0.61202
906.544	5.03931	921.807	3.53419	921.807	2.89274	921.807	1.80039	921.807	0.60601
907.479	5.03931	922.771	3.53126	922.771	2.88771	922.771	1.80491	922.771	0.60226
908.413	5.03887	923.736	3.5288	923.736	2.88695	923.736	1.80923	923.736	0.59903
909.348	5.03887	924.7	3.52697	924.7	2.89121	924.7	1.81125	924.7	0.59538
910.283	5.03887	925.664	3.52651	925.664	2.89757	925.664	1.81411	925.664	0.59099
911.217	5.038	926.628	3.52764	926.628	2.90155	926.628	1.81658	926.628	0.58546
912.152	5.038	927.593	3.52936	927.593	2.90098	927.593	1.81366	927.593	0.5789
913.086	5.03757	928.557	3.53019	928.557	2.89775	928.557	1.80526	928.557	0.57219
914.021	5.03757	929.521	3.52944	929.521	2.89506	929.521	1.79642	929.521	0.56571
914.956	5.03757	930.485	3.52748	930.485	2.89415	930.485	1.79005	930.485	0.55886
915.89	5.03757	931.449	3.52512	931.449	2.89444	931.449	1.78544	931.449	0.55162
916.825	5.03757	932.414	3.523	932.414	2.89528	932.414	1.78168	932.414	0.54522
917.759	5.03757	933.378	3.52123	933.378	2.89631	933.378	1.77722	933.378	0.54065
918.694	5.03757	934.342	3.5198	934.342	2.89687	934.342	1.76812	934.342	0.53711
919.629	5.03757	935.307	3.51911	935.307	2.89686	935.307	1.75271	935.307	0.53304
920.563	5.03713	936.271	3.51952	936.271	2.89795	936.271	1.73654	936.271	0.52815
921.498	5.03713	937.235	3.52037	937.235	2.90249	937.235	1.72715	937.235	0.52406
922.432	5.03713	938.199	3.52027	938.199	2.91093	938.199	1.72568	938.199	0.52305
923.367	5.03713	939.163	3.51886	939.163	2.92087	939.163	1.72695	939.163	0.52607
924.301	5.03713	940.128	3.51764	940.128	2.9287	940.128	1.72635	940.128	0.53088
925.236	5.03713	941.092	3.51847	941.092	2.93212	941.092	1.72385	941.092	0.53238
926.171	5.03713	942.056	3.52207	942.056	2.93188	942.056	1.72122	942.056	0.52658
927.105	5.03713	943.02	3.5284	943.02	2.93177	943.02	1.71974	943.02	0.51497
928.04	5.03627	943.985	3.5374	943.985	2.93664	943.985	1.7211	943.985	0.50317
928.974	5.03627	944.949	3.54833	944.949	2.95019	944.949	1.7274	944.949	0.49566
929.909	5.03627	945.913	3.55917	945.913	2.97529	945.913	1.73904	945.913	0.49395
930.843	5.03627	946.877	3.56828	946.877	3.01631	946.877	1.75412	946.877	0.49939
931.778	5.03627	947.841	3.57667	947.841	3.07944	947.841	1.77028	947.841	0.51564
932.713	5.03627	948.806	3.58688	948.806	3.16853	948.806	1.78583	948.806	0.54805
933.647	5.03627	949.77	3.59948	949.77	3.27832	949.77	1.79962	949.77	0.60164
934.582	5.03627	950.734	3.61152	950.734	3.39024	950.734	1.81216	950.734	0.67954
935.516	5.03627	951.698	3.61871	951.698	3.47822	951.698	1.82576	951.698	0.77909
936.451	5.03627	952.663	3.61865	952.663	3.52329	952.663	1.84037	952.663	0.88169
937.386	5.03584	953.627	3.61239	953.627	3.52206	953.627	1.8498	953.627	0.94515
938.32	5.03584	954.591	3.60397	954.591	3.48803	954.591	1.84669	954.591	0.93569
939.255	5.03584	955.555	3.59802	955.555	3.44487	955.555	1.83189	955.555	0.8759
940.189	5.03584	956.52	3.59651	956.52	3.40896	956.52	1.81359	956.52	0.81117
941.124	5.03584	957.484	3.59746	957.484	3.3807	957.484	1.79795	957.484	0.76312
942.058	5.03584	958.448	3.59726	958.448	3.35397	958.448	1.78574	958.448	0.73204
942.993	5.03584	959.412	3.59415	959.412	3.32924	959.412	1.77649	959.412	0.71155
943.928	5.03584	960.376	3.58891	960.376	3.31292	960.376	1.77121	960.376	0.69645
944.862	5.03584	961.341	3.58319	961.341	3.30749	961.341	1.77034	961.341	0.68433
945.797	5.03584	962.305	3.57847	962.305	3.30919	962.305	1.77138	962.305	0.67497
946.731	5.03584	963.269	3.57618	963.269	3.31446	963.269	1.7704	963.269	0.66876
947.666	5.03584	964.234	3.57688	964.234	3.32322	964.234	1.76589	964.234	0.66462
948.601	5.03584	965.198	3.57931	965.198	3.33435	965.198	1.76034	965.198	0.66022
949.535	5.03584	966.162	3.58146	966.162	3.34318	966.162	1.75809	966.162	0.65536
950.47	5.03584	967.126	3.58246	967.126	3.34668	967.126	1.76129	967.126	0.65348
951.404	5.03584	968.09	3.58283	968.09	3.34824	968.09	1.76762	968.09	0.65776
952.339	5.03584	969.055	3.58331	969.055	3.3542	969.055	1.77223	969.055	0.667
953.274	5.03584	970.019	3.5846	970.019	3.36847	970.019	1.77283	970.019	0.677
954.208	5.03584	970.983	3.58777	970.983	3.39075	970.983	1.77186	970.983	0.68558
955.143	5.03584	971.947	3.59354	971.947	3.41638	971.947	1.77277	971.947	0.69399
956.077	5.03584	972.912	3.60109	972.912	3.43786	972.912	1.77637	972.912	0.70413
957.012	5.03584	973.876	3.60867	973.876	3.451	973.876	1.78181	973.876	0.71705
957.946	5.03584	974.84	3.6155	974.84	3.45973	974.84	1.78897	974.84	0.73373
958.881	5.03584	975.804	3.62194	975.804	3.47056	975.804	1.79778	975.804	0.75392
959.816	5.03584	976.769	3.62782	976.769	3.48441	976.769	1.80662	976.769	0.77365
960.75	5.03584	977.733	3.63197	977.733	3.49849	977.733	1.814	977.733	0.78779
961.685	5.03584	978.697	3.63379	978.697	3.51352	978.697	1.82107	978.697	0.79665
962.619	5.03584	979.661	3.6344	979.661	3.53229	979.661	1.82976	979.661	0.80614
963.554	5.03584	980.625	3.63582	980.625	3.55286	980.625	1.83918	980.625	0.81985
964.489	5.03584	981.59	3.63963	981.59	3.57134	981.59	1.8466	981.59	0.83522
965.423	5.03584	982.554	3.64613	982.554	3.59104	982.554	1.85239	982.554	0.84852
966.358	5.03497	983.518	3.65408	983.518	3.61922	983.518	1.86136	983.518	0.86016
967.292	5.03497	984.482	3.66167	984.482	3.65344	984.482	1.87811	984.482	0.87229
968.227	5.03497	985.447	3.66821	985.447	3.68036	985.447	1.90198	985.447	0.88467
969.161	5.03497	986.411	3.67422	986.411	3.69266	986.411	1.92635	986.411	0.89632
970.096	5.03497	987.375	3.67953	987.375	3.69756	987.375	1.94358	987.375	0.90922
971.031	5.03497	988.339	3.6829	988.339	3.70312	988.339	1.95252	988.339	0.92666
971.965	5.03497	989.303	3.68457	989.303	3.71008	989.303	1.96006	989.303	0.94885
972.9	5.03497	990.268	3.68713	990.268	3.71856	990.268	1.97303	990.268	0.97248
973.834	5.03497	991.232	3.69233	991.232	3.72957	991.232	1.98959	991.232	0.99414
974.769	5.03497	992.196	3.69859	992.196	3.73843	992.196	2.00118	992.196	1.01247
975.703	5.03497	993.16	3.70366	993.16	3.73955	993.16	2.00405	993.16	1.02773
976.638	5.03454	994.125	3.70793	994.125	3.73908	994.125	2.00453	994.125	1.04046
977.573	5.03454	995.089	3.71263	995.089	3.74821	995.089	2.0095	995.089	1.05035
978.507	5.03497	996.053	3.71643	996.053	3.76395	996.053	2.01785	996.053	1.0562
979.442	5.03497	997.017	3.71719	997.017	3.76959	997.017	2.02358	997.017	1.05849
980.376	5.03497	997.982	3.71586	997.982	3.75837	997.982	2.02267	997.982	1.06069
981.311	5.03497	998.946	3.715	998.946	3.74196	998.946	2.01369	998.946	1.06499
982.245	5.03497	999.91	3.71478	999.91	3.73041	999.91	1.99708	999.91	1.0677
983.18	5.03497	1000.87	3.71375	1000.87	3.72288	1000.87	1.97817	1000.87	1.06297
984.115	5.03497	1001.84	3.71269	1001.84	3.7171	1001.84	1.96528	1001.84	1.05114
985.049	5.03497	1002.8	3.7135	1002.8	3.71231	1002.8	1.96074	1002.8	1.03781
985.984	5.03497	1003.77	3.71489	1003.77	3.70135	1003.77	1.95791	1003.77	1.02475
986.918	5.03497	1004.73	3.71322	1004.73	3.6749	1004.73	1.95083	1004.73	1.00784
987.853	5.03497	1005.7	3.70806	1005.7	3.63708	1005.7	1.9435	1005.7	0.98529
988.788	5.03497	1006.66	3.70305	1006.66	3.60154	1006.66	1.94376	1006.66	0.96229
989.722	5.03454	1007.62	3.70059	1007.62	3.57363	1007.62	1.95157	1007.62	0.94479
990.657	5.03454	1008.59	3.69947	1008.59	3.54849	1008.59	1.95853	1008.59	0.93217
991.591	5.03454	1009.55	3.69822	1009.55	3.5231	1009.55	1.9574	1009.55	0.91774
992.526	5.03454	1010.52	3.69725	1010.52	3.50004	1010.52	1.94802	1010.52	0.89533
993.461	5.03368	1011.48	3.69663	1011.48	3.47904	1011.48	1.93476	1011.48	0.86493
994.395	5.03368	1012.45	3.69472	1012.45	3.45516	1012.45	1.92371	1012.45	0.83242
995.33	5.03368	1013.41	3.69061	1013.41	3.42805	1013.41	1.92095	1013.41	0.80479
996.264	5.03368	1014.37	3.68543	1014.37	3.40512	1014.37	1.92718	1014.37	0.78552
997.199	5.03454	1015.34	3.68011	1015.34	3.39218	1015.34	1.93377	1015.34	0.77325
998.134	5.03454	1016.3	3.67437	1016.3	3.38695	1016.3	1.93003	1016.3	0.76419
999.068	5.03454	1017.27	3.66866	1017.27	3.38331	1017.27	1.91701	1017.27	0.75607
1000	5.03454	1018.23	3.66481	1018.23	3.37848	1018.23	1.90671	1018.23	0.74985
1000.94	5.03454	1019.2	3.66384	1019.2	3.37332	1019.2	1.90747	1019.2	0.7474
1001.87	5.03497	1020.16	3.66504	1020.16	3.36798	1020.16	1.91606	1020.16	0.74823
1002.81	5.03497	1021.12	3.66756	1021.12	3.3608	1021.12	1.92286	1021.12	0.74909
1003.74	5.03584	1022.09	3.67094	1022.09	3.34994	1022.09	1.92204	1022.09	0.74632
1004.68	5.03584	1023.05	3.67341	1023.05	3.33484	1023.05	1.91577	1023.05	0.7385
1005.61	5.03627	1024.02	3.67244	1024.02	3.31729	1024.02	1.90969	1024.02	0.72711
1006.54	5.03627	1024.98	3.66818	1024.98	3.30131	1024.98	1.90611	1024.98	0.71492
1007.48	5.03627	1025.94	3.66402	1025.94	3.29002	1025.94	1.90101	1025.94	0.70389
1008.41	5.03584	1026.91	3.66295	1026.91	3.28256	1026.91	1.88801	1026.91	0.69431
1009.35	5.03497	1027.87	3.6654	1027.87	3.27576	1027.87	1.86702	1027.87	0.68596
1010.28	5.03454	1028.84	3.67046	1028.84	3.26836	1028.84	1.84663	1028.84	0.67983
1011.22	5.03454	1029.8	3.67632	1029.8	3.26184	1029.8	1.836	1029.8	0.67829
1012.15	5.03368	1030.77	3.67901	1030.77	3.25728	1030.77	1.83744	1030.77	0.6833
1013.09	5.03368	1031.73	3.67474	1031.73	3.25393	1031.73	1.84674	1031.73	0.69424
1014.02	5.03368	1032.69	3.66533	1032.69	3.25119	1032.69	1.85768	1032.69	0.70776
1014.96	5.03368	1033.66	3.65751	1033.66	3.24966	1033.66	1.86514	1033.66	0.72
1015.89	5.03325	1034.62	3.65539	1034.62	3.2499	1034.62	1.86648	1034.62	0.72893
1016.83	5.03325	1035.59	3.65672	1035.59	3.25141	1035.59	1.86337	1035.59	0.73406
1017.76	5.03325	1036.55	3.65737	1036.55	3.25273	1036.55	1.8616	1036.55	0.73504
1018.69	5.03239	1037.52	3.65647	1037.52	3.25145	1037.52	1.86557	1037.52	0.73213
1019.63	5.03239	1038.48	3.65505	1038.48	3.24556	1038.48	1.87332	1038.48	0.72789
1020.56	5.03196	1039.44	3.65272	1039.44	3.23714	1039.44	1.87908	1039.44	0.72612
1021.5	5.03196	1040.41	3.64931	1040.41	3.23234	1040.41	1.88079	1040.41	0.72798
1022.43	5.03196	1041.37	3.64741	1041.37	3.23494	1041.37	1.88204	1041.37	0.73056
1023.37	5.03196	1042.34	3.64935	1042.34	3.24098	1042.34	1.88619	1042.34	0.73087
1024.3	5.03196	1043.3	3.65285	1043.3	3.24244	1043.3	1.89183	1043.3	0.73046
1025.24	5.03196	1044.27	3.65288	1044.27	3.23639	1044.27	1.89356	1044.27	0.7337
1026.17	5.03196	1045.23	3.64784	1045.23	3.22713	1045.23	1.8853	1045.23	0.74169
1027.11	5.03196	1046.19	3.64064	1046.19	3.21956	1046.19	1.86412	1046.19	0.74993
1028.04	5.03196	1047.16	3.63366	1047.16	3.21526	1047.16	1.83331	1047.16	0.75178
1028.97	5.03196	1048.12	3.62629	1048.12	3.21422	1048.12	1.80042	1048.12	0.74231
1029.91	5.03154	1049.09	3.61793	1049.09	3.21566	1049.09	1.77074	1049.09	0.71923
1030.84	5.03154	1050.05	3.61036	1050.05	3.21685	1050.05	1.74405	1050.05	0.68407
1031.78	5.03154	1051.02	3.60555	1051.02	3.21485	1051.02	1.71777	1051.02	0.64403
1032.71	5.03154	1051.98	3.60284	1051.98	3.21024	1051.98	1.69143	1051.98	0.60846
1033.65	5.03154	1052.94	3.59959	1052.94	3.20592	1052.94	1.66699	1052.94	0.58199
1034.58	5.03154	1053.91	3.59456	1053.91	3.20244	1053.91	1.64672	1053.91	0.56246
1035.52	5.03154	1054.87	3.58939	1054.87	3.19765	1054.87	1.63184	1054.87	0.54551
1036.45	5.03154	1055.84	3.58661	1055.84	3.19087	1055.84	1.62153	1055.84	0.52998
1037.39	5.03154	1056.8	3.58665	1056.8	3.18391	1056.8	1.61235	1056.8	0.51773
1038.32	5.03154	1057.76	3.58726	1057.76	3.17814	1057.76	1.6004	1057.76	0.50939
1039.26	5.03196	1058.73	3.58581	1058.73	3.17368	1058.73	1.58577	1058.73	0.50246
1040.19	5.03196	1059.69	3.58204	1059.69	3.17122	1059.69	1.57322	1059.69	0.49384
1041.12	5.03239	1060.66	3.57784	1060.66	3.17117	1060.66	1.56655	1060.66	0.48307
1042.06	5.03239	1061.62	3.57482	1061.62	3.17124	1061.62	1.56396	1061.62	0.47231
1042.99	5.03325	1062.59	3.57302	1062.59	3.16811	1062.59	1.5602	1062.59	0.46383
1043.93	5.03325	1063.55	3.57203	1063.55	3.16229	1063.55	1.55289	1063.55	0.45807
1044.86	5.03325	1064.51	3.57199	1064.51	3.15758	1064.51	1.54475	1064.51	0.45346
1045.8	5.03325	1065.48	3.57318	1065.48	3.15558	1065.48	1.53949	1065.48	0.44785
1046.73	5.03196	1066.44	3.57541	1066.44	3.1542	1066.44	1.5381	1066.44	0.44024
1047.67	5.03154	1067.41	3.57798	1067.41	3.15178	1067.41	1.53911	1067.41	0.43154
1048.6	5.03154	1068.37	3.57954	1068.37	3.14946	1068.37	1.54068	1068.37	0.42346
1049.54	5.03196	1069.34	3.57807	1069.34	3.14855	1069.34	1.54149	1069.34	0.4167
1050.47	5.03584	1070.3	3.57297	1070.3	3.14835	1070.3	1.54075	1070.3	0.41067
1051.4	5.03713	1071.26	3.56717	1071.26	3.14773	1071.26	1.5384	1071.26	0.40465
1052.34	5.03627	1072.23	3.56504	1072.23	3.14624	1072.23	1.5353	1072.23	0.39881
1053.27	5.03196	1073.19	3.56764	1073.19	3.14337	1073.19	1.53282	1073.19	0.39365
1054.21	5.03154	1074.16	3.57157	1074.16	3.1391	1074.16	1.53211	1074.16	0.38881
1055.14	5.03154	1075.12	3.57338	1075.12	3.13565	1075.12	1.53329	1075.12	0.38318
1056.08	5.03239	1076.09	3.57372	1076.09	3.13589	1076.09	1.53485	1076.09	0.37612
1057.01	5.03239	1077.05	3.57499	1077.05	3.13974	1077.05	1.53464	1077.05	0.36839
1057.95	5.03239	1078.01	3.57702	1078.01	3.14434	1078.01	1.53242	1078.01	0.36159
1058.88	5.03196	1078.98	3.57768	1078.98	3.14782	1078.98	1.53086	1078.98	0.35703
1059.82	5.03196	1079.94	3.57669	1079.94	3.15034	1079.94	1.53321	1079.94	0.35472
1060.75	5.03196	1080.91	3.57595	1080.91	3.15163	1080.91	1.54021	1080.91	0.35309
1061.68	5.03239	1081.87	3.57653	1081.87	3.15168	1081.87	1.55007	1081.87	0.3502
1062.62	5.03239	1082.83	3.57791	1082.83	3.15437	1082.83	1.56077	1082.83	0.3462
1063.55	5.03239	1083.8	3.58007	1083.8	3.16581	1083.8	1.57145	1083.8	0.34441
1064.49	5.03239	1084.76	3.5839	1084.76	3.18712	1084.76	1.58188	1084.76	0.34901
1065.42	5.03325	1085.73	3.58934	1085.73	3.21169	1085.73	1.59243	1085.73	0.36225
1066.36	5.03325	1086.69	3.59529	1086.69	3.23229	1086.69	1.60475	1086.69	0.38535
1067.29	5.03325	1087.65	3.60178	1087.65	3.24905	1087.65	1.62043	1087.65	0.42152
1068.23	5.03368	1088.62	3.60962	1088.62	3.26494	1088.62	1.63763	1088.62	0.47405
1069.16	5.03454	1089.58	3.61711	1089.58	3.27522	1089.58	1.65085	1089.58	0.53526
1070.1	5.03584	1090.55	3.61979	1090.55	3.26899	1090.55	1.65638	1090.55	0.57621
1071.03	5.03584	1091.51	3.61548	1091.51	3.2436	1091.51	1.65688	1091.51	0.56571
1071.97	5.03627	1092.48	3.60747	1092.48	3.21051	1092.48	1.65796	1092.48	0.51244
1072.9	5.03627	1093.44	3.60089	1093.44	3.18366	1093.44	1.66164	1093.44	0.45439
1073.84	5.03627	1094.4	3.59786	1094.4	3.16785	1094.4	1.66561	1094.4	0.4159
1074.77	5.03627	1095.37	3.59757	1095.37	3.15805	1095.37	1.66794	1095.37	0.39837
1075.7	5.03627	1096.33	3.5991	1096.33	3.14717	1096.33	1.67009	1096.33	0.39231
1076.64	5.03584	1097.3	3.60198	1097.3	3.13436	1097.3	1.67412	1097.3	0.3892
1077.57	5.03584	1098.26	3.60477	1098.26	3.12452	1098.26	1.67924	1098.26	0.38553
1078.51	5.03454	1099.23	3.60546	1099.23	3.12056	1099.23	1.68323	1099.23	0.38075
1079.44	5.03454	1100.19	3.60358	1100.19	3.11982	1100.19	1.68674	1100.19	0.37552
1080.38	5.03368	1101.15	3.60073	1101.15	3.11882	1101.15	1.69316	1101.15	0.37175
1081.31	5.03325	1102.12	3.59888	1102.12	3.11827	1102.12	1.70327	1102.12	0.37116
1082.25	5.03325	1103.08	3.59877	1103.08	3.12033	1103.08	1.71215	1103.08	0.37346
1083.18	5.03325	1104.05	3.59991	1104.05	3.12325	1104.05	1.71381	1104.05	0.37703
1084.12	5.03239	1105.01	3.60096	1105.01	3.12329	1105.01	1.70828	1105.01	0.38105
1085.05	5.03239	1105.98	3.60039	1105.98	3.12129	1105.98	1.70094	1105.98	0.38576
1085.98	5.03239	1106.94	3.59786	1106.94	3.12247	1106.94	1.69555	1106.94	0.39136
1086.92	5.03196	1107.9	3.59493	1107.9	3.12914	1107.9	1.69127	1107.9	0.39822
1087.85	5.03196	1108.87	3.59371	1108.87	3.13754	1108.87	1.68585	1108.87	0.40728
1088.79	5.03196	1109.83	3.59475	1109.83	3.14303	1109.83	1.67838	1109.83	0.41856
1089.72	5.03196	1110.8	3.59675	1110.8	3.14566	1110.8	1.66853	1110.8	0.42995
1090.66	5.03196	1111.76	3.59809	1111.76	3.14876	1111.76	1.65625	1111.76	0.43936
1091.59	5.03196	1112.72	3.5979	1112.72	3.15461	1112.72	1.64347	1112.72	0.44781
1092.53	5.03154	1113.69	3.59593	1113.69	3.16292	1113.69	1.63361	1113.69	0.45794
1093.46	5.03154	1114.65	3.59276	1114.65	3.17147	1114.65	1.62826	1114.65	0.46968
1094.4	5.03154	1115.62	3.58998	1115.62	3.17714	1115.62	1.62547	1115.62	0.47953
1095.33	5.03154	1116.58	3.58927	1116.58	3.17857	1116.58	1.62188	1116.58	0.48446
1096.27	5.03154	1117.55	3.59072	1117.55	3.17831	1117.55	1.6155	1117.55	0.48453
1097.2	5.03068	1118.51	3.59279	1118.51	3.18011	1118.51	1.60649	1118.51	0.48126
1098.13	5.03068	1119.47	3.59418	1119.47	3.18423	1119.47	1.59694	1119.47	0.47585
1099.07	5.03068	1120.44	3.59491	1120.44	3.18772	1120.44	1.59044	1120.44	0.46975
1100	5.03068	1121.4	3.59556	1121.4	3.18914	1121.4	1.58969	1121.4	0.46468
1100.94	5.03068	1122.37	3.59659	1122.37	3.18973	1122.37	1.59369	1122.37	0.46121
1101.87	5.03068	1123.33	3.59865	1123.33	3.18989	1123.33	1.59864	1123.33	0.45897
1102.81	5.03068	1124.3	3.60221	1124.3	3.18835	1124.3	1.60249	1124.3	0.45853
1103.74	5.03068	1125.26	3.60601	1125.26	3.1857	1125.26	1.60709	1125.26	0.46105
1104.68	5.03068	1126.22	3.6076	1126.22	3.18516	1126.22	1.61474	1126.22	0.46574
1105.61	5.03068	1127.19	3.6066	1127.19	3.18865	1127.19	1.62511	1127.19	0.46972
1106.55	5.03068	1128.15	3.60602	1128.15	3.19497	1128.15	1.63737	1128.15	0.47162
1107.48	5.03068	1129.12	3.60884	1129.12	3.20307	1129.12	1.65302	1129.12	0.47394
1108.41	5.03068	1130.08	3.61446	1130.08	3.2144	1130.08	1.67375	1130.08	0.48049
1109.35	5.03068	1131.05	3.61999	1131.05	3.23074	1131.05	1.69745	1131.05	0.49265
1110.28	5.03068	1132.01	3.62434	1132.01	3.25192	1132.01	1.71943	1132.01	0.50912
1111.22	5.03068	1132.97	3.62909	1132.97	3.27706	1132.97	1.73811	1132.97	0.52832
1112.15	5.03068	1133.94	3.63571	1133.94	3.30575	1133.94	1.7566	1133.94	0.55034
1113.09	5.03025	1134.9	3.6442	1134.9	3.33617	1134.9	1.77825	1134.9	0.57691
1114.02	5.03025	1135.87	3.65431	1135.87	3.36458	1135.87	1.8035	1135.87	0.60973
1114.96	5.03025	1136.83	3.66567	1136.83	3.38955	1136.83	1.83099	1136.83	0.64764
1115.89	5.03025	1137.8	3.67618	1137.8	3.41491	1137.8	1.8586	1137.8	0.68484
1116.83	5.03025	1138.76	3.68301	1138.76	3.44585	1138.76	1.88341	1138.76	0.71424
1117.76	5.03025	1139.72	3.68679	1139.72	3.48409	1139.72	1.9041	1139.72	0.73556
1118.69	5.03025	1140.69	3.69246	1140.69	3.52692	1140.69	1.92387	1140.69	0.75715
1119.63	5.03025	1141.65	3.70365	1141.65	3.56789	1141.65	1.94746	1141.65	0.78665
1120.56	5.03025	1142.62	3.71806	1142.62	3.59962	1142.62	1.97536	1142.62	0.82236
1121.5	5.03025	1143.58	3.72981	1143.58	3.62455	1143.58	2.00425	1143.58	0.85641
1122.43	5.03025	1144.55	3.73621	1144.55	3.6624	1144.55	2.03234	1144.55	0.88653
1123.37	5.03025	1145.51	3.73999	1145.51	3.73895	1145.51	2.05891	1145.51	0.92121
1124.3	5.03025	1146.47	3.74526	1146.47	3.86546	1146.47	2.07889	1146.47	0.97186
1125.24	5.03025	1147.44	3.75361	1147.44	4.01526	1147.44	2.08589	1147.44	1.04312
1126.17	5.03025	1148.4	3.76343	1148.4	4.10721	1148.4	2.08146	1148.4	1.12687
1127.11	5.03068	1149.37	3.7707	1149.37	4.07702	1149.37	2.07153	1149.37	1.1969
1128.04	5.03068	1150.33	3.7713	1150.33	3.9663	1150.33	2.05485	1150.33	1.21541
1128.97	5.03068	1151.3	3.76497	1151.3	3.83998	1151.3	2.02613	1151.3	1.16961
1129.91	5.03068	1152.26	3.75626	1152.26	3.72942	1152.26	1.9889	1152.26	1.08802
1130.84	5.03154	1153.22	3.74973	1153.22	3.64253	1153.22	1.95335	1153.22	1.00179
1131.78	5.03196	1154.19	3.74561	1154.19	3.57426	1154.19	1.92274	1154.19	0.92249
1132.71	5.03196	1155.15	3.74147	1155.15	3.51678	1155.15	1.8911	1155.15	0.85062
1133.65	5.03196	1156.12	3.7366	1156.12	3.46744	1156.12	1.85407	1156.12	0.78543
1134.58	5.03239	1157.08	3.73225	1157.08	3.42683	1157.08	1.81616	1157.08	0.72734
1135.52	5.03239	1158.04	3.72836	1158.04	3.39267	1158.04	1.78528	1158.04	0.67768
1136.45	5.03239	1159.01	3.72278	1159.01	3.36103	1159.01	1.765	1159.01	0.63817
1137.39	5.03239	1159.97	3.71442	1159.97	3.33265	1159.97	1.7535	1159.97	0.6091
1138.32	5.03325	1160.94	3.70519	1160.94	3.31299	1160.94	1.74677	1160.94	0.58804
1139.26	5.03325	1161.9	3.69829	1161.9	3.30594	1161.9	1.74178	1161.9	0.57175
1140.19	5.03325	1162.87	3.69575	1162.87	3.31076	1162.87	1.73805	1162.87	0.5594
1141.12	5.03325	1163.83	3.69776	1163.83	3.32481	1163.83	1.73756	1163.83	0.55246
1142.06	5.03325	1164.79	3.70289	1164.79	3.3463	1164.79	1.74259	1164.79	0.55141
1142.99	5.03239	1165.76	3.70871	1165.76	3.37319	1165.76	1.75293	1165.76	0.55477
1143.93	5.03239	1166.72	3.71312	1166.72	3.40222	1166.72	1.76552	1166.72	0.56207
1144.86	5.03196	1167.69	3.71584	1167.69	3.4313	1167.69	1.77745	1167.69	0.57616
1145.8	5.03196	1168.65	3.71782	1168.65	3.46108	1168.65	1.78863	1168.65	0.60106
1146.73	5.03154	1169.62	3.71952	1169.62	3.49224	1169.62	1.80018	1169.62	0.63811
1147.67	5.03154	1170.58	3.72074	1170.58	3.52451	1170.58	1.81147	1170.58	0.68489
1148.6	5.03154	1171.54	3.72195	1171.54	3.5597	1171.54	1.82083	1171.54	0.73741
1149.54	5.03154	1172.51	3.72433	1172.51	3.60019	1172.51	1.82876	1172.51	0.79227
1150.47	5.03068	1173.47	3.72808	1173.47	3.64181	1173.47	1.83813	1173.47	0.84669
1151.4	5.03068	1174.44	3.73144	1174.44	3.67531	1174.44	1.85041	1174.44	0.89818
1152.34	5.03025	1175.4	3.73214	1175.4	3.7003	1175.4	1.8628	1175.4	0.94562
1153.27	5.03025	1176.37	3.7294	1176.37	3.72731	1176.37	1.86961	1176.37	0.99006
1154.21	5.03025	1177.33	3.72452	1177.33	3.75859	1177.33	1.86615	1177.33	1.03413
1155.14	5.03025	1178.29	3.71988	1178.29	3.77778	1178.29	1.85152	1178.29	1.081
1156.08	5.03025	1179.26	3.71734	1179.26	3.76794	1179.26	1.82818	1179.26	1.1308
1157.01	5.03025	1180.22	3.71674	1180.22	3.73046	1180.22	1.79948	1180.22	1.17412
1157.95	5.03025	1181.19	3.71568	1181.19	3.67392	1181.19	1.76774	1181.19	1.19348
1158.88	5.03025	1182.15	3.71137	1182.15	3.60424	1182.15	1.7342	1182.15	1.1811
1159.82	5.03025	1183.12	3.7032	1183.12	3.53115	1183.12	1.70005	1183.12	1.14737
1160.75	5.03025	1184.08	3.69302	1184.08	3.46538	1184.08	1.66698	1184.08	1.10222
1161.69	5.03025	1185.04	3.6831	1185.04	3.40864	1185.04	1.63655	1185.04	1.04454
1162.62	5.03025	1186.01	3.67398	1186.01	3.35469	1186.01	1.60903	1186.01	0.97354
1163.56	5.03025	1186.97	3.66448	1186.97	3.29971	1186.97	1.58298	1186.97	0.89667
1164.49	5.03025	1187.94	3.65322	1187.94	3.24676	1187.94	1.55733	1187.94	0.8223
1165.42	5.03025	1188.9	3.64033	1188.9	3.19962	1188.9	1.53334	1188.9	0.75368
1166.36	5.03025	1189.86	3.62772	1189.86	3.15797	1189.86	1.5131	1189.86	0.69114
1167.29	5.03025	1190.83	3.6174	1190.83	3.11989	1190.83	1.49646	1190.83	0.63447
1168.23	5.03025	1191.79	3.60971	1191.79	3.0857	1191.79	1.48094	1191.79	0.58245
1169.16	5.03025	1192.76	3.60362	1192.76	3.0572	1192.76	1.46504	1192.76	0.53362
1170.1	5.03025	1193.72	3.59836	1193.72	3.03444	1193.72	1.44971	1193.72	0.48836
1171.03	5.03025	1194.68	3.59389	1194.68	3.01476	1194.68	1.43623	1194.68	0.44862
1171.97	5.03025	1195.65	3.58984	1195.65	2.99514	1195.65	1.42442	1195.65	0.41522
1172.9	5.03025	1196.61	3.58533	1196.61	2.9747	1196.61	1.41381	1196.61	0.38679
1173.84	5.03068	1197.58	3.5802	1197.58	2.95472	1197.58	1.40502	1197.58	0.36138
1174.77	5.03154	1198.54	3.57533	1198.54	2.93688	1198.54	1.39874	1198.54	0.338
1175.7	5.03196	1199.51	3.57121	1199.51	2.92156	1199.51	1.39427	1199.51	0.31647
1176.64	5.03196	1200.47	3.56702	1200.47	2.90797	1200.47	1.39038	1200.47	0.29676
1177.57	5.03239	1201.43	3.562	1201.43	2.89541	1201.43	1.38658	1201.43	0.27889
1178.51	5.03325	1202.4	3.55697	1202.4	2.88417	1202.4	1.38274	1202.4	0.26269
1179.44	5.03368	1203.36	3.5537	1203.36	2.8749	1203.36	1.37855	1203.36	0.24761
1180.38	5.03368	1204.33	3.55282	1204.33	2.86742	1204.33	1.37443	1204.33	0.23338
1181.31	5.03325	1205.29	3.55292	1205.29	2.86084	1205.29	1.37174	1205.29	0.22062
1182.25	5.03196	1206.26	3.55175	1206.26	2.85478	1206.26	1.37093	1206.26	0.21011
1183.18	5.03068	1207.22	3.54848	1207.22	2.84958	1207.22	1.37044	1207.22	0.20148
1184.12	5.03068	1208.18	3.54477	1208.18	2.84523	1208.18	1.36865	1208.18	0.19341
1185.05	5.03025	1209.15	3.54338	1209.15	2.84081	1209.15	1.36606	1209.15	0.18521
1185.98	5.03025	1210.11	3.54519	1210.11	2.8357	1210.11	1.3641	1210.11	0.17725
1186.92	5.0294	1211.08	3.54801	1211.08	2.83058	1211.08	1.36268	1211.08	0.16985
1187.85	5.0294	1212.04	3.54883	1212.04	2.82651	1212.04	1.36083	1212.04	0.16274
1188.79	5.0294	1213.01	3.54685	1213.01	2.82334	1213.01	1.35882	1213.01	0.15581
1189.72	5.02898	1213.97	3.54339	1213.97	2.82007	1213.97	1.35786	1213.97	0.14946
1190.66	5.02898	1214.93	3.53946	1214.93	2.81653	1214.93	1.35793	1214.93	0.14374
1191.59	5.02813	1215.9	3.53541	1215.9	2.81388	1215.9	1.35808	1215.9	0.13803
1192.53	5.02813	1216.86	3.53245	1216.86	2.81307	1216.86	1.35853	1216.86	0.13188
1193.46	5.02813	1217.83	3.53216	1217.83	2.8135	1217.83	1.36057	1217.83	0.1258
1194.4	5.02813	1218.79	3.53422	1218.79	2.81367	1218.79	1.3641	1218.79	0.12057
1195.33	5.02813	1219.76	3.53627	1219.76	2.81257	1219.76	1.36725	1219.76	0.11641
1196.27	5.02813	1220.72	3.53704	1220.72	2.81041	1220.72	1.36901	1220.72	0.11301
1197.2	5.02813	1221.68	3.53758	1221.68	2.80803	1221.68	1.37049	1221.68	0.11004
1198.13	5.02813	1222.65	3.5387	1222.65	2.80623	1222.65	1.37275	1222.65	0.10705
1199.07	5.02813	1223.61	3.53912	1223.61	2.80529	1223.61	1.37486	1223.61	0.10349
1200	5.02813	1224.58	3.53792	1224.58	2.80494	1224.58	1.37522	1224.58	0.09933
1200.94	5.02813	1225.54	3.53678	1225.54	2.80451	1225.54	1.37376	1225.54	0.09542
1201.87	5.02813	1226.51	3.53773	1226.51	2.80344	1226.51	1.37175	1226.51	0.09276
1202.81	5.02813	1227.47	3.54006	1227.47	2.80179	1227.47	1.3705	1227.47	0.09133
1203.74	5.02813	1228.43	3.54172	1228.43	2.80027	1228.43	1.37124	1228.43	0.09026
1204.68	5.02813	1229.4	3.54266	1229.4	2.79961	1229.4	1.37497	1229.4	0.08905
1205.61	5.02813	1230.36	3.54427	1230.36	2.79985	1230.36	1.38128	1230.36	0.08815
1206.55	5.02813	1231.33	3.54615	1231.33	2.80028	1231.33	1.38779	1231.33	0.08821
1207.48	5.02813	1232.29	3.54621	1232.29	2.80011	1232.29	1.39212	1232.29	0.0892
1208.41	5.02813	1233.26	3.54427	1233.26	2.79934	1233.26	1.39427	1233.26	0.09042
1209.35	5.02813	1234.22	3.54302	1234.22	2.79855	1234.22	1.39624	1234.22	0.0911
1210.28	5.02813	1235.18	3.54465	1235.18	2.79822	1235.18	1.3995	1235.18	0.09103
1211.22	5.02813	1236.15	3.54828	1236.15	2.79859	1236.15	1.40379	1236.15	0.09137
1212.15	5.02813	1237.11	3.55154	1237.11	2.80019	1237.11	1.40802	1237.11	0.095
1213.09	5.02813	1238.08	3.55339	1238.08	2.80369	1238.08	1.41151	1238.08	0.10463
1214.02	5.02813	1239.04	3.55448	1239.04	2.80839	1239.04	1.41417	1239.04	0.11911
1214.96	5.02813	1240	3.55568	1240	2.81158	1240	1.41653	1240	0.13146
1215.89	5.02813	1240.97	3.55711	1240.97	2.81042	1240.97	1.41954	1240.97	0.13318
1216.83	5.02813	1241.93	3.55827	1241.93	2.80492	1241.93	1.424	1241.93	0.12272
1217.76	5.02813	1242.9	3.55866	1242.9	2.79785	1242.9	1.42978	1242.9	0.10728
1218.69	5.02813	1243.86	3.55846	1243.86	2.79191	1243.86	1.43586	1243.86	0.09529
1219.63	5.02813	1244.83	3.5585	1244.83	2.78775	1244.83	1.44103	1244.83	0.0898
1220.56	5.02898	1245.79	3.55921	1245.79	2.78468	1245.79	1.44468	1245.79	0.08886
1221.5	5.02898	1246.75	3.5599	1246.75	2.78242	1246.75	1.44724	1246.75	0.08969
1222.43	5.02898	1247.72	3.55976	1247.72	2.78134	1247.72	1.44999	1247.72	0.09107
1223.37	5.02898	1248.68	3.559	1248.68	2.7817	1248.68	1.45404	1248.68	0.09268
1224.3	5.0294	1249.65	3.55846	1249.65	2.78321	1249.65	1.45896	1249.65	0.09426
1225.24	5.0294	1250.61	3.55857	1250.61	2.78547	1250.61	1.46322	1250.61	0.09595
1226.17	5.0294	1251.58	3.55965	1251.58	2.78809	1251.58	1.4662	1251.58	0.09833
1227.11	5.0294	1252.54	3.56231	1252.54	2.79043	1252.54	1.46954	1252.54	0.10149
1228.04	5.0294	1253.5	3.56636	1253.5	2.79178	1253.5	1.47561	1253.5	0.10487
1228.97	5.0294	1254.47	3.56982	1254.47	2.79216	1254.47	1.48518	1254.47	0.10833
1229.91	5.0294	1255.43	3.57071	1255.43	2.7925	1255.43	1.49708	1255.43	0.1125
1230.85	5.02898	1256.4	3.56987	1256.4	2.7939	1256.4	1.50963	1256.4	0.11768
1231.78	5.0294	1257.36	3.5703	1257.36	2.79673	1257.36	1.52191	1257.36	0.1232
1232.71	5.0294	1258.33	3.57375	1258.33	2.80047	1258.33	1.53353	1258.33	0.12833
1233.65	5.03025	1259.29	3.57901	1259.29	2.80431	1259.29	1.5444	1259.29	0.13316
1234.58	5.03025	1260.25	3.58377	1260.25	2.80756	1260.25	1.55478	1260.25	0.13821
1235.52	5.03068	1261.22	3.587	1261.22	2.80993	1261.22	1.56514	1261.22	0.14387
1236.45	5.03154	1262.18	3.58934	1262.18	2.81163	1262.18	1.57573	1262.18	0.15037
1237.39	5.03154	1263.15	3.59212	1263.15	2.81339	1263.15	1.58664	1263.15	0.15767
1238.32	5.03196	1264.11	3.59631	1264.11	2.81601	1264.11	1.59807	1264.11	0.165
1239.26	5.03239	1265.07	3.60159	1265.07	2.81951	1265.07	1.60984	1265.07	0.17129
1240.19	5.03368	1266.04	3.60622	1266.04	2.82288	1266.04	1.62108	1266.04	0.17625
1241.12	5.03368	1267	3.6087	1267	2.82515	1267	1.63129	1267	0.18051
1242.06	5.03454	1267.97	3.60926	1267.97	2.8268	1267.97	1.64146	1267.97	0.18449
1242.99	5.03454	1268.93	3.60905	1268.93	2.82977	1268.93	1.65347	1268.93	0.1881
1243.93	5.03454	1269.9	3.60863	1269.9	2.8355	1269.9	1.66867	1269.9	0.1918
1244.86	5.03497	1270.86	3.60845	1270.86	2.84336	1270.86	1.68733	1270.86	0.19702
1245.8	5.03497	1271.82	3.61001	1271.82	2.8512	1271.82	1.70873	1271.82	0.20479
1246.73	5.03584	1272.79	3.61467	1272.79	2.85752	1272.79	1.7306	1272.79	0.21461
1247.67	5.03584	1273.75	3.62156	1273.75	2.86288	1273.75	1.74958	1273.75	0.22535
1248.6	5.03584	1274.72	3.62812	1274.72	2.86906	1274.72	1.76387	1274.72	0.23652
1249.54	5.03627	1275.68	3.63276	1275.68	2.87748	1275.68	1.77528	1275.68	0.24824
1250.47	5.03627	1276.64	3.63578	1276.64	2.88834	1276.64	1.78684	1276.64	0.26055
1251.41	5.03713	1277.61	3.63787	1277.61	2.90086	1277.61	1.79941	1277.61	0.27372
1252.34	5.03713	1278.57	3.6395	1278.57	2.91404	1278.57	1.81217	1278.57	0.28865
1253.28	5.03757	1279.54	3.64174	1279.54	2.92744	1279.54	1.82509	1279.54	0.30606
1254.21	5.03757	1280.5	3.6456	1280.5	2.94139	1280.5	1.83843	1280.5	0.32559
1255.14	5.03757	1281.47	3.65039	1281.47	2.95616	1281.47	1.8508	1281.47	0.34631
1256.08	5.03757	1282.43	3.65447	1282.43	2.97127	1282.43	1.86083	1282.43	0.36775
1257.01	5.03757	1283.39	3.65772	1283.39	2.98609	1283.39	1.87029	1283.39	0.38961
1257.95	5.03757	1284.36	3.66149	1284.36	3.00077	1284.36	1.88233	1284.36	0.4107
1258.88	5.03757	1285.32	3.66584	1285.32	3.01621	1285.32	1.89671	1285.32	0.42975
1259.82	5.03757	1286.29	3.66922	1286.29	3.03297	1286.29	1.90931	1286.29	0.44739
1260.75	5.03757	1287.25	3.67118	1287.25	3.05111	1287.25	1.91719	1287.25	0.46605
1261.69	5.038	1288.22	3.67347	1288.22	3.07079	1288.22	1.92209	1288.22	0.48712
1262.62	5.038	1289.18	3.67725	1289.18	3.0927	1289.18	1.9288	1289.18	0.50936
1263.56	5.038	1290.14	3.68137	1290.14	3.11766	1290.14	1.94186	1290.14	0.5309
1264.49	5.038	1291.11	3.6844	1291.11	3.14602	1291.11	1.96247	1291.11	0.55161
1265.42	5.038	1292.07	3.68681	1292.07	3.17735	1292.07	1.98548	1292.07	0.57257
1266.36	5.038	1293.04	3.68978	1293.04	3.21058	1293.04	2.00138	1293.04	0.59449
1267.29	5.038	1294	3.69355	1294	3.24471	1294	2.00669	1294	0.61816
1268.23	5.038	1294.97	3.69797	1294.97	3.27953	1294.97	2.01004	1294.97	0.64551
1269.16	5.038	1295.93	3.70355	1295.93	3.315	1295.93	2.02148	1295.93	0.67812
1270.1	5.038	1296.89	3.71039	1296.89	3.34997	1296.89	2.03975	1296.89	0.71475
1271.03	5.038	1297.86	3.71693	1297.86	3.38348	1297.86	2.0552	1297.86	0.7517
1271.97	5.03887	1298.82	3.72109	1298.82	3.41752	1298.82	2.06433	1298.82	0.78569
1272.9	5.03887	1299.79	3.72281	1299.79	3.45558	1299.79	2.07415	1299.79	0.81522
1273.84	5.03887	1300.75	3.72472	1300.75	3.49747	1300.75	2.09012	1300.75	0.84001
1274.77	5.03887	1301.71	3.7305	1301.71	3.53851	1301.71	2.10876	1301.71	0.86171
1275.7	5.03887	1302.68	3.74188	1302.68	3.57601	1302.68	2.12472	1302.68	0.88444
1276.64	5.03887	1303.64	3.75662	1303.64	3.61271	1303.64	2.13889	1303.64	0.91146
1277.57	5.03887	1304.61	3.7695	1304.61	3.6507	1304.61	2.15483	1304.61	0.94169
1278.51	5.03887	1305.57	3.77732	1305.57	3.68707	1305.57	2.17235	1305.57	0.97231
1279.44	5.03887	1306.54	3.78243	1306.54	3.71983	1306.54	2.18933	1306.54	1.00441
1280.38	5.03931	1307.5	3.78905	1307.5	3.75236	1307.5	2.20611	1307.5	1.04227
1281.31	5.03931	1308.46	3.79722	1308.46	3.78577	1308.46	2.22418	1308.46	1.08698
1282.25	5.03931	1309.43	3.80316	1309.43	3.81189	1309.43	2.24259	1309.43	1.13428
1283.18	5.03931	1310.39	3.80491	1310.39	3.82015	1310.39	2.2571	1310.39	1.17889
1284.12	5.03931	1311.36	3.80425	1311.36	3.80614	1311.36	2.26037	1311.36	1.21644
1285.05	5.03931	1312.32	3.80293	1312.32	3.76857	1312.32	2.24563	1312.32	1.23993
1285.98	5.03931	1313.29	3.80068	1313.29	3.70935	1313.29	2.21647	1313.29	1.24172
1286.92	5.03931	1314.25	3.79764	1314.25	3.63948	1314.25	2.18815	1314.25	1.22186
1287.85	5.03931	1315.21	3.79497	1315.21	3.5726	1315.21	2.17374	1315.21	1.18735
1288.79	5.04018	1316.18	3.7924	1316.18	3.51403	1316.18	2.17375	1316.18	1.14475
1289.72	5.04018	1317.14	3.78811	1317.14	3.46124	1317.14	2.17954	1317.14	1.0994
1290.66	5.04062	1318.11	3.78218	1318.11	3.41227	1318.11	2.18342	1318.11	1.05673
1291.59	5.04062	1319.07	3.77747	1319.07	3.36975	1319.07	2.18314	1319.07	1.02013
1292.53	5.04062	1320.04	3.77607	1320.04	3.33721	1320.04	2.17779	1320.04	0.99041
1293.46	5.04062	1321	3.77688	1321	3.31457	1321	2.16654	1321	0.96832
1294.4	5.04062	1321.96	3.77724	1321.96	3.29855	1321.96	2.15188	1321.96	0.9544
1295.33	5.04062	1322.93	3.77518	1322.93	3.28622	1322.93	2.13806	1322.93	0.94657
1296.27	5.04062	1323.89	3.77	1323.89	3.2771	1323.89	2.12643	1323.89	0.94118
1297.2	5.04062	1324.86	3.7631	1324.86	3.27189	1324.86	2.11683	1324.86	0.93776
1298.13	5.04062	1325.82	3.75826	1325.82	3.27018	1325.82	2.11236	1325.82	0.93898
1299.07	5.04062	1326.79	3.75844	1326.79	3.27015	1326.79	2.11778	1326.79	0.94426
1300	5.04062	1327.75	3.76179	1327.75	3.27004	1327.75	2.13294	1327.75	0.94787
1300.94	5.04062	1328.71	3.763	1328.71	3.26974	1328.71	2.15041	1328.71	0.94655
1301.87	5.04062	1329.68	3.7599	1329.68	3.27069	1329.68	2.16146	1329.68	0.94498
1302.81	5.04062	1330.64	3.756	1330.64	3.27437	1330.64	2.16407	1330.64	0.94902
1303.74	5.04062	1331.61	3.75515	1331.61	3.28105	1331.61	2.16328	1331.61	0.95816
1304.68	5.04018	1332.57	3.75689	1332.57	3.2895	1332.57	2.16546	1332.57	0.96822
1305.61	5.04018	1333.54	3.75844	1333.54	3.29727	1333.54	2.17247	1333.54	0.97807
1306.55	5.04018	1334.5	3.75901	1334.5	3.30143	1334.5	2.17954	1334.5	0.98859
1307.48	5.04018	1335.46	3.75963	1335.46	3.30058	1335.46	2.18037	1335.46	0.9976
1308.41	5.04018	1336.43	3.76028	1336.43	3.29704	1336.43	2.17703	1336.43	1.00245
1309.35	5.04018	1337.39	3.75954	1337.39	3.2958	1337.39	2.18001	1337.39	1.00573
1310.28	5.04018	1338.36	3.7566	1338.36	3.29975	1338.36	2.19449	1338.36	1.01155
1311.22	5.04018	1339.32	3.75214	1339.32	3.30673	1339.32	2.21091	1339.32	1.0178
1312.15	5.04018	1340.29	3.74754	1340.29	3.3122	1340.29	2.21559	1340.29	1.01918
1313.09	5.04018	1341.25	3.74381	1341.25	3.3146	1341.25	2.21081	1341.25	1.01698
1314.02	5.04062	1342.21	3.74103	1342.21	3.31598	1342.21	2.2103	1342.21	1.0179
1314.96	5.04062	1343.18	3.73849	1343.18	3.318	1343.18	2.2186	1343.18	1.02406
1315.89	5.04062	1344.14	3.73594	1344.14	3.32029	1344.14	2.22726	1344.14	1.03096
1316.83	5.04149	1345.11	3.73445	1345.11	3.32245	1345.11	2.22859	1345.11	1.03501
1317.76	5.04062	1346.07	3.73492	1346.07	3.32526	1346.07	2.2254	1346.07	1.03807
1318.69	5.04062	1347.03	3.73605	1347.03	3.32917	1347.03	2.2244	1347.03	1.04371
1319.63	5.04062	1348	3.73553	1348	3.3333	1348	2.2279	1348	1.05334
1320.57	5.04062	1348.96	3.73301	1348.96	3.33638	1348.96	2.2347	1348.96	1.06653
1321.5	5.04062	1349.93	3.73027	1349.93	3.33767	1349.93	2.24246	1349.93	1.08104
1322.43	5.04062	1350.89	3.72832	1350.89	3.33694	1350.89	2.24769	1350.89	1.09252
1323.37	5.04062	1351.86	3.72655	1351.86	3.33543	1351.86	2.24904	1351.86	1.09767
1324.3	5.04018	1352.82	3.72473	1352.82	3.33622	1352.82	2.25122	1352.82	1.09748
1325.24	5.04018	1353.78	3.72343	1353.78	3.34212	1353.78	2.25982	1353.78	1.09439
1326.17	5.04018	1354.75	3.72222	1354.75	3.35256	1354.75	2.27153	1354.75	1.08851
1327.11	5.04018	1355.71	3.71997	1355.71	3.36344	1355.71	2.27433	1355.71	1.07989
1328.04	5.04018	1356.68	3.71717	1356.68	3.37009	1356.68	2.26115	1356.68	1.0702
1328.98	5.04018	1357.64	3.7157	1357.64	3.37026	1357.64	2.23882	1357.64	1.05879
1329.91	5.04018	1358.61	3.71552	1358.61	3.36513	1358.61	2.2201	1358.61	1.04251
1330.85	5.04018	1359.57	3.7144	1359.57	3.35925	1359.57	2.21333	1359.57	1.02308
1331.78	5.04018	1360.53	3.71145	1360.53	3.35794	1360.53	2.21787	1360.53	1.00822
1332.71	5.04018	1361.5	3.70852	1361.5	3.36269	1361.5	2.22308	1361.5	1.00123
1333.65	5.04018	1362.46	3.70689	1362.46	3.36944	1362.46	2.21497	1362.46	0.99497
1334.58	5.04018	1363.43	3.70529	1363.43	3.37384	1363.43	2.19166	1363.43	0.98168
1335.52	5.04018	1364.39	3.70279	1364.39	3.37698	1364.39	2.16566	1364.39	0.96467
1336.45	5.04018	1365.36	3.70093	1365.36	3.38211	1365.36	2.14652	1365.36	0.95147
1337.39	5.04018	1366.32	3.70077	1366.32	3.38793	1366.32	2.1333	1366.32	0.94181
1338.32	5.04018	1367.28	3.70058	1367.28	3.39034	1367.28	2.123	1367.28	0.92997
1339.26	5.04018	1368.25	3.6986	1368.25	3.38946	1368.25	2.11657	1368.25	0.91473
1340.19	5.04018	1369.21	3.69651	1369.21	3.3895	1369.21	2.11309	1369.21	0.9003
1341.12	5.04018	1370.18	3.69726	1370.18	3.3915	1370.18	2.10502	1370.18	0.88897
1342.06	5.04018	1371.14	3.70075	1371.14	3.39219	1371.14	2.08742	1371.14	0.87929
1342.99	5.04018	1372.1	3.70403	1372.1	3.39131	1372.1	2.06723	1372.1	0.87091
1343.93	5.04018	1373.07	3.70517	1373.07	3.39428	1373.07	2.05514	1373.07	0.86586
1344.86	5.04018	1374.03	3.70487	1374.03	3.40509	1374.03	2.0523	1374.03	0.86525
1345.8	5.03931	1375	3.7045	1375	3.42019	1375	2.04964	1375	0.86795
1346.73	5.03931	1375.96	3.70439	1375.96	3.4328	1375.96	2.04037	1375.96	0.87301
1347.67	5.04018	1376.92	3.70438	1376.92	3.44157	1376.92	2.02777	1376.92	0.88038
1348.6	5.04018	1377.89	3.70439	1377.89	3.45133	1377.89	2.01892	1377.89	0.8898
1349.54	5.04062	1378.85	3.70421	1378.85	3.46826	1378.85	2.01796	1378.85	0.90251
1350.47	5.04062	1379.82	3.70358	1379.82	3.49675	1379.82	2.02448	1379.82	0.92365
1351.41	5.04149	1380.78	3.70243	1380.78	3.53601	1380.78	2.03363	1380.78	0.95848
1352.34	5.04193	1381.75	3.70048	1381.75	3.57435	1381.75	2.03751	1381.75	1.00314
1353.28	5.04281	1382.71	3.69747	1382.71	3.59002	1382.71	2.03026	1382.71	1.03966
1354.21	5.04324	1383.67	3.69438	1383.67	3.57177	1383.67	2.01317	1383.67	1.04718
1355.14	5.04412	1384.64	3.69289	1384.64	3.53372	1384.64	1.99224	1384.64	1.0228
1356.08	5.04412	1385.6	3.69318	1385.6	3.49638	1385.6	1.97273	1385.6	0.9809
1357.01	5.04457	1386.57	3.69346	1386.57	3.46984	1386.57	1.95922	1386.57	0.93829
1357.95	5.04457	1387.53	3.69252	1387.53	3.45544	1387.53	1.95529	1387.53	0.90735
1358.88	5.04501	1388.5	3.69124	1388.5	3.45065	1388.5	1.9582	1388.5	0.89248
1359.82	5.04501	1389.46	3.69013	1389.46	3.4512	1389.46	1.95903	1389.46	0.88948
1360.75	5.04501	1390.42	3.68794	1390.42	3.45284	1390.42	1.95271	1390.42	0.89136
1361.69	5.04501	1391.39	3.68432	1391.39	3.45374	1391.39	1.94425	1391.39	0.89499
1362.62	5.04457	1392.35	3.68203	1392.35	3.45476	1392.35	1.94235	1392.35	0.9018
1363.56	5.04457	1393.32	3.68413	1393.32	3.45703	1393.32	1.95013	1393.32	0.91311
1364.49	5.04457	1394.28	3.68955	1394.28	3.46033	1394.28	1.96281	1394.28	0.92664
1365.42	5.04457	1395.25	3.69327	1395.25	3.46413	1395.25	1.97256	1395.25	0.93782
1366.36	5.04412	1396.21	3.69236	1396.21	3.46802	1396.21	1.97615	1396.21	0.94391
1367.29	5.04412	1397.17	3.68886	1397.17	3.47072	1397.17	1.97684	1397.17	0.9461
1368.23	5.04457	1398.14	3.68607	1398.14	3.47069	1398.14	1.98024	1398.14	0.94844
1369.16	5.04501	1399.1	3.68522	1399.1	3.46876	1399.1	1.98934	1399.1	0.95505
1370.1	5.04589	1400.07	3.68616	1400.07	3.46793	1400.07	2.00073	1400.07	0.96574
1371.03	5.04589	1401.03	3.68886	1401.03	3.46994	1401.03	2.00858	1401.03	0.97573
1371.97	5.04589	1401.99	3.69309	1401.99	3.47505	1401.99	2.01394	1401.99	0.98295
1372.9	5.04633	1402.96	3.69754	1402.96	3.48413	1402.96	2.02392	1402.96	0.99208
1373.84	5.04633	1403.92	3.70027	1403.92	3.49726	1403.92	2.04062	1403.92	1.00812
1374.77	5.04722	1404.89	3.70055	1404.89	3.5103	1404.89	2.05554	1404.89	1.02736
1375.7	5.04722	1405.85	3.69945	1405.85	3.51793	1405.85	2.06082	1405.85	1.03941
1376.64	5.04722	1406.82	3.69874	1406.82	3.52159	1406.82	2.06209	1406.82	1.04018
1377.57	5.04722	1407.78	3.69936	1407.78	3.52817	1407.78	2.0685	1407.78	1.03646
1378.51	5.04766	1408.74	3.70112	1408.74	3.54009	1408.74	2.07819	1408.74	1.03651
1379.44	5.04989	1409.71	3.70337	1409.71	3.55195	1409.71	2.0834	1409.71	1.04374
1380.38	5.05302	1410.67	3.70573	1410.67	3.55801	1410.67	2.08607	1410.67	1.05776
1381.31	5.05438	1411.64	3.7081	1411.64	3.56015	1411.64	2.09778	1411.64	1.07599
1382.25	5.05483	1412.6	3.71003	1412.6	3.56502	1412.6	2.12355	1412.6	1.09412
1383.18	5.05573	1413.57	3.71095	1413.57	3.57671	1413.57	2.15383	1413.57	1.10846
1384.12	5.05483	1414.53	3.71153	1414.53	3.59456	1414.53	2.17323	1414.53	1.11817
1385.05	5.05483	1415.49	3.71399	1415.49	3.61452	1415.49	2.17561	1415.49	1.12343
1385.98	5.05438	1416.46	3.72004	1416.46	3.63123	1416.46	2.16862	1416.46	1.12417
1386.92	5.05302	1417.42	3.72878	1417.42	3.64182	1417.42	2.16601	1417.42	1.12369
1387.86	5.05168	1418.39	3.73672	1418.39	3.64857	1418.39	2.17758	1418.39	1.12907
1388.79	5.04989	1419.35	3.74079	1419.35	3.65463	1419.35	2.19747	1419.35	1.14195
1389.72	5.04722	1420.32	3.74146	1420.32	3.65789	1420.32	2.2055	1420.32	1.15303
1390.66	5.04457	1421.28	3.74188	1421.28	3.65623	1421.28	2.19716	1421.28	1.15671
1391.59	5.04281	1422.24	3.74442	1422.24	3.65538	1422.24	2.19005	1422.24	1.16165
1392.53	5.04281	1423.21	3.74883	1423.21	3.66325	1423.21	2.196	1423.21	1.17751
1393.46	5.04193	1424.17	3.75276	1424.17	3.67872	1424.17	2.20781	1424.17	1.20068
1394.4	5.04193	1425.14	3.7544	1425.14	3.69046	1425.14	2.21319	1425.14	1.21856
1395.33	5.04149	1426.1	3.75469	1426.1	3.69214	1426.1	2.21769	1426.1	1.22877
1396.27	5.04149	1427.07	3.75572	1427.07	3.69142	1427.07	2.23456	1427.07	1.24038
1397.2	5.04062	1428.03	3.75794	1428.03	3.69951	1428.03	2.25967	1428.03	1.25604
1398.13	5.04018	1428.99	3.7602	1428.99	3.72149	1428.99	2.2735	1428.99	1.26746
1399.07	5.04018	1429.96	3.76224	1429.96	3.75591	1429.96	2.27167	1429.96	1.26893
1400	5.04018	1430.92	3.76505	1430.92	3.79509	1430.92	2.27022	1430.92	1.26419
1400.94	5.04018	1431.89	3.76809	1431.89	3.82314	1431.89	2.27387	1431.89	1.25769
1401.87	5.04018	1432.85	3.769	1432.85	3.8264	1432.85	2.27207	1432.85	1.25179
1402.81	5.04018	1433.82	3.76745	1433.82	3.81316	1433.82	2.26564	1433.82	1.25083
1403.74	5.04018	1434.78	3.76677	1434.78	3.80582	1434.78	2.26889	1434.78	1.25785
1404.68	5.04018	1435.74	3.77027	1435.74	3.81671	1435.74	2.28275	1435.74	1.26881
1405.61	5.04062	1436.71	3.77669	1436.71	3.83709	1436.71	2.28427	1436.71	1.27695
1406.55	5.04018	1437.67	3.78087	1437.67	3.84851	1437.67	2.26622	1437.67	1.2834
1407.48	5.04018	1438.64	3.78077	1438.64	3.84744	1438.64	2.25636	1438.64	1.29173
1408.42	5.04018	1439.6	3.77913	1439.6	3.84213	1439.6	2.27016	1439.6	1.29706
1409.35	5.04018	1440.57	3.77824	1440.57	3.83744	1440.57	2.29358	1440.57	1.29455
1410.29	5.04018	1441.53	3.77756	1441.53	3.83474	1441.53	2.3024	1441.53	1.29077
1411.22	5.04018	1442.49	3.77586	1442.49	3.83377	1442.49	2.29097	1442.49	1.29407
1412.15	5.04018	1443.46	3.77318	1443.46	3.83147	1443.46	2.27307	1443.46	1.29933
1413.09	5.03931	1444.42	3.77037	1444.42	3.82752	1444.42	2.26007	1444.42	1.29541
1414.02	5.03931	1445.39	3.7681	1445.39	3.83106	1445.39	2.25731	1445.39	1.284
1414.96	5.03931	1446.35	3.76706	1446.35	3.85192	1446.35	2.26778	1446.35	1.2759
1415.89	5.03887	1447.31	3.76816	1447.31	3.88298	1447.31	2.28568	1447.31	1.27526
1416.83	5.03887	1448.28	3.77165	1448.28	3.89875	1448.28	2.29413	1448.28	1.2822
1417.76	5.03931	1449.24	3.77621	1449.24	3.88847	1449.24	2.28717	1449.24	1.30272
1418.7	5.03931	1450.21	3.77996	1450.21	3.87439	1450.21	2.2806	1450.21	1.34048
1419.63	5.04018	1451.17	3.78193	1451.17	3.87879	1451.17	2.28516	1451.17	1.3804
1420.57	5.04018	1452.14	3.78217	1452.14	3.90152	1452.14	2.29079	1452.14	1.39569
1421.5	5.04018	1453.1	3.78148	1453.1	3.92627	1453.1	2.28623	1453.1	1.38348
1422.43	5.04018	1454.06	3.78125	1454.06	3.93855	1454.06	2.28442	1454.06	1.36642
1423.37	5.04018	1455.03	3.78299	1455.03	3.93605	1455.03	2.31227	1455.03	1.35526
1424.3	5.04018	1455.99	3.78793	1455.99	3.92795	1455.99	2.38458	1455.99	1.34479
1425.24	5.04018	1456.96	3.79581	1456.96	3.93306	1456.96	2.46928	1456.96	1.33898
1426.17	5.04018	1457.92	3.80327	1457.92	3.96034	1457.92	2.49185	1457.92	1.35216
1427.11	5.04018	1458.88	3.80649	1458.88	3.98687	1458.88	2.45368	1458.88	1.38045
1428.04	5.04018	1459.85	3.80598	1459.85	3.98043	1459.85	2.40557	1459.85	1.40533
1428.98	5.04018	1460.81	3.8056	1460.81	3.94131	1460.81	2.3657	1460.81	1.42008
1429.91	5.03931	1461.78	3.80875	1461.78	3.89613	1461.78	2.33712	1461.78	1.43067
1430.85	5.03931	1462.74	3.81576	1462.74	3.86056	1462.74	2.32543	1462.74	1.43484
1431.78	5.04062	1463.71	3.8234	1463.71	3.83202	1463.71	2.33598	1463.71	1.42173
1432.71	5.04062	1464.67	3.82737	1464.67	3.80796	1464.67	2.36257	1464.67	1.39636
1433.65	5.04149	1465.63	3.82646	1465.63	3.79491	1465.63	2.38137	1465.63	1.37769
1434.58	5.04149	1466.6	3.82331	1466.6	3.7947	1466.6	2.3725	1466.6	1.36862
1435.52	5.04149	1467.56	3.82127	1467.56	3.7964	1467.56	2.3452	1467.56	1.35725
1436.45	5.04193	1468.53	3.82192	1468.53	3.78928	1468.53	2.32374	1468.53	1.34185
1437.39	5.04193	1469.49	3.82485	1469.49	3.77615	1469.49	2.32396	1469.49	1.33079
1438.32	5.04149	1470.46	3.82819	1470.46	3.76761	1470.46	2.34609	1470.46	1.32223
1439.26	5.04149	1471.42	3.82992	1471.42	3.76792	1471.42	2.37578	1471.42	1.3033
1440.19	5.04149	1472.38	3.82987	1472.38	3.76908	1472.38	2.38944	1472.38	1.27408
1441.13	5.04149	1473.35	3.82985	1473.35	3.7591	1473.35	2.37461	1473.35	1.25262
1442.06	5.04149	1474.31	3.83069	1474.31	3.73839	1474.31	2.34366	1474.31	1.24699
1442.99	5.04149	1475.28	3.83151	1475.28	3.71914	1475.28	2.31538	1475.28	1.2482
1443.93	5.04149	1476.24	3.83201	1476.24	3.71061	1476.24	2.3009	1476.24	1.24784
1444.86	5.04149	1477.21	3.83313	1477.21	3.70948	1477.21	2.30053	1477.21	1.24434
1445.8	5.04149	1478.17	3.83527	1478.17	3.70254	1478.17	2.30334	1478.17	1.23504
1446.73	5.04149	1479.13	3.83713	1479.13	3.68282	1479.13	2.29872	1479.13	1.2176
1447.67	5.04149	1480.1	3.83726	1480.1	3.65822	1480.1	2.28951	1480.1	1.1987
1448.6	5.04149	1481.06	3.83576	1481.06	3.63895	1481.06	2.28654	1481.06	1.18866
1449.54	5.04149	1482.03	3.83395	1482.03	3.62461	1482.03	2.29345	1482.03	1.1876
1450.47	5.04193	1482.99	3.83262	1482.99	3.60858	1482.99	2.30362	1482.99	1.1859
1451.41	5.04193	1483.95	3.8318	1483.95	3.59092	1483.95	2.3114	1483.95	1.17812
1452.34	5.04193	1484.92	3.83169	1484.92	3.57849	1484.92	2.31692	1484.92	1.16651
1453.28	5.04281	1485.88	3.83262	1485.88	3.57464	1485.88	2.31856	1485.88	1.15163
1454.21	5.04281	1486.85	3.83413	1486.85	3.57581	1486.85	2.31175	1486.85	1.13204
1455.14	5.04324	1487.81	3.8352	1487.81	3.57813	1487.81	2.29949	1487.81	1.11189
1456.08	5.04324	1488.78	3.83557	1488.78	3.58157	1488.78	2.29273	1488.78	1.09728
1457.01	5.04324	1489.74	3.83625	1489.74	3.58499	1489.74	2.29501	1489.74	1.08616
1457.95	5.04412	1490.7	3.83792	1490.7	3.58295	1490.7	2.29409	1490.7	1.07171
1458.88	5.04412	1491.67	3.83946	1491.67	3.57229	1491.67	2.27683	1491.67	1.05427
1459.82	5.04412	1492.63	3.83907	1492.63	3.55677	1492.63	2.24712	1492.63	1.03839
1460.75	5.04324	1493.6	3.83655	1493.6	3.54193	1493.6	2.21855	1493.6	1.02249
1461.69	5.04324	1494.56	3.83382	1494.56	3.53164	1494.56	2.20306	1494.56	1.00214
1462.62	5.04281	1495.53	3.83332	1495.53	3.52836	1495.53	2.20857	1495.53	0.98026
1463.56	5.04281	1496.49	3.83537	1496.49	3.53107	1496.49	2.23348	1496.49	0.96535
1464.49	5.04281	1497.45	3.83689	1497.45	3.53351	1497.45	2.26076	1497.45	0.95831
1465.42	5.04281	1498.42	3.83478	1498.42	3.53057	1498.42	2.27071	1498.42	0.95039
1466.36	5.04281	1499.38	3.8297	1499.38	3.52437	1499.38	2.25863	1499.38	0.93506
1467.29	5.04193	1500.35	3.82469	1500.35	3.51941	1500.35	2.22992	1500.35	0.91233
1468.23	5.04193	1501.31	3.82173	1501.31	3.51631	1501.31	2.19198	1501.31	0.88398
1469.16	5.04193	1502.28	3.82081	1502.28	3.51348	1502.28	2.15714	1502.28	0.85323
1470.1	5.04193	1503.24	3.82123	1503.24	3.51131	1503.24	2.14074	1503.24	0.82634
1471.03	5.04193	1504.2	3.82235	1504.2	3.51087	1504.2	2.15276	1504.2	0.80902
1471.97	5.04193	1505.17	3.82324	1505.17	3.5105	1505.17	2.18852	1505.17	0.80313
1472.9	5.04193	1506.13	3.82328	1506.13	3.50849	1506.13	2.21677	1506.13	0.80827
1473.84	5.04193	1507.1	3.82292	1507.1	3.50954	1507.1	2.2053	1507.1	0.8252
1474.77	5.04193	1508.06	3.82186	1508.06	3.51861	1508.06	2.1751	1508.06	0.85306
1475.7	5.04193	1509.03	3.81875	1509.03	3.53137	1509.03	2.15325	1509.03	0.88574
1476.64	5.04149	1509.99	3.81415	1509.99	3.54066	1509.99	2.13739	1509.99	0.91592
1477.58	5.04193	1510.95	3.81016	1510.95	3.54429	1510.95	2.11751	1510.95	0.93882
1478.51	5.04281	1511.92	3.80802	1511.92	3.54395	1511.92	2.09077	1511.92	0.9489
1479.44	5.04281	1512.88	3.80666	1512.88	3.53992	1512.88	2.06163	1512.88	0.93674
1480.38	5.04324	1513.85	3.80435	1513.85	3.53086	1513.85	2.03469	1513.85	0.89797
1481.31	5.04412	1514.81	3.80079	1514.81	3.51727	1514.81	2.00943	1514.81	0.84086
1482.25	5.04412	1515.78	3.79619	1515.78	3.50179	1515.78	1.98034	1515.78	0.77854
1483.18	5.04412	1516.74	3.79003	1516.74	3.48804	1516.74	1.94414	1516.74	0.72092
1484.12	5.04412	1517.7	3.78267	1517.7	3.48035	1517.7	1.9087	1517.7	0.67334
1485.05	5.04412	1518.67	3.77653	1518.67	3.48085	1518.67	1.88573	1518.67	0.63599
1485.99	5.04412	1519.63	3.77376	1519.63	3.48505	1519.63	1.87733	1519.63	0.60445
1486.92	5.04412	1520.6	3.7737	1520.6	3.48216	1520.6	1.87256	1520.6	0.57359
1487.86	5.04412	1521.56	3.77394	1521.56	3.46726	1521.56	1.85566	1521.56	0.54362
1488.79	5.04324	1522.53	3.77325	1522.53	3.45169	1522.53	1.82756	1522.53	0.51989
1489.72	5.04324	1523.49	3.77181	1523.49	3.44557	1523.49	1.8024	1523.49	0.5038
1490.66	5.04281	1524.45	3.76936	1524.45	3.44452	1524.45	1.78552	1524.45	0.49123
1491.59	5.04324	1525.42	3.76516	1525.42	3.4398	1525.42	1.77346	1525.42	0.47893
1492.53	5.04324	1526.38	3.75989	1526.38	3.43111	1526.38	1.76188	1526.38	0.46738
1493.46	5.04324	1527.35	3.75488	1527.35	3.42483	1527.35	1.74848	1527.35	0.45769
1494.4	5.04324	1528.31	3.74951	1528.31	3.42227	1528.31	1.73189	1528.31	0.44849
1495.33	5.04324	1529.27	3.74281	1529.27	3.41896	1529.27	1.71209	1529.27	0.4385
1496.27	5.04324	1530.24	3.73674	1530.24	3.41304	1530.24	1.69213	1530.24	0.42903
1497.2	5.04281	1531.2	3.73467	1531.2	3.40688	1531.2	1.67579	1531.2	0.42135
1498.13	5.04281	1532.17	3.73662	1532.17	3.40176	1532.17	1.66396	1532.17	0.41407
1499.07	5.04281	1533.13	3.73823	1533.13	3.39719	1533.13	1.6548	1533.13	0.40565
1500.01	5.04324	1534.1	3.73572	1534.1	3.39464	1534.1	1.64629	1534.1	0.39787
1500.94	5.04324	1535.06	3.73033	1535.06	3.39561	1535.06	1.63725	1535.06	0.39285
1501.87	5.04324	1536.02	3.72518	1536.02	3.39737	1536.02	1.6279	1536.02	0.3888
1502.81	5.04324	1536.99	3.72113	1536.99	3.39644	1536.99	1.62028	1536.99	0.3827
1503.74	5.04324	1537.95	3.71737	1537.95	3.3937	1537.95	1.61751	1537.95	0.37429
1504.68	5.04324	1538.92	3.71419	1538.92	3.39381	1538.92	1.62079	1538.92	0.36665
1505.61	5.04324	1539.88	3.71348	1539.88	3.39855	1539.88	1.62577	1539.88	0.36298
1506.55	5.04324	1540.85	3.71606	1540.85	3.4038	1540.85	1.62699	1540.85	0.36343
1507.48	5.04281	1541.81	3.72056	1541.81	3.40649	1541.81	1.62437	1541.81	0.36633
1508.42	5.04281	1542.77	3.72519	1542.77	3.40618	1542.77	1.61959	1542.77	0.36984
1509.35	5.04281	1543.74	3.72833	1543.74	3.40108	1543.74	1.6123	1543.74	0.37194
1510.29	5.04193	1544.7	3.72913	1544.7	3.39086	1544.7	1.60332	1544.7	0.37174
1511.22	5.04281	1545.67	3.72875	1545.67	3.38032	1545.67	1.59675	1545.67	0.37061
1512.15	5.04281	1546.63	3.72935	1546.63	3.37375	1546.63	1.59567	1546.63	0.36995
1513.09	5.04281	1547.6	3.7313	1547.6	3.36925	1547.6	1.59878	1547.6	0.36922
1514.02	5.04324	1548.56	3.7333	1548.56	3.3642	1548.56	1.6029	1548.56	0.3678
1514.96	5.04324	1549.52	3.7348	1549.52	3.36219	1549.52	1.60577	1549.52	0.36689
1515.89	5.04324	1550.49	3.73687	1550.49	3.36855	1550.49	1.60683	1550.49	0.36782
1516.83	5.04324	1551.45	3.73971	1551.45	3.38067	1551.45	1.60691	1551.45	0.36971
1517.76	5.04324	1552.42	3.74172	1552.42	3.39027	1552.42	1.60763	1552.42	0.37154
1518.7	5.04324	1553.38	3.74162	1553.38	3.393	1553.38	1.6096	1553.38	0.37447
1519.63	5.04412	1554.34	3.73982	1554.34	3.39106	1554.34	1.61051	1554.34	0.37976
1520.57	5.04412	1555.31	3.73679	1555.31	3.38747	1555.31	1.60823	1555.31	0.38581
1521.5	5.04457	1556.27	3.73211	1556.27	3.3834	1556.27	1.60624	1556.27	0.39078
1522.43	5.04412	1557.24	3.72695	1557.24	3.38171	1557.24	1.61302	1557.24	0.39641
1523.37	5.04412	1558.2	3.72656	1558.2	3.38638	1558.2	1.63617	1558.2	0.40613
1524.3	5.04412	1559.17	3.73662	1559.17	3.39443	1559.17	1.67124	1559.17	0.41901
1525.24	5.04412	1560.13	3.75173	1560.13	3.39665	1560.13	1.69877	1560.13	0.42901
1526.17	5.04412	1561.09	3.75997	1561.09	3.39387	1561.09	1.71275	1561.09	0.43482
1527.11	5.04324	1562.06	3.76009	1562.06	3.39298	1562.06	1.72358	1562.06	0.43992
1528.04	5.04324	1563.02	3.75771	1563.02	3.39475	1563.02	1.736	1563.02	0.44626
1528.98	5.04324	1563.99	3.75712	1563.99	3.39574	1563.99	1.74974	1563.99	0.45461
1529.91	5.04324	1564.95	3.75968	1564.95	3.39577	1564.95	1.76542	1564.95	0.46649
1530.85	5.04281	1565.91	3.76443	1565.91	3.39914	1565.91	1.78425	1565.91	0.48235
1531.78	5.04281	1566.88	3.76922	1566.88	3.40789	1566.88	1.80582	1566.88	0.49957
1532.71	5.04281	1567.84	3.77233	1567.84	3.41893	1567.84	1.82993	1567.84	0.51559
1533.65	5.04281	1568.81	3.774	1568.81	3.42775	1568.81	1.85705	1568.81	0.53196
1534.58	5.04281	1569.77	3.77615	1569.77	3.43149	1569.77	1.88201	1569.77	0.55253
1535.52	5.04324	1570.74	3.77928	1570.74	3.43062	1570.74	1.89314	1570.74	0.57737
1536.45	5.04324	1571.7	3.78136	1571.7	3.43016	1571.7	1.88837	1571.7	0.60296
1537.39	5.04324	1572.66	3.78154	1572.66	3.43746	1572.66	1.8799	1572.66	0.6285
1538.32	5.04324	1573.63	3.78179	1573.63	3.45661	1573.63	1.87885	1573.63	0.65685
1539.26	5.04412	1574.59	3.78406	1574.59	3.48382	1574.59	1.88589	1574.59	0.69064
1540.19	5.04412	1575.56	3.78747	1575.56	3.50722	1575.56	1.89101	1575.56	0.7301
1541.13	5.04412	1576.52	3.78939	1576.52	3.51746	1576.52	1.88339	1576.52	0.77307
1542.06	5.04324	1577.49	3.78885	1577.49	3.51951	1577.49	1.86575	1577.49	0.81552
1542.99	5.04412	1578.45	3.78699	1578.45	3.52336	1578.45	1.84712	1578.45	0.85371
1543.93	5.04412	1579.41	3.78508	1579.41	3.53427	1579.41	1.83153	1579.41	0.88777
1544.87	5.04412	1580.38	3.78427	1580.38	3.55391	1580.38	1.82006	1580.38	0.92291
1545.8	5.04412	1581.34	3.78615	1581.34	3.57791	1581.34	1.81266	1581.34	0.96445
1546.73	5.04324	1582.31	3.7909	1582.31	3.59464	1582.31	1.80724	1582.31	1.009
1547.67	5.04324	1583.27	3.79559	1583.27	3.5983	1583.27	1.80173	1583.27	1.04417
1548.6	5.04324	1584.24	3.79684	1584.24	3.59807	1584.24	1.79658	1584.24	1.06095
1549.54	5.04324	1585.2	3.79513	1585.2	3.60352	1585.2	1.79245	1585.2	1.0609
1550.47	5.04281	1586.16	3.79391	1586.16	3.60874	1586.16	1.78759	1586.16	1.04877
1551.41	5.04193	1587.13	3.79473	1587.13	3.60166	1587.13	1.78019	1587.13	1.027
1552.34	5.04193	1588.09	3.79535	1588.09	3.58402	1588.09	1.77117	1588.09	0.99979
1553.28	5.04193	1589.06	3.79313	1589.06	3.56717	1589.06	1.76172	1589.06	0.97341
1554.21	5.04193	1590.02	3.78804	1590.02	3.5536	1590.02	1.75071	1590.02	0.95055
1555.14	5.04281	1590.98	3.78195	1590.98	3.5374	1590.98	1.73747	1590.98	0.92987
1556.08	5.04324	1591.95	3.77661	1591.95	3.51827	1591.95	1.72444	1591.95	0.91061
1557.01	5.04324	1592.91	3.77307	1592.91	3.50187	1592.91	1.71375	1592.91	0.89199
1557.95	5.04324	1593.88	3.77156	1593.88	3.4881	1593.88	1.70335	1593.88	0.86889
1558.88	5.04324	1594.84	3.77095	1594.84	3.47096	1594.84	1.68997	1594.84	0.83495
1559.82	5.04324	1595.81	3.76953	1595.81	3.44926	1595.81	1.67431	1595.81	0.7904
1560.75	5.04324	1596.77	3.76705	1596.77	3.4275	1596.77	1.65979	1596.77	0.74103
1561.69	5.04324	1597.73	3.76512	1597.73	3.40707	1597.73	1.64765	1597.73	0.69047
1562.62	5.04281	1598.7	3.76493	1598.7	3.38584	1598.7	1.63673	1598.7	0.63947
1563.56	5.04324	1599.66	3.76524	1599.66	3.36518	1599.66	1.62628	1599.66	0.59048
1564.49	5.04324	1600.63	3.76308	1600.63	3.34872	1600.63	1.6159	1600.63	0.54751
1565.42	5.04324	1601.59	3.75685	1601.59	3.33546	1601.59	1.60406	1601.59	0.51184
1566.36	5.04281	1602.56	3.74833	1602.56	3.32126	1602.56	1.58974	1602.56	0.48159
1567.3	5.04281	1603.52	3.74132	1603.52	3.30666	1603.52	1.57433	1603.52	0.45559
1568.23	5.04281	1604.48	3.73823	1604.48	3.2957	1604.48	1.55969	1604.48	0.43443
1569.16	5.04281	1605.45	3.73801	1605.45	3.28781	1605.45	1.54567	1605.45	0.41747
1570.1	5.04281	1606.41	3.73752	1606.41	3.27776	1606.41	1.53197	1606.41	0.4016
1571.03	5.04324	1607.38	3.73462	1607.38	3.26362	1607.38	1.52062	1607.38	0.38366
1571.97	5.04324	1608.34	3.7295	1608.34	3.24842	1608.34	1.51337	1608.34	0.36242
1572.9	5.04324	1609.31	3.72314	1609.31	3.23344	1609.31	1.50777	1609.31	0.33828
1573.84	5.04412	1610.27	3.716	1610.27	3.21658	1610.27	1.49919	1610.27	0.31282
1574.77	5.04412	1611.23	3.70879	1611.23	3.19789	1611.23	1.48636	1611.23	0.28893
1575.71	5.04324	1612.2	3.70306	1612.2	3.18061	1612.2	1.47205	1612.2	0.2692
1576.64	5.04412	1613.16	3.69957	1613.16	3.16593	1613.16	1.45892	1613.16	0.25346
1577.58	5.04412	1614.13	3.69694	1614.13	3.15196	1614.13	1.44776	1614.13	0.2393
1578.51	5.04412	1615.09	3.69281	1615.09	3.13805	1615.09	1.439	1615.09	0.22495
1579.44	5.04412	1616.06	3.68631	1616.06	3.12608	1616.06	1.43255	1616.06	0.21058
1580.38	5.04412	1617.02	3.67907	1617.02	3.11648	1617.02	1.42585	1617.02	0.19706
1581.31	5.04412	1617.98	3.67271	1617.98	3.10691	1617.98	1.41632	1617.98	0.18473
1582.25	5.04412	1618.95	3.66711	1618.95	3.09673	1618.95	1.40548	1618.95	0.17376
1583.18	5.04324	1619.91	3.66195	1619.91	3.08699	1619.91	1.39647	1619.91	0.16416
1584.12	5.04324	1620.88	3.65721	1620.88	3.07635	1620.88	1.3902	1620.88	0.15498
1585.05	5.04324	1621.84	3.65253	1621.84	3.06167	1621.84	1.38545	1621.84	0.14499
1585.99	5.04281	1622.81	3.64762	1622.81	3.04309	1622.81	1.38088	1622.81	0.13448
1586.92	5.04281	1623.77	3.64332	1623.77	3.0251	1623.77	1.37568	1623.77	0.12492
1587.86	5.04193	1624.73	3.64104	1624.73	3.01067	1624.73	1.36872	1624.73	0.11643
1588.79	5.04281	1625.7	3.641	1625.7	2.99861	1625.7	1.35982	1625.7	0.10783
1589.72	5.04281	1626.66	3.64149	1626.66	2.98729	1626.66	1.3512	1626.66	0.0989
1590.66	5.04281	1627.63	3.63967	1627.63	2.97631	1627.63	1.34555	1627.63	0.09047
1591.59	5.04281	1628.59	3.63369	1628.59	2.96504	1628.59	1.34257	1628.59	0.08291
1592.53	5.04193	1629.56	3.62462	1629.56	2.95281	1629.56	1.33911	1629.56	0.07614
1593.46	5.04281	1630.52	3.61569	1630.52	2.94075	1630.52	1.33324	1630.52	0.0712
1594.4	5.04281	1631.48	3.60952	1631.48	2.93045	1631.48	1.32587	1631.48	0.06954
1595.33	5.04281	1632.45	3.60655	1632.45	2.92133	1632.45	1.31823	1632.45	0.07114
1596.27	5.04281	1633.41	3.60526	1633.41	2.91155	1633.41	1.31076	1633.41	0.07458
1597.2	5.04281	1634.38	3.60347	1634.38	2.90123	1634.38	1.30392	1634.38	0.07865
1598.14	5.04281	1635.34	3.60001	1635.34	2.89234	1635.34	1.29852	1635.34	0.08163
1599.07	5.04281	1636.3	3.59588	1636.3	2.8846	1636.3	1.2944	1636.3	0.07967
1600.01	5.04281	1637.27	3.59245	1637.27	2.87528	1637.27	1.2899	1637.27	0.07023
1600.94	5.04281	1638.23	3.58974	1638.23	2.86408	1638.23	1.28453	1638.23	0.05571
1601.87	5.04281	1639.2	3.58697	1639.2	2.85291	1639.2	1.27947	1639.2	0.04003
1602.81	5.04324	1640.16	3.58309	1640.16	2.84231	1640.16	1.27498	1640.16	0.02572
1603.74	5.04324	1641.12	3.57798	1641.12	2.83146	1641.12	1.27015	1641.12	0.01423
1604.68	5.04281	1642.09	3.5727	1642.09	2.82054	1642.09	1.26464	1642.09	0.00632
1605.61	5.04281	1643.05	3.56805	1643.05	2.81073	1643.05	1.25918	1643.05	0.00155
1606.55	5.04281	1644.02	3.56365	1644.02	2.80207	1644.02	1.25436	1644.02	-0.00212
1607.48	5.04281	1644.98	3.55909	1644.98	2.79345	1644.98	1.25016	1644.98	-0.00721
1608.42	5.04281	1645.95	3.55518	1645.95	2.785	1645.95	1.24652	1645.95	-0.01454
1609.35	5.04281	1646.91	3.55292	1646.91	2.77836	1646.91	1.24348	1646.91	-0.02263
1610.29	5.04281	1647.88	3.55158	1647.88	2.7735	1647.88	1.24052	1647.88	-0.02998
1611.22	5.04281	1648.84	3.54959	1648.84	2.76842	1648.84	1.2368	1648.84	-0.03619
1612.15	5.04324	1649.8	3.54705	1649.8	2.7626	1649.8	1.23314	1649.8	-0.04094
1613.09	5.04324	1650.77	3.5447	1650.77	2.75733	1650.77	1.23133	1650.77	-0.04377
1614.02	5.04324	1651.73	3.54153	1651.73	2.75389	1651.73	1.23231	1651.73	-0.04481
1614.96	5.04281	1652.7	3.53674	1652.7	2.75328	1652.7	1.23459	1652.7	-0.04452
1615.89	5.04281	1653.66	3.53387	1653.66	2.75633	1653.66	1.23683	1653.66	-0.04252
1616.83	5.04281	1654.62	3.53513	1654.62	2.76156	1654.62	1.23914	1654.62	-0.03846
1617.76	5.04281	1655.59	3.53829	1655.59	2.76629	1655.59	1.24066	1655.59	-0.03284
1618.7	5.04281	1656.55	3.54145	1656.55	2.7696	1656.55	1.24183	1656.55	-0.02572
1619.63	5.04281	1657.52	3.54361	1657.52	2.77299	1657.52	1.24391	1657.52	-0.0161
1620.57	5.04324	1658.48	3.54469	1658.48	2.77897	1658.48	1.24772	1658.48	-0.00263
1621.5	5.04412	1659.45	3.54518	1659.45	2.78813	1659.45	1.25253	1659.45	0.01508
1622.43	5.04412	1660.41	3.54526	1660.41	2.7992	1660.41	1.25737	1660.41	0.03697
1623.37	5.04324	1661.37	3.54507	1661.37	2.81241	1661.37	1.26288	1661.37	0.0648
1624.3	5.04324	1662.34	3.54541	1662.34	2.83016	1662.34	1.27003	1662.34	0.10225
1625.24	5.04281	1663.3	3.5472	1663.3	2.85222	1663.3	1.27736	1663.3	0.15095
1626.17	5.04193	1664.27	3.54994	1664.27	2.87386	1664.27	1.28247	1664.27	0.20868
1627.11	5.04193	1665.23	3.55207	1665.23	2.89167	1665.23	1.28585	1665.23	0.2735
1628.04	5.04193	1666.2	3.5525	1666.2	2.90593	1666.2	1.28913	1666.2	0.34414
1628.98	5.04193	1667.16	3.55095	1667.16	2.91535	1667.16	1.291	1667.16	0.41007
1629.91	5.04149	1668.12	3.54778	1668.12	2.91511	1668.12	1.28803	1668.12	0.44553
1630.85	5.04193	1669.09	3.54408	1669.09	2.90278	1669.09	1.27977	1669.09	0.43208
1631.78	5.04193	1670.05	3.54077	1670.05	2.88189	1670.05	1.27007	1670.05	0.38355
1632.71	5.04193	1671.02	3.53744	1671.02	2.85631	1671.02	1.26139	1671.02	0.32301
1633.65	5.04193	1671.98	3.53311	1671.98	2.8275	1671.98	1.2528	1671.98	0.26102
1634.59	5.04149	1672.94	3.5276	1672.94	2.79734	1672.94	1.24334	1672.94	0.2011
1635.52	5.04149	1673.91	3.52124	1673.91	2.76758	1673.91	1.23225	1673.91	0.14461
1636.45	5.04062	1674.87	3.5143	1674.87	2.73831	1674.87	1.21813	1674.87	0.0921
1637.39	5.04062	1675.84	3.50753	1675.84	2.71014	1675.84	1.20253	1675.84	0.04661
1638.32	5.04062	1676.8	3.5017	1676.8	2.68563	1676.8	1.19061	1676.8	0.01216
1639.26	5.04062	1677.77	3.49671	1677.77	2.66588	1677.77	1.18413	1677.77	-0.01187
1640.19	5.04018	1678.73	3.49211	1678.73	2.64885	1678.73	1.17967	1678.73	-0.03011
1641.13	5.03931	1679.69	3.48775	1679.69	2.63226	1679.69	1.17293	1679.69	-0.04675
1642.06	5.03931	1680.66	3.4842	1680.66	2.61633	1680.66	1.16384	1680.66	-0.06237
1643	5.03931	1681.62	3.48167	1681.62	2.6023	1681.62	1.15575	1681.62	-0.07558
1643.93	5.03887	1682.59	3.47916	1682.59	2.5893	1682.59	1.14966	1682.59	-0.0871
1644.87	5.03887	1683.55	3.47561	1683.55	2.5752	1683.55	1.14296	1683.55	-0.09994
1645.8	5.03887	1684.52	3.4721	1684.52	2.56076	1684.52	1.13505	1684.52	-0.11472
1646.73	5.03931	1685.48	3.46961	1685.48	2.54884	1685.48	1.12936	1685.48	-0.1282
1647.67	5.03931	1686.44	3.46629	1686.44	2.53871	1686.44	1.12624	1686.44	-0.13937
1648.6	5.04018	1687.41	3.46095	1687.41	2.52787	1687.41	1.12337	1687.41	-0.15021
1649.54	5.04018	1688.37	3.45424	1688.37	2.51601	1688.37	1.11898	1688.37	-0.16181
1650.47	5.04018	1689.34	3.4475	1689.34	2.50471	1689.34	1.11301	1689.34	-0.17346
1651.41	5.04062	1690.3	3.44146	1690.3	2.49473	1690.3	1.10614	1690.3	-0.1844
1652.34	5.04149	1691.27	3.43611	1691.27	2.48535	1691.27	1.09914	1691.27	-0.19469
1653.28	5.04149	1692.23	3.43175	1692.23	2.4762	1692.23	1.09321	1692.23	-0.20413
1654.21	5.04149	1693.19	3.42884	1693.19	2.46768	1693.19	1.08936	1693.19	-0.21219
1655.14	5.04149	1694.16	3.42667	1694.16	2.45946	1694.16	1.08662	1694.16	-0.21937
1656.08	5.04193	1695.12	3.42345	1695.12	2.4506	1695.12	1.08192	1695.12	-0.22709
1657.02	5.04281	1696.09	3.41854	1696.09	2.44176	1696.09	1.07411	1696.09	-0.23527
1657.95	5.04281	1697.05	3.4131	1697.05	2.4345	1697.05	1.067	1697.05	-0.24213
1658.88	5.04281	1698.02	3.40786	1698.02	2.42816	1698.02	1.0629	1698.02	-0.24727
1659.82	5.04281	1698.98	3.40274	1698.98	2.42083	1698.98	1.06045	1698.98	-0.25193
1660.75	5.04281	1699.94	3.39781	1699.94	2.41234	1699.94	1.05762	1699.94	-0.25696
1661.69	5.04281	1700.91	3.39402	1700.91	2.40519	1700.91	1.05466	1700.91	-0.26168
1662.62	5.04281	1701.87	3.39046	1701.87	2.40007	1701.87	1.05274	1701.87	-0.26584
1663.56	5.04281	1702.84	3.38572	1702.84	2.3948	1702.84	1.05136	1702.84	-0.27028
1664.49	5.04281	1703.8	3.38042	1703.8	2.38833	1703.8	1.04976	1703.8	-0.27513
1665.43	5.04281	1704.77	3.37555	1704.77	2.38154	1704.77	1.04742	1704.77	-0.27969
1666.36	5.04281	1705.73	3.37158	1705.73	2.37564	1705.73	1.04442	1705.73	-0.28332
1667.3	5.04281	1706.69	3.36863	1706.69	2.37076	1706.69	1.04162	1706.69	-0.28624
1668.23	5.04324	1707.66	3.36684	1707.66	2.36655	1707.66	1.03966	1707.66	-0.28883
1669.16	5.04324	1708.62	3.36604	1708.62	2.36306	1708.62	1.03831	1708.62	-0.29095
1670.1	5.04324	1709.59	3.36485	1709.59	2.36006	1709.59	1.03669	1709.59	-0.29251
1671.03	5.04324	1710.55	3.36174	1710.55	2.35687	1710.55	1.03442	1710.55	-0.29381
1671.97	5.04324	1711.52	3.35712	1711.52	2.35345	1711.52	1.0324	1711.52	-0.29496
1672.9	5.04324	1712.48	3.353	1712.48	2.35055	1712.48	1.03148	1712.48	-0.29561
1673.84	5.04324	1713.44	3.3509	1713.44	2.34853	1713.44	1.03106	1713.44	-0.29571
1674.77	5.04324	1714.41	3.35078	1714.41	2.34673	1714.41	1.0298	1714.41	-0.29575
1675.71	5.04281	1715.37	3.35178	1715.37	2.34469	1715.37	1.02769	1715.37	-0.29599
1676.64	5.04281	1716.34	3.3527	1716.34	2.34284	1716.34	1.02603	1716.34	-0.29603
1677.58	5.04324	1717.3	3.35203	1717.3	2.34162	1717.3	1.02553	1717.3	-0.29542
1678.51	5.04324	1718.26	3.349	1718.26	2.34061	1718.26	1.02564	1718.26	-0.29422
1679.44	5.04412	1719.23	3.34488	1719.23	2.33934	1719.23	1.02557	1719.23	-0.29268
1680.38	5.04412	1720.19	3.3417	1720.19	2.33798	1720.19	1.02503	1720.19	-0.29073
1681.31	5.04193	1721.16	3.34006	1721.16	2.33662	1721.16	1.024	1721.16	-0.28835
1682.25	5.04149	1722.12	3.339	1722.12	2.33495	1722.12	1.02244	1722.12	-0.28579
1683.18	5.04149	1723.09	3.33738	1723.09	2.33301	1723.09	1.0208	1723.09	-0.28319
1684.12	5.04149	1724.05	3.33507	1724.05	2.33152	1724.05	1.01979	1724.05	-0.28032
1685.05	5.04149	1725.01	3.33259	1725.01	2.331	1725.01	1.01937	1725.01	-0.27709
1685.99	5.04193	1725.98	3.33051	1725.98	2.33109	1725.98	1.01888	1725.98	-0.27374
1686.92	5.04193	1726.94	3.32928	1726.94	2.33115	1726.94	1.01818	1726.94	-0.27036
1687.86	5.04281	1727.91	3.32872	1727.91	2.33093	1727.91	1.01756	1727.91	-0.2667
1688.79	5.04281	1728.87	3.32772	1728.87	2.33045	1728.87	1.01672	1728.87	-0.26263
1689.72	5.04324	1729.84	3.32554	1729.84	2.32979	1729.84	1.01516	1729.84	-0.25859
1690.66	5.04412	1730.8	3.32321	1730.8	2.32912	1730.8	1.01343	1730.8	-0.25517
1691.59	5.04412	1731.76	3.32248	1731.76	2.32839	1731.76	1.0128	1731.76	-0.25245
1692.53	5.04412	1732.73	3.32324	1732.73	2.32708	1732.73	1.01333	1732.73	-0.25026
1693.46	5.04412	1733.69	3.32319	1733.69	2.32447	1733.69	1.01325	1733.69	-0.24847
1694.4	5.04412	1734.66	3.32074	1734.66	2.32083	1734.66	1.01148	1734.66	-0.24714
1695.33	5.04412	1735.62	3.31676	1735.62	2.31705	1735.62	1.00942	1735.62	-0.24649
1696.27	5.04412	1736.59	3.31265	1736.59	2.31309	1736.59	1.00827	1736.59	-0.2467
1697.2	5.04457	1737.55	3.30911	1737.55	2.30846	1737.55	1.008	1737.55	-0.24784
1698.14	5.04457	1738.51	3.30622	1738.51	2.30326	1738.51	1.00813	1738.51	-0.24992
1699.07	5.04457	1739.48	3.30418	1739.48	2.29822	1739.48	1.00848	1739.48	-0.2528
1700.01	5.04457	1740.44	3.3028	1740.44	2.29366	1740.44	1.00914	1740.44	-0.2561
1700.94	5.04457	1741.41	3.30094	1741.41	2.28906	1741.41	1.01006	1741.41	-0.25955
1701.88	5.04457	1742.37	3.29799	1742.37	2.28418	1742.37	1.01089	1742.37	-0.26287
1702.81	5.04457	1743.33	3.29471	1743.33	2.27942	1743.33	1.01101	1743.33	-0.26578
1703.74	5.04457	1744.3	3.29201	1744.3	2.27488	1744.3	1.00988	1744.3	-0.26817
1704.68	5.04457	1745.26	3.28977	1745.26	2.27011	1745.26	1.00773	1745.26	-0.27012
1705.61	5.04457	1746.23	3.28717	1746.23	2.26507	1746.23	1.00554	1746.23	-0.27153
1706.55	5.04457	1747.19	3.28395	1747.19	2.26043	1747.19	1.00411	1747.19	-0.27212
1707.48	5.04457	1748.15	3.28054	1748.15	2.25669	1748.15	1.00341	1748.15	-0.27193
1708.42	5.04457	1749.12	3.27738	1749.12	2.25354	1749.12	1.003	1749.12	-0.27118
1709.35	5.04412	1750.08	3.27433	1750.08	2.25051	1750.08	1.00227	1750.08	-0.26989
1710.29	5.04412	1751.05	3.27092	1751.05	2.24743	1751.05	1.00033	1751.05	-0.26813
1711.22	5.04324	1752.01	3.26683	1752.01	2.24412	1752.01	0.99666	1752.01	-0.26663
1712.15	5.04324	1752.98	3.26238	1752.98	2.24032	1752.98	0.99238	1752.98	-0.26611
1713.09	5.04412	1753.94	3.2585	1753.94	2.23622	1753.94	0.98943	1753.94	-0.26646
1714.02	5.04412	1754.9	3.25572	1754.9	2.23228	1754.9	0.98821	1754.9	-0.26722
1714.96	5.04412	1755.87	3.25337	1755.87	2.22871	1755.87	0.98686	1755.87	-0.26841
1715.89	5.04412	1756.83	3.25026	1756.83	2.22536	1756.83	0.98342	1756.83	-0.2702
1716.83	5.04412	1757.8	3.24617	1757.8	2.22218	1757.8	0.97846	1757.8	-0.27228
1717.76	5.04457	1758.76	3.24177	1758.76	2.21927	1758.76	0.97355	1758.76	-0.27452
1718.7	5.04457	1759.73	3.23736	1759.73	2.21645	1759.73	0.96842	1759.73	-0.27775
1719.63	5.04457	1760.69	3.23275	1760.69	2.2135	1760.69	0.96125	1760.69	-0.2832
1720.57	5.04457	1761.65	3.22842	1761.65	2.2107	1761.65	0.95133	1761.65	-0.29125
1721.5	5.04457	1762.62	3.22549	1762.62	2.20852	1762.62	0.94007	1762.62	-0.30123
1722.43	5.04501	1763.58	3.22398	1763.58	2.20671	1763.58	0.92917	1763.58	-0.31246
1723.37	5.04501	1764.55	3.22246	1764.55	2.20455	1764.55	0.91931	1764.55	-0.32467
1724.31	5.04501	1765.51	3.21985	1765.51	2.20192	1765.51	0.91071	1765.51	-0.33744
1725.24	5.04501	1766.48	3.21632	1766.48	2.19928	1766.48	0.90311	1766.48	-0.35023
1726.17	5.04501	1767.44	3.21255	1767.44	2.19685	1767.44	0.89529	1767.44	-0.36263
1727.11	5.04501	1768.4	3.20867	1768.4	2.19431	1768.4	0.88643	1768.4	-0.37421
1728.04	5.04501	1769.37	3.20444	1769.37	2.19155	1769.37	0.87745	1769.37	-0.3844
1728.98	5.04501	1770.33	3.20009	1770.33	2.18896	1770.33	0.86971	1770.33	-0.39306
1729.91	5.04501	1771.3	3.19628	1771.3	2.18686	1771.3	0.86327	1771.3	-0.40063
1730.85	5.04501	1772.26	3.19359	1772.26	2.18522	1772.26	0.85746	1772.26	-0.4076
1731.78	5.04501	1773.22	3.19192	1773.22	2.18385	1773.22	0.85246	1773.22	-0.41382
1732.72	5.04457	1774.19	3.19046	1774.19	2.18256	1774.19	0.84874	1774.19	-0.41897
1733.65	5.04457	1775.15	3.18859	1775.15	2.18114	1775.15	0.84591	1775.15	-0.42319
1734.59	5.04412	1776.12	3.18618	1776.12	2.17946	1776.12	0.84303	1776.12	-0.42681
1735.52	5.04412	1777.08	3.18344	1777.08	2.17773	1777.08	0.83981	1777.08	-0.42988
1736.45	5.04412	1778.05	3.18086	1778.05	2.17631	1778.05	0.83659	1778.05	-0.43233
1737.39	5.04412	1779.01	3.17879	1779.01	2.17515	1779.01	0.83338	1779.01	-0.43439
1738.32	5.04412	1779.97	3.17713	1779.97	2.17406	1779.97	0.8298	1779.97	-0.4364
1739.26	5.04412	1780.94	3.17557	1780.94	2.17316	1780.94	0.8263	1780.94	-0.43822
1740.19	5.04412	1781.9	3.1741	1781.9	2.17278	1781.9	0.82399	1781.9	-0.43952
1741.13	5.04457	1782.87	3.17293	1782.87	2.17279	1782.87	0.82293	1782.87	-0.44028
1742.06	5.04457	1783.83	3.17212	1783.83	2.17269	1783.83	0.82186	1783.83	-0.44075
1743	5.04457	1784.8	3.17124	1784.8	2.17223	1784.8	0.81966	1784.8	-0.44088
1743.93	5.04501	1785.76	3.16966	1785.76	2.17151	1785.76	0.81653	1785.76	-0.44052
1744.87	5.04457	1786.72	3.16727	1786.72	2.17045	1786.72	0.81341	1786.72	-0.43994
1745.8	5.04457	1787.69	3.16468	1787.69	2.16877	1787.69	0.81068	1787.69	-0.43978
1746.73	5.04457	1788.65	3.16266	1788.65	2.16655	1788.65	0.80816	1788.65	-0.44036
1747.67	5.04457	1789.62	3.16125	1789.62	2.16424	1789.62	0.80546	1789.62	-0.4416
1748.6	5.04457	1790.58	3.1598	1790.58	2.16206	1790.58	0.802	1790.58	-0.44343
1749.54	5.04457	1791.55	3.158	1791.55	2.15989	1791.55	0.79749	1791.55	-0.44585
1750.47	5.04457	1792.51	3.15658	1792.51	2.15779	1792.51	0.79289	1792.51	-0.44848
1751.41	5.04457	1793.47	3.15611	1793.47	2.15597	1793.47	0.78972	1793.47	-0.45072
1752.34	5.04457	1794.44	3.15581	1794.44	2.15418	1794.44	0.78801	1794.44	-0.45258
1753.28	5.04457	1795.4	3.15458	1795.4	2.15199	1795.4	0.78643	1795.4	-0.45449
1754.21	5.04457	1796.37	3.15247	1796.37	2.14947	1796.37	0.78395	1796.37	-0.4566
1755.15	5.04457	1797.33	3.15047	1797.33	2.14719	1797.33	0.78066	1797.33	-0.45865
1756.08	5.04457	1798.3	3.14921	1798.3	2.14547	1798.3	0.77733	1798.3	-0.46053
1757.02	5.04457	1799.26	3.14824	1799.26	2.14403	1799.26	0.77454	1799.26	-0.46248
1757.95	5.04457	1800.22	3.14674	1800.22	2.14252	1800.22	0.77236	1800.22	-0.46462
1758.88	5.04457	1801.19	3.14459	1801.19	2.14075	1801.19	0.77035	1801.19	-0.46678
1759.82	5.04457	1802.15	3.14227	1802.15	2.13853	1802.15	0.76779	1802.15	-0.46887
1760.75	5.04457	1803.12	3.14008	1803.12	2.1357	1803.12	0.76441	1803.12	-0.47102
1761.69	5.04457	1804.08	3.1379	1804.08	2.13261	1804.08	0.76092	1804.08	-0.47331
1762.62	5.04457	1805.05	3.13548	1805.05	2.12986	1805.05	0.7582	1805.05	-0.4756
1763.56	5.04457	1806.01	3.13288	1806.01	2.12761	1806.01	0.7562	1806.01	-0.47795
1764.49	5.04457	1806.97	3.13048	1806.97	2.12547	1806.97	0.75406	1806.97	-0.4805
1765.43	5.04457	1807.94	3.12873	1807.94	2.12324	1807.94	0.75125	1807.94	-0.48321
1766.36	5.04412	1808.9	3.1276	1808.9	2.12108	1808.9	0.74807	1808.9	-0.48582
1767.3	5.04412	1809.87	3.12652	1809.87	2.11907	1809.87	0.74499	1809.87	-0.48829
1768.23	5.04412	1810.83	3.12508	1810.83	2.11704	1810.83	0.74233	1810.83	-0.49077
1769.16	5.04412	1811.8	3.12353	1811.8	2.11501	1811.8	0.74034	1811.8	-0.4932
1770.1	5.04412	1812.76	3.12238	1812.76	2.11328	1812.76	0.73913	1812.76	-0.49529
1771.03	5.04412	1813.72	3.1218	1813.72	2.11184	1813.72	0.7383	1813.72	-0.49702
1771.97	5.04412	1814.69	3.12153	1814.69	2.11039	1814.69	0.73732	1814.69	-0.49869
1772.9	5.04412	1815.65	3.12136	1815.65	2.10886	1815.65	0.73614	1815.65	-0.50038
1773.84	5.04412	1816.62	3.12099	1816.62	2.10739	1816.62	0.73492	1816.62	-0.50185
1774.77	5.04412	1817.58	3.11992	1817.58	2.10592	1817.58	0.73342	1817.58	-0.50302
1775.71	5.04412	1818.54	3.11789	1818.54	2.10428	1818.54	0.7312	1818.54	-0.50402
1776.64	5.04412	1819.51	3.11543	1819.51	2.10269	1819.51	0.72855	1819.51	-0.50494
1777.58	5.04412	1820.47	3.11342	1820.47	2.10161	1820.47	0.72638	1820.47	-0.50566
1778.51	5.04412	1821.44	3.1123	1821.44	2.101	1821.44	0.72521	1821.44	-0.5063
1779.44	5.04412	1822.4	3.11195	1822.4	2.10033	1822.4	0.72479	1822.4	-0.50711
1780.38	5.04412	1823.37	3.11224	1823.37	2.09943	1823.37	0.72466	1823.37	-0.50802
1781.31	5.04457	1824.33	3.11293	1824.33	2.09868	1824.33	0.72452	1824.33	-0.50865
1782.25	5.04412	1825.29	3.11341	1825.29	2.09826	1825.29	0.72398	1825.29	-0.50873
1783.18	5.04412	1826.26	3.11301	1826.26	2.09777	1826.26	0.72275	1826.26	-0.50841
1784.12	5.04412	1827.22	3.11179	1827.22	2.09682	1827.22	0.72112	1827.22	-0.50781
1785.05	5.04412	1828.19	3.11034	1828.19	2.09554	1828.19	0.71968	1828.19	-0.50701
1785.99	5.04412	1829.15	3.10911	1829.15	2.09419	1829.15	0.71866	1829.15	-0.50636
1786.92	5.04412	1830.12	3.10841	1830.12	2.0929	1830.12	0.71795	1830.12	-0.50642
1787.86	5.04412	1831.08	3.10853	1831.08	2.09173	1831.08	0.71754	1831.08	-0.50732
1788.79	5.04412	1832.04	3.10925	1832.04	2.09065	1832.04	0.71728	1832.04	-0.50866
1789.72	5.04412	1833.01	3.10962	1833.01	2.08944	1833.01	0.7167	1833.01	-0.51012
1790.66	5.04412	1833.97	3.10868	1833.97	2.08788	1833.97	0.71536	1833.97	-0.51167
1791.6	5.04412	1834.94	3.10663	1834.94	2.08616	1834.94	0.71352	1834.94	-0.51327
1792.53	5.04412	1835.9	3.10476	1835.9	2.0847	1835.9	0.71198	1835.9	-0.51482
1793.46	5.04412	1836.87	3.10402	1836.87	2.08359	1836.87	0.71099	1836.87	-0.51637
1794.4	5.04412	1837.83	3.10423	1837.83	2.08255	1837.83	0.71002	1837.83	-0.51804
1795.33	5.04412	1838.79	3.10473	1838.79	2.08146	1838.79	0.70871	1838.79	-0.51972
1796.27	5.04412	1839.76	3.10511	1839.76	2.08037	1839.76	0.70741	1839.76	-0.5212
1797.2	5.04412	1840.72	3.10502	1840.72	2.07918	1840.72	0.70655	1840.72	-0.52257
1798.14	5.04412	1841.69	3.10411	1841.69	2.07769	1841.69	0.70603	1841.69	-0.52408
1799.07	5.04412	1842.65	3.10244	1842.65	2.07603	1842.65	0.70542	1842.65	-0.52571
1800.01	5.04412	1843.62	3.1008	1843.62	2.07465	1843.62	0.70435	1843.62	-0.52716
1800.94	5.04412	1844.58	3.10003	1844.58	2.07374	1844.58	0.70286	1844.58	-0.52829
1801.88	5.04412	1845.54	3.09993	1845.54	2.07299	1845.54	0.70137	1845.54	-0.52929
1802.81	5.04412	1846.51	3.09975	1846.51	2.07218	1846.51	0.7003	1846.51	-0.53024
1803.74	5.04412	1847.47	3.09927	1847.47	2.07146	1847.47	0.69963	1847.47	-0.53096
1804.68	5.04412	1848.44	3.09873	1848.44	2.07084	1848.44	0.69881	1848.44	-0.53153
1805.61	5.04324	1849.4	3.09824	1849.4	2.07021	1849.4	0.69741	1849.4	-0.53221
1806.55	5.04324	1850.36	3.09774	1850.36	2.06955	1850.36	0.69577	1850.36	-0.53299
1807.48	5.04324	1851.33	3.09715	1851.33	2.06898	1851.33	0.69453	1851.33	-0.53367
1808.42	5.04324	1852.29	3.09644	1852.29	2.06832	1852.29	0.69364	1852.29	-0.53423
1809.35	5.04324	1853.26	3.09561	1853.26	2.06737	1853.26	0.69252	1853.26	-0.53488
1810.29	5.04324	1854.22	3.09478	1854.22	2.06637	1854.22	0.69109	1854.22	-0.53563
1811.22	5.04324	1855.18	3.09408	1855.18	2.06581	1855.18	0.68984	1855.18	-0.53621
1812.15	5.04324	1856.15	3.09354	1856.15	2.06571	1856.15	0.68901	1856.15	-0.53658
1813.09	5.04324	1857.11	3.09316	1857.11	2.06563	1857.11	0.68836	1857.11	-0.53696
1814.03	5.04324	1858.08	3.09302	1858.08	2.06533	1858.08	0.68769	1858.08	-0.53743
1814.96	5.04324	1859.04	3.09303	1859.04	2.06499	1859.04	0.68698	1859.04	-0.53791
1815.89	5.04324	1860.01	3.09275	1860.01	2.06463	1860.01	0.68595	1860.01	-0.53844
1816.83	5.04324	1860.97	3.09189	1860.97	2.06406	1860.97	0.68432	1860.97	-0.53919
1817.76	5.04324	1861.93	3.09078	1861.93	2.06341	1861.93	0.68236	1861.93	-0.53998
1818.7	5.04324	1862.9	3.09011	1862.9	2.063	1862.9	0.68075	1862.9	-0.54044
1819.63	5.04324	1863.86	3.09017	1863.86	2.0628	1863.86	0.67967	1863.86	-0.54051
1820.57	5.04324	1864.83	3.09063	1864.83	2.06242	1864.83	0.6787	1864.83	-0.54054
1821.5	5.04324	1865.79	3.09106	1865.79	2.06176	1865.79	0.67749	1865.79	-0.54069
1822.44	5.04324	1866.76	3.09122	1866.76	2.06111	1866.76	0.67602	1866.76	-0.5408
1823.37	5.04324	1867.72	3.09099	1867.72	2.06051	1867.72	0.67426	1867.72	-0.54076
1824.31	5.04324	1868.68	3.09038	1868.68	2.05962	1868.68	0.67218	1868.68	-0.54078
1825.24	5.04324	1869.65	3.08969	1869.65	2.05844	1869.65	0.67012	1869.65	-0.54101
1826.17	5.04324	1870.61	3.08912	1870.61	2.05743	1870.61	0.66846	1870.61	-0.54132
1827.11	5.04324	1871.58	3.08849	1871.58	2.05673	1871.58	0.66731	1871.58	-0.54162
1828.04	5.04324	1872.54	3.08765	1872.54	2.056	1872.54	0.66688	1872.54	-0.54201
1828.98	5.04324	1873.51	3.08692	1873.51	2.05502	1873.51	0.66739	1873.51	-0.5425
1829.91	5.04324	1874.47	3.08675	1874.47	2.054	1874.47	0.66825	1874.47	-0.54304
1830.85	5.04324	1875.43	3.087	1875.43	2.05311	1875.43	0.66782	1875.43	-0.54383
1831.78	5.04324	1876.4	3.08698	1876.4	2.05222	1876.4	0.66507	1876.4	-0.54515
1832.72	5.04324	1877.36	3.08623	1877.36	2.05125	1877.36	0.6611	1877.36	-0.54685
1833.65	5.04324	1878.33	3.08503	1878.33	2.05033	1878.33	0.65811	1878.33	-0.54842
1834.59	5.04324	1879.29	3.08387	1879.29	2.04945	1879.29	0.65693	1879.29	-0.54963
1835.52	5.04324	1880.26	3.08303	1880.26	2.04842	1880.26	0.65661	1880.26	-0.55077
1836.45	5.04324	1881.22	3.08261	1881.22	2.04726	1881.22	0.65625	1881.22	-0.55214
1837.39	5.04324	1882.18	3.08247	1882.18	2.04628	1882.18	0.65604	1882.18	-0.55366
1838.32	5.04324	1883.15	3.08221	1883.15	2.0456	1883.15	0.65618	1883.15	-0.55514
1839.26	5.04324	1884.11	3.08152	1884.11	2.04501	1884.11	0.65618	1884.11	-0.55649
1840.19	5.04324	1885.08	3.08068	1885.08	2.04439	1885.08	0.65569	1885.08	-0.55761
1841.13	5.04324	1886.04	3.08021	1886.04	2.04399	1886.04	0.65518	1886.04	-0.55839
1842.06	5.04324	1887.01	3.08012	1887.01	2.04386	1887.01	0.65516	1887.01	-0.55892
1843	5.04324	1887.97	3.08004	1887.97	2.04371	1887.97	0.65534	1887.97	-0.55946
1843.93	5.04324	1888.93	3.08002	1888.93	2.04336	1888.93	0.65515	1888.93	-0.5601
1844.87	5.04324	1889.9	3.08053	1889.9	2.04297	1889.9	0.65465	1889.9	-0.56074
1845.8	5.04324	1890.86	3.08151	1890.86	2.04268	1890.86	0.65429	1890.86	-0.56136
1846.73	5.04324	1891.83	3.08215	1891.83	2.04236	1891.83	0.65417	1891.83	-0.56197
1847.67	5.04324	1892.79	3.0819	1892.79	2.04194	1892.79	0.65418	1892.79	-0.56238
1848.6	5.04324	1893.76	3.08112	1893.76	2.04162	1893.76	0.65429	1893.76	-0.56236
1849.54	5.04324	1894.72	3.08043	1894.72	2.04145	1894.72	0.65436	1894.72	-0.5621
1850.47	5.04324	1895.68	3.08002	1895.68	2.04124	1895.68	0.65413	1895.68	-0.56204
1851.41	5.04324	1896.65	3.07974	1896.65	2.0409	1896.65	0.65351	1896.65	-0.56232
1852.34	5.04324	1897.61	3.07963	1897.61	2.04063	1897.61	0.65272	1897.61	-0.5627
1853.28	5.04324	1898.58	3.0797	1898.58	2.04049	1898.58	0.65191	1898.58	-0.56307
1854.21	5.04324	1899.54	3.07963	1899.54	2.04025	1899.54	0.65099	1899.54	-0.56356
1855.15	5.04324	1900.5	3.07905	1900.5	2.03978	1900.5	0.64993	1900.5	-0.56419
1856.08	5.04324	1901.47	3.07807	1901.47	2.03931	1901.47	0.64892	1901.47	-0.56473
1857.02	5.04324	1902.43	3.07718	1902.43	2.03897	1902.43	0.64804	1902.43	-0.56514
1857.95	5.04324	1903.4	3.0767	1903.4	2.03858	1903.4	0.64718	1903.4	-0.5656
1858.88	5.04324	1904.36	3.07665	1904.36	2.03798	1904.36	0.64637	1904.36	-0.56624
1859.82	5.04324	1905.33	3.07691	1905.33	2.03726	1905.33	0.64571	1905.33	-0.56698
1860.75	5.04324	1906.29	3.07728	1906.29	2.03655	1906.29	0.645	1906.29	-0.56786
1861.69	5.04324	1907.25	3.07745	1907.25	2.03581	1907.25	0.64379	1907.25	-0.56903
1862.62	5.04324	1908.22	3.07721	1908.22	2.03506	1908.22	0.64208	1908.22	-0.57037
1863.56	5.04324	1909.18	3.07657	1909.18	2.03452	1909.18	0.64041	1909.18	-0.57147
1864.49	5.04324	1910.15	3.07577	1910.15	2.03424	1910.15	0.6392	1910.15	-0.57222
1865.43	5.04412	1911.11	3.07507	1911.11	2.03393	1911.11	0.6383	1911.11	-0.57292
1866.36	5.04412	1912.08	3.07472	1912.08	2.03341	1912.08	0.63739	1912.08	-0.57381
1867.3	5.04412	1913.04	3.07484	1913.04	2.03285	1913.04	0.63635	1913.04	-0.57475
1868.23	5.04412	1914	3.07538	1914	2.03247	1914	0.63511	1914	-0.57558
1869.16	5.04412	1914.97	3.07609	1914.97	2.03221	1914.97	0.63367	1914.97	-0.57634
1870.1	5.04412	1915.93	3.07669	1915.93	2.03203	1915.93	0.63223	1915.93	-0.57704
1871.03	5.04412	1916.9	3.07684	1916.9	2.03198	1916.9	0.63109	1916.9	-0.5776
1871.97	5.04412	1917.86	3.07629	1917.86	2.032	1917.86	0.63017	1917.86	-0.57803
1872.9	5.04412	1918.83	3.07516	1918.83	2.03182	1918.83	0.62918	1918.83	-0.57855
1873.84	5.04412	1919.79	3.07393	1919.79	2.03131	1919.79	0.62809	1919.79	-0.57918
1874.77	5.04412	1920.75	3.07302	1920.75	2.03074	1920.75	0.62722	1920.75	-0.57965
1875.71	5.04412	1921.72	3.07247	1921.72	2.03032	1921.72	0.62653	1921.72	-0.57983
1876.64	5.04412	1922.68	3.07226	1922.68	2.03	1922.68	0.62556	1922.68	-0.57999
1877.58	5.04412	1923.65	3.07252	1923.65	2.02964	1923.65	0.62413	1923.65	-0.58043
1878.51	5.04412	1924.61	3.07315	1924.61	2.02933	1924.61	0.62265	1924.61	-0.58111
1879.44	5.04412	1925.57	3.07357	1925.57	2.02921	1925.57	0.62149	1925.57	-0.58185
1880.38	5.04412	1926.54	3.07324	1926.54	2.02924	1926.54	0.62051	1926.54	-0.58259
1881.32	5.04412	1927.5	3.07241	1927.5	2.02922	1927.5	0.6195	1927.5	-0.5833
1882.25	5.04412	1928.47	3.07193	1928.47	2.0291	1928.47	0.61849	1928.47	-0.58386
1883.18	5.04412	1929.43	3.07228	1929.43	2.02904	1929.43	0.61755	1929.43	-0.58422
1884.12	5.04412	1930.4	3.07316	1930.4	2.02933	1930.4	0.61658	1930.4	-0.58451
1885.05	5.04412	1931.36	3.07402	1931.36	2.0301	1931.36	0.61553	1931.36	-0.5848
1885.99	5.04412	1932.32	3.07456	1932.32	2.03104	1932.32	0.61457	1932.32	-0.58509
1886.92	5.04412	1933.29	3.07477	1933.29	2.03136	1933.29	0.61371	1933.29	-0.58552
1887.86	5.04412	1934.25	3.07465	1934.25	2.03053	1934.25	0.61278	1934.25	-0.58635
1888.79	5.04412	1935.22	3.07425	1935.22	2.02889	1935.22	0.61183	1935.22	-0.58758
1889.73	5.04412	1936.18	3.07362	1936.18	2.02734	1936.18	0.61113	1936.18	-0.58895
1890.66	5.04412	1937.14	3.07278	1937.14	2.02639	1937.14	0.6107	1937.14	-0.5902
1891.6	5.04412	1938.11	3.07194	1938.11	2.02584	1938.11	0.61017	1938.11	-0.59136
1892.53	5.04412	1939.07	3.07155	1939.07	2.02534	1939.07	0.60938	1939.07	-0.59251
1893.46	5.04412	1940.04	3.07183	1940.04	2.02488	1940.04	0.60863	1940.04	-0.59365
1894.4	5.04412	1941	3.07228	1941	2.02456	1941	0.60812	1941	-0.59482
1895.33	5.04412	1941.97	3.07224	1941.97	2.02434	1941.97	0.60763	1941.97	-0.59615
1896.27	5.04412	1942.93	3.07178	1942.93	2.02414	1942.93	0.60699	1942.93	-0.59759
1897.2	5.04412	1943.89	3.07153	1943.89	2.02396	1943.89	0.60634	1943.89	-0.59888
1898.14	5.04412	1944.86	3.07173	1944.86	2.02379	1944.86	0.60587	1944.86	-0.59991
1899.07	5.04412	1945.82	3.07202	1945.82	2.02353	1945.82	0.60551	1945.82	-0.60085
1900.01	5.04412	1946.79	3.07223	1946.79	2.02319	1946.79	0.60529	1946.79	-0.60182
1900.94	5.04412	1947.75	3.07269	1947.75	2.02292	1947.75	0.60543	1947.75	-0.60274
1901.88	5.04412	1948.72	3.07355	1948.72	2.02272	1948.72	0.60592	1948.72	-0.60353
1902.81	5.04412	1949.68	3.07436	1949.68	2.02246	1949.68	0.60631	1949.68	-0.60428
1903.74	5.04412	1950.64	3.07468	1950.64	2.02218	1950.64	0.6062	1950.64	-0.60506
1904.68	5.04324	1951.61	3.07463	1951.61	2.02203	1951.61	0.60569	1951.61	-0.6058
1905.61	5.04324	1952.57	3.0746	1952.57	2.02206	1952.57	0.60522	1952.57	-0.60652
1906.55	5.04324	1953.54	3.07472	1953.54	2.02207	1953.54	0.60498	1953.54	-0.60735
1907.48	5.04412	1954.5	3.07491	1954.5	2.02199	1954.5	0.60495	1954.5	-0.6083
1908.42	5.04412	1955.47	3.07521	1955.47	2.02191	1955.47	0.60508	1955.47	-0.60922
1909.35	5.04412	1956.43	3.07575	1956.43	2.0219	1956.43	0.60528	1956.43	-0.60996
1910.29	5.04412	1957.39	3.07659	1957.39	2.02193	1957.39	0.60547	1957.39	-0.61052
1911.22	5.04412	1958.36	3.07755	1958.36	2.02209	1958.36	0.60568	1958.36	-0.61092
1912.16	5.04412	1959.32	3.07842	1959.32	2.02255	1959.32	0.60608	1959.32	-0.61115
1913.09	5.04412	1960.29	3.07902	1960.29	2.0233	1960.29	0.60666	1960.29	-0.61128
1914.03	5.04412	1961.25	3.07931	1961.25	2.02414	1961.25	0.60725	1961.25	-0.61146
1914.96	5.04412	1962.21	3.0795	1962.21	2.02498	1962.21	0.60789	1962.21	-0.61163
1915.89	5.04412	1963.18	3.07987	1963.18	2.02588	1963.18	0.60892	1963.18	-0.6116
1916.83	5.04412	1964.14	3.08054	1964.14	2.02683	1964.14	0.61054	1964.14	-0.61131
1917.76	5.04412	1965.11	3.08155	1965.11	2.02776	1965.11	0.61247	1965.11	-0.61094
1918.7	5.04412	1966.07	3.08299	1966.07	2.02874	1966.07	0.61424	1966.07	-0.61054
1919.63	5.04324	1967.04	3.0847	1967.04	2.02997	1967.04	0.61565	1967.04	-0.60997
1920.57	5.04324	1968	3.08602	1968	2.03144	1968	0.61678	1968	-0.60907
1921.5	5.04324	1968.96	3.08637	1968.96	2.03292	1968.96	0.61787	1968.96	-0.6079
1922.44	5.04324	1969.93	3.08609	1969.93	2.03432	1969.93	0.61909	1969.93	-0.60649
1923.37	5.04324	1970.89	3.0862	1970.89	2.03577	1970.89	0.62055	1970.89	-0.60478
1924.31	5.04324	1971.86	3.08731	1971.86	2.03736	1971.86	0.62216	1971.86	-0.60276
1925.24	5.04324	1972.82	3.0891	1972.82	2.03903	1972.82	0.62377	1972.82	-0.60051
1926.17	5.04324	1973.79	3.09099	1973.79	2.04079	1973.79	0.62538	1973.79	-0.59796
1927.11	5.04324	1974.75	3.09274	1974.75	2.04272	1974.75	0.62699	1974.75	-0.59484
1928.04	5.04324	1975.71	3.09428	1975.71	2.04472	1975.71	0.62844	1975.71	-0.59104
1928.98	5.04324	1976.68	3.09545	1976.68	2.04655	1976.68	0.62953	1976.68	-0.58679
1929.91	5.04324	1977.64	3.09625	1977.64	2.04823	1977.64	0.63044	1977.64	-0.58245
1930.85	5.04324	1978.61	3.0969	1978.61	2.04997	1978.61	0.6316	1978.61	-0.57836
1931.78	5.04324	1979.57	3.09761	1979.57	2.05175	1979.57	0.63304	1979.57	-0.57487
1932.72	5.04324	1980.54	3.09832	1980.54	2.05327	1980.54	0.63436	1980.54	-0.57235
1933.65	5.04324	1981.5	3.09896	1981.5	2.05434	1981.5	0.63534	1981.5	-0.57091
1934.59	5.04324	1982.46	3.0996	1982.46	2.05504	1982.46	0.63622	1982.46	-0.57032
1935.52	5.04324	1983.43	3.10028	1983.43	2.05542	1983.43	0.63723	1983.43	-0.57042
1936.45	5.04324	1984.39	3.10089	1984.39	2.05545	1984.39	0.63821	1984.39	-0.57154
1937.39	5.04412	1985.36	3.10146	1985.36	2.05518	1985.36	0.63894	1985.36	-0.57407
1938.32	5.04412	1986.32	3.10217	1986.32	2.05492	1986.32	0.63949	1986.32	-0.57782
1939.26	5.04412	1987.29	3.10299	1987.29	2.05489	1987.29	0.64014	1987.29	-0.58179
1940.19	5.04412	1988.25	3.10352	1988.25	2.05509	1988.25	0.64108	1988.25	-0.58474
1941.13	5.04412	1989.21	3.1036	1989.21	2.05542	1989.21	0.64234	1989.21	-0.58576
1942.06	5.04457	1990.18	3.1035	1990.18	2.05581	1990.18	0.64376	1990.18	-0.58448
1943	5.04501	1991.14	3.10356	1991.14	2.05619	1991.14	0.64495	1991.14	-0.58103
1943.93	5.04501	1992.11	3.10366	1992.11	2.0565	1992.11	0.64552	1992.11	-0.57617
1944.87	5.04501	1993.07	3.10347	1993.07	2.05675	1993.07	0.64555	1993.07	-0.57135
1945.8	5.04501	1994.04	3.10296	1994.04	2.05686	1994.04	0.64552	1994.04	-0.56819
1946.73	5.04501	1995	3.10244	1995	2.05662	1995	0.64565	1995	-0.56762
1947.67	5.04501	1995.96	3.10222	1995.96	2.05594	1995.96	0.64567	1995.96	-0.56932
1948.6	5.04457	1996.93	3.10235	1996.93	2.05509	1996.93	0.64532	1996.93	-0.57192
1949.54	5.04457	1997.89	3.1025	1997.89	2.05444	1997.89	0.64477	1997.89	-0.57401
1950.47	5.04457	1998.86	3.10213	1998.86	2.05389	1998.86	0.64429	1998.86	-0.57507
1951.41	5.04457	1999.82	3.10097	1999.82	2.05315	1999.82	0.64391	1999.82	-0.57546
1952.34	5.04457	2000.79	3.09939	2000.79	2.05226	2000.79	0.64359	2000.79	-0.57588
1953.28	5.04501	2001.75	3.0981	2001.75	2.05157	2001.75	0.64348	2001.75	-0.57689
1954.21	5.04589	2002.71	3.09744	2002.71	2.0512	2002.71	0.64361	2002.71	-0.57877
1955.15	5.04722	2003.68	3.0972	2003.68	2.05089	2003.68	0.64371	2003.68	-0.58147
1956.08	5.04766	2004.64	3.09705	2004.64	2.05052	2004.64	0.64351	2004.64	-0.58457
1957.02	5.04766	2005.61	3.09689	2005.61	2.05024	2005.61	0.643	2005.61	-0.58751
1957.95	5.04722	2006.57	3.09666	2006.57	2.05023	2006.57	0.64239	2006.57	-0.58993
1958.88	5.04501	2007.53	3.0963	2007.53	2.05048	2007.53	0.64177	2007.53	-0.59176
1959.82	5.04412	2008.5	3.09595	2008.5	2.05103	2008.5	0.64123	2008.5	-0.59309
1960.75	5.04324	2009.46	3.09583	2009.46	2.05194	2009.46	0.64089	2009.46	-0.59406
1961.69	5.04324	2010.43	3.09593	2010.43	2.05301	2010.43	0.64077	2010.43	-0.59482
1962.62	5.04412	2011.39	3.096	2011.39	2.05393	2011.39	0.64064	2011.39	-0.59543
1963.56	5.04324	2012.36	3.09592	2012.36	2.05468	2012.36	0.64033	2012.36	-0.59577
1964.49	5.04324	2013.32	3.09574	2013.32	2.05551	2013.32	0.63997	2013.32	-0.59577
1965.43	5.04281	2014.28	3.09554	2014.28	2.05652	2014.28	0.63981	2014.28	-0.59554
1966.36	5.04281	2015.25	3.09546	2015.25	2.05756	2015.25	0.63983	2015.25	-0.59529
1967.3	5.04281	2016.21	3.09573	2016.21	2.05863	2016.21	0.63981	2016.21	-0.59507
1968.23	5.04281	2017.18	3.09639	2017.18	2.05978	2017.18	0.63958	2017.18	-0.5949
1969.16	5.04281	2018.14	3.09698	2018.14	2.06086	2018.14	0.63912	2018.14	-0.59495
1970.1	5.04324	2019.11	3.09704	2019.11	2.06164	2019.11	0.63846	2019.11	-0.59538
1971.04	5.04281	2020.07	3.09682	2020.07	2.06229	2020.07	0.63769	2020.07	-0.5961
1971.97	5.04281	2021.03	3.09686	2021.03	2.06325	2021.03	0.63688	2021.03	-0.59681
1972.9	5.04281	2022	3.09711	2022	2.06455	2022	0.63607	2022	-0.59742
1973.84	5.04281	2022.96	3.09722	2022.96	2.06576	2022.96	0.63512	2022.96	-0.59799
1974.77	5.04281	2023.93	3.09742	2023.93	2.06671	2023.93	0.634	2023.93	-0.5985
1975.71	5.04193	2024.89	3.09838	2024.89	2.06769	2024.89	0.63279	2024.89	-0.59875
1976.64	5.04193	2025.86	3.09999	2025.86	2.06883	2025.86	0.63162	2025.86	-0.59877
1977.58	5.04281	2026.82	3.10112	2026.82	2.06985	2026.82	0.63058	2026.82	-0.5988
1978.51	5.04281	2027.78	3.10107	2027.78	2.07046	2027.78	0.6297	2027.78	-0.59907
1979.45	5.04281	2028.75	3.10037	2028.75	2.07084	2028.75	0.6289	2028.75	-0.59963
1980.38	5.04281	2029.71	3.09982	2029.71	2.0713	2029.71	0.62796	2029.71	-0.60043
1981.32	5.04281	2030.68	3.09946	2030.68	2.07189	2030.68	0.62673	2030.68	-0.6014
1982.25	5.04281	2031.64	3.09909	2031.64	2.07259	2031.64	0.62541	2031.64	-0.60227
1983.18	5.04281	2032.6	3.09912	2032.6	2.07343	2032.6	0.62434	2032.6	-0.60272
1984.12	5.04281	2033.57	3.1001	2033.57	2.07438	2033.57	0.62351	2033.57	-0.60265
1985.05	5.04281	2034.53	3.10182	2034.53	2.07536	2034.53	0.62257	2034.53	-0.60216
1985.99	5.04281	2035.5	3.10346	2035.5	2.07648	2035.5	0.62137	2035.5	-0.6012
1986.92	5.04281	2036.46	3.10448	2036.46	2.07792	2036.46	0.62018	2036.46	-0.59941
1987.86	5.04281	2037.42	3.10496	2037.42	2.07957	2037.42	0.61926	2037.42	-0.59635
1988.79	5.04281	2038.39	3.1051	2038.39	2.08106	2038.39	0.61849	2038.39	-0.59187
1989.73	5.04281	2039.35	3.10501	2039.35	2.08215	2039.35	0.61758	2039.35	-0.58654
1990.66	5.04281	2040.32	3.1047	2040.32	2.08274	2040.32	0.6164	2040.32	-0.58185
1991.6	5.04281	2041.28	3.10411	2041.28	2.08268	2041.28	0.61504	2041.28	-0.57968
1992.53	5.04281	2042.25	3.10324	2042.25	2.08187	2042.25	0.61359	2042.25	-0.58108
1993.46	5.04281	2043.21	3.1025	2043.21	2.08067	2043.21	0.6122	2043.21	-0.58521
1994.4	5.04281	2044.17	3.10255	2044.17	2.07968	2044.17	0.61098	2044.17	-0.59002
1995.33	5.04281	2045.14	3.10358	2045.14	2.07909	2045.14	0.60988	2045.14	-0.59385
1996.27	5.04281	2046.1	3.10496	2046.1	2.07871	2046.1	0.60873	2046.1	-0.59621
1997.2	5.04281	2047.07	3.10588	2047.07	2.07858	2047.07	0.60746	2047.07	-0.59742
1998.14	5.04281	2048.03	3.10613	2048.03	2.07897	2048.03	0.60629	2048.03	-0.59784
1999.07	5.04281	2049	3.10601	2049	2.07968	2049	0.60546	2049	-0.59779
2000.01	5.04281	2049.96	3.10592	2049.96	2.08018	2049.96	0.60503	2049.96	-0.59753
2000.94	5.04281	2050.93	3.10616	2050.93	2.08035	2050.93	0.60487	2050.93	-0.59712
2001.88	5.04281	2051.89	3.1069	2051.89	2.08065	2051.89	0.60479	2051.89	-0.5964
2002.81	5.04281	2052.85	3.10783	2052.85	2.08117	2052.85	0.60455	2052.85	-0.59537
2003.74	5.04281	2053.82	3.10822	2053.82	2.08145	2053.82	0.60394	2053.82	-0.59433
2004.68	5.04281	2054.78	3.10769	2054.78	2.08119	2054.78	0.60299	2054.78	-0.5937
2005.61	5.04281	2055.75	3.10658	2055.75	2.08066	2055.75	0.60199	2055.75	-0.59371
2006.55	5.04281	2056.71	3.10549	2056.71	2.08011	2056.71	0.60125	2056.71	-0.59436
2007.48	5.04281	2057.67	3.10466	2057.67	2.07936	2057.67	0.60087	2057.67	-0.59548
2008.42	5.04281	2058.64	3.10408	2058.64	2.07835	2058.64	0.60073	2058.64	-0.5968
2009.35	5.04281	2059.6	3.10371	2059.6	2.07731	2059.6	0.60063	2059.6	-0.59805
2010.29	5.04281	2060.57	3.10347	2060.57	2.07641	2060.57	0.60046	2060.57	-0.59899
2011.22	5.04281	2061.53	3.10317	2061.53	2.07563	2061.53	0.60032	2061.53	-0.5994
2012.16	5.04281	2062.5	3.10278	2062.5	2.07509	2062.5	0.60045	2062.5	-0.59901
2013.09	5.04281	2063.46	3.1024	2063.46	2.07499	2063.46	0.6009	2063.46	-0.59775
2014.03	5.04281	2064.42	3.10188	2064.42	2.07502	2064.42	0.60134	2064.42	-0.59607
2014.96	5.04281	2065.39	3.10097	2065.39	2.07456	2065.39	0.60149	2065.39	-0.5948
2015.89	5.04281	2066.35	3.09983	2066.35	2.07353	2066.35	0.60148	2066.35	-0.59462
2016.83	5.04281	2067.32	3.09875	2067.32	2.07243	2067.32	0.60166	2067.32	-0.59572
2017.76	5.04281	2068.28	3.09763	2068.28	2.07132	2068.28	0.60213	2068.28	-0.59794
2018.7	5.04281	2069.24	3.0962	2069.24	2.06984	2069.24	0.60274	2069.24	-0.6009
2019.63	5.04281	2070.21	3.09489	2070.21	2.06822	2070.21	0.60349	2070.21	-0.60402
2020.57	5.04281	2071.17	3.09458	2071.17	2.06718	2071.17	0.60447	2071.17	-0.60673
2021.5	5.04281	2072.14	3.09558	2072.14	2.06698	2072.14	0.60549	2072.14	-0.6088
2022.44	5.04281	2073.1	3.09808	2073.1	2.06805	2073.1	0.60622	2073.1	-0.61046
2023.37	5.04281	2074.07	3.10362	2074.07	2.0724	2074.07	0.60663	2074.07	-0.61198
2024.31	5.04281	2075.03	3.11388	2075.03	2.08224	2075.03	0.607	2075.03	-0.61346
2025.24	5.04281	2075.99	3.12665	2075.99	2.09548	2075.99	0.60748	2075.99	-0.6149
2026.17	5.04281	2076.96	3.13469	2076.96	2.10434	2076.96	0.60785	2076.96	-0.61626
2027.11	5.04281	2077.92	3.13173	2077.92	2.10177	2077.92	0.60794	2077.92	-0.61747
2028.04	5.04281	2078.89	3.11964	2078.89	2.08934	2078.89	0.60781	2078.89	-0.61841
2028.98	5.04281	2079.85	3.1063	2079.85	2.07533	2079.85	0.60747	2079.85	-0.61904
2029.91	5.04281	2080.82	3.09753	2080.82	2.06598	2080.82	0.6067	2080.82	-0.6193
2030.85	5.04281	2081.78	3.09372	2081.78	2.06182	2081.78	0.60538	2081.78	-0.61912
2031.78	5.04281	2082.74	3.09263	2082.74	2.06055	2082.74	0.60374	2082.74	-0.61851
2032.72	5.04298	2083.71	3.09258	2083.71	2.06051	2083.71	0.60201	2083.71	-0.61778
2033.65	5.0432	2084.67	3.0928	2084.67	2.06114	2084.67	0.60012	2084.67	-0.61731
2034.59	5.04324	2085.64	3.09274	2085.64	2.06214	2085.64	0.59799	2085.64	-0.61712
2035.52	5.04324	2086.6	3.09234	2086.6	2.06342	2086.6	0.59584	2086.6	-0.61687
2036.45	5.04324	2087.57	3.09218	2087.57	2.06516	2087.57	0.59404	2087.57	-0.61633
2037.39	5.04324	2088.53	3.09273	2088.53	2.06736	2088.53	0.59267	2088.53	-0.61549
2038.32	5.04324	2089.49	3.09399	2089.49	2.0699	2089.49	0.59149	2089.49	-0.61424
2039.26	5.04324	2090.46	3.09631	2090.46	2.0732	2090.46	0.59031	2090.46	-0.61222
2040.19	5.04324	2091.42	3.1001	2091.42	2.07792	2091.42	0.58922	2091.42	-0.60912
2041.13	5.04324	2092.39	3.10443	2092.39	2.0832	2092.39	0.58843	2092.39	-0.60495
2042.06	5.04355	2093.35	3.10679	2093.35	2.08656	2093.35	0.58794	2093.35	-0.59996
2043	5.04399	2094.32	3.10554	2094.32	2.08628	2094.32	0.58749	2094.32	-0.59466
2043.93	5.04412	2095.28	3.10193	2095.28	2.08334	2095.28	0.58672	2095.28	-0.58999
2044.87	5.04412	2096.24	3.09858	2096.24	2.08015	2096.24	0.58545	2096.24	-0.58711
2045.8	5.04412	2097.21	3.09678	2097.21	2.07792	2097.21	0.58379	2097.21	-0.58682
2046.74	5.04412	2098.17	3.09611	2098.17	2.07631	2098.17	0.58202	2098.17	-0.58913
2047.67	5.04412	2099.14	3.09585	2099.14	2.07477	2099.14	0.58042	2099.14	-0.59341
2048.61	5.04412	2100.1	3.09568	2100.1	2.07332	2100.1	0.57927	2100.1	-0.59884
2049.54	5.04412	2101.07	3.09535	2101.07	2.07222	2101.07	0.57872	2101.07	-0.60452
2050.47	5.04412	2102.03	3.09475	2102.03	2.07163	2102.03	0.5786	2102.03	-0.60958
2051.41	5.04412	2102.99	3.09438	2102.99	2.07167	2102.99	0.57859	2102.99	-0.61344
2052.34	5.04412	2103.96	3.0951	2103.96	2.07243	2103.96	0.57852	2103.96	-0.616
2053.28	5.04426	2104.92	3.09716	2104.92	2.07373	2104.92	0.57854	2104.92	-0.61739
2054.21	5.04448	2105.89	3.09998	2105.89	2.07523	2105.89	0.57879	2105.89	-0.6178
2055.15	5.04457	2106.85	3.10274	2106.85	2.07667	2106.85	0.57924	2106.85	-0.61745
2056.08	5.04457	2107.81	3.10501	2107.81	2.0779	2107.81	0.57992	2107.81	-0.61665
2057.02	5.04457	2108.78	3.10663	2108.78	2.07893	2108.78	0.58108	2108.78	-0.61572
2057.95	5.04457	2109.74	3.10777	2109.74	2.08003	2109.74	0.58275	2109.74	-0.61477
2058.89	5.04457	2110.71	3.109	2110.71	2.08153	2110.71	0.58452	2110.71	-0.61382
2059.82	5.04457	2111.67	3.11099	2111.67	2.08336	2111.67	0.58608	2111.67	-0.61275
2060.75	5.04443	2112.64	3.11378	2112.64	2.08504	2112.64	0.58766	2112.64	-0.61141
2061.69	5.04421	2113.6	3.11664	2113.6	2.08632	2113.6	0.58967	2113.6	-0.60967
2062.62	5.04412	2114.56	3.11893	2114.56	2.08749	2114.56	0.59204	2114.56	-0.60769
2063.56	5.04412	2115.53	3.12079	2115.53	2.08892	2115.53	0.5943	2115.53	-0.60571
2064.49	5.04412	2116.49	3.12276	2116.49	2.09062	2116.49	0.59629	2116.49	-0.60377
2065.43	5.04412	2117.46	3.12492	2117.46	2.09244	2117.46	0.59836	2117.46	-0.60168
2066.36	5.04412	2118.42	3.12684	2118.42	2.09448	2118.42	0.60074	2118.42	-0.59939
2067.3	5.04412	2119.39	3.12839	2119.39	2.0968	2119.39	0.60333	2119.39	-0.59714
2068.23	5.04377	2120.35	3.13017	2120.35	2.09924	2120.35	0.60594	2120.35	-0.59508
2069.17	5.04311	2121.31	3.13266	2121.31	2.10164	2121.31	0.60854	2121.31	-0.59309
2070.1	5.04281	2122.28	3.13544	2122.28	2.10407	2122.28	0.61104	2122.28	-0.59091
2071.03	5.04281	2123.24	3.13763	2123.24	2.1066	2123.24	0.61339	2123.24	-0.58836
2071.97	5.04294	2124.21	3.13927	2124.21	2.10913	2124.21	0.61588	2124.21	-0.58538
2072.9	5.04316	2125.17	3.14148	2125.17	2.11182	2125.17	0.61898	2125.17	-0.58194
2073.84	5.04324	2126.14	3.14524	2126.14	2.11532	2126.14	0.62279	2126.14	-0.5781
2074.77	5.04324	2127.1	3.15016	2127.1	2.11996	2127.1	0.62684	2127.1	-0.57398
2075.71	5.04346	2128.06	3.15492	2128.06	2.12499	2128.06	0.63071	2128.06	-0.56963
2076.64	5.0439	2129.03	3.1585	2129.03	2.12908	2129.03	0.63446	2129.03	-0.56492
2077.58	5.04412	2129.99	3.16067	2129.99	2.13173	2129.99	0.63821	2129.99	-0.55971
2078.51	5.04412	2130.96	3.16178	2130.96	2.13377	2130.96	0.64187	2130.96	-0.55404
2079.45	5.04452	2131.92	3.16266	2131.92	2.13638	2131.92	0.64543	2131.92	-0.54803
2080.38	5.0454	2132.89	3.16441	2132.89	2.14007	2132.89	0.64928	2132.89	-0.54178
2081.32	5.04598	2133.85	3.16763	2133.85	2.1447	2133.85	0.6537	2133.85	-0.53525
2082.25	5.0462	2134.81	3.17178	2134.81	2.14985	2134.81	0.65833	2134.81	-0.52821
2083.18	5.04602	2135.78	3.17573	2135.78	2.15519	2135.78	0.66254	2135.78	-0.52015
2084.12	5.04536	2136.74	3.17882	2136.74	2.16046	2136.74	0.66616	2136.74	-0.51045
2085.05	5.04483	2137.71	3.18106	2137.71	2.16551	2137.71	0.66961	2137.71	-0.49865
2085.99	5.04439	2138.67	3.18242	2138.67	2.17018	2138.67	0.67307	2138.67	-0.4847
2086.92	5.04395	2139.63	3.18294	2139.63	2.17427	2139.63	0.67614	2139.63	-0.46889
2087.86	5.04351	2140.6	3.18347	2140.6	2.1775	2140.6	0.67833	2140.6	-0.45187
2088.79	5.04324	2141.56	3.18511	2141.56	2.17962	2141.56	0.67961	2141.56	-0.43487
2089.73	5.04324	2142.53	3.18781	2142.53	2.18039	2142.53	0.68034	2142.53	-0.41994
2090.66	5.04324	2143.49	3.1901	2143.49	2.17962	2143.49	0.68073	2143.49	-0.40955
2091.6	5.04324	2144.45	3.19089	2144.45	2.17747	2144.45	0.68072	2144.45	-0.40553
2092.53	5.04324	2145.42	3.19068	2145.42	2.17454	2145.42	0.68026	2145.42	-0.40792
2093.47	5.04324	2146.38	3.19056	2146.38	2.1714	2146.38	0.67948	2146.38	-0.41481
2094.4	5.04316	2147.35	3.19087	2147.35	2.16811	2147.35	0.6784	2147.35	-0.42344
2095.33	5.04294	2148.31	3.19129	2148.31	2.16438	2148.31	0.67684	2148.31	-0.43149
2096.27	5.04281	2149.28	3.19166	2149.28	2.16012	2149.28	0.67472	2149.28	-0.43815
2097.2	5.04281	2150.24	3.19198	2150.24	2.15567	2150.24	0.67246	2150.24	-0.44421
2098.14	5.04267	2151.2	3.19208	2151.2	2.15156	2151.2	0.67069	2151.2	-0.45147
2099.07	5.04223	2152.17	3.192	2152.17	2.14824	2152.17	0.66956	2152.17	-0.46142
2100.01	5.04193	2153.13	3.19244	2153.13	2.14605	2153.13	0.66858	2153.13	-0.47413
2100.94	5.04193	2154.1	3.19394	2154.1	2.14508	2154.1	0.66736	2154.1	-0.48805
2101.88	5.04193	2155.06	3.19587	2155.06	2.14522	2155.06	0.66614	2155.06	-0.50093
2102.81	5.04193	2156.03	3.19704	2156.03	2.14624	2156.03	0.66534	2156.03	-0.51109
2103.74	5.04193	2156.99	3.19731	2156.99	2.14794	2156.99	0.6649	2156.99	-0.51803
2104.68	5.04193	2157.95	3.19779	2157.95	2.15013	2157.95	0.66448	2157.95	-0.5221
2105.61	5.04193	2158.92	3.19938	2158.92	2.15256	2158.92	0.66415	2158.92	-0.52377
2106.55	5.04193	2159.88	3.2016	2159.88	2.15499	2159.88	0.66438	2159.88	-0.52344
2107.48	5.04193	2160.85	3.20328	2160.85	2.15724	2160.85	0.66528	2160.85	-0.52156
2108.42	5.04193	2161.81	3.20394	2161.81	2.15921	2161.81	0.66648	2161.81	-0.51864
2109.35	5.04206	2162.78	3.2042	2162.78	2.16073	2162.78	0.6676	2162.78	-0.51496
2110.29	5.0425	2163.74	3.20486	2163.74	2.16163	2163.74	0.6685	2163.74	-0.51068
2111.22	5.04281	2164.7	3.20594	2164.7	2.16169	2164.7	0.66896	2164.7	-0.50622
2112.16	5.04281	2165.67	3.20674	2165.67	2.16067	2165.67	0.6686	2165.67	-0.50241
2113.09	5.04281	2166.63	3.20674	2166.63	2.15844	2166.63	0.66751	2166.63	-0.50003
2114.03	5.04281	2167.6	3.20612	2167.6	2.15518	2167.6	0.66638	2167.6	-0.49956
2114.96	5.04281	2168.56	3.20542	2168.56	2.15133	2168.56	0.66566	2168.56	-0.50126
2115.89	5.04281	2169.53	3.20487	2169.53	2.14716	2169.53	0.66502	2169.53	-0.5053
2116.83	5.04272	2170.49	3.20426	2170.49	2.1427	2170.49	0.66407	2170.49	-0.51147
2117.76	5.04228	2171.45	3.20336	2171.45	2.13793	2171.45	0.66305	2171.45	-0.51904
2118.7	5.04193	2172.42	3.20203	2172.42	2.133	2172.42	0.6625	2172.42	-0.52715
2119.63	5.04193	2173.38	3.19995	2173.38	2.12813	2173.38	0.66243	2173.38	-0.53518
2120.57	5.04202	2174.35	3.19707	2174.35	2.12339	2174.35	0.66238	2174.35	-0.54267
2121.5	5.04245	2175.31	3.19413	2175.31	2.11879	2175.31	0.66213	2175.31	-0.54927
2122.44	5.04281	2176.28	3.19219	2176.28	2.11445	2176.28	0.66178	2176.28	-0.55484
2123.37	5.04281	2177.24	3.19158	2177.24	2.11055	2177.24	0.66137	2177.24	-0.55951
2124.31	5.04281	2178.2	3.19164	2178.2	2.10713	2178.2	0.66089	2178.2	-0.56352
2125.24	5.04281	2179.17	3.19177	2179.17	2.10407	2179.17	0.66063	2179.17	-0.56699
2126.18	5.04281	2180.13	3.19202	2180.13	2.10121	2180.13	0.66109	2180.13	-0.56997
2127.11	5.04281	2181.1	3.19235	2181.1	2.09853	2181.1	0.6622	2181.1	-0.57266
2128.04	5.04281	2182.06	3.19216	2182.06	2.09611	2182.06	0.66321	2182.06	-0.57535
2128.98	5.04281	2183.03	3.19124	2183.03	2.09407	2183.03	0.66346	2183.03	-0.57819
2129.91	5.04281	2183.99	3.19047	2183.99	2.09238	2183.99	0.66307	2183.99	-0.58121
2130.85	5.04281	2184.95	3.19076	2184.95	2.09075	2184.95	0.66256	2184.95	-0.5843
2131.78	5.04281	2185.92	3.19165	2185.92	2.08884	2185.92	0.66211	2185.92	-0.58738
2132.72	5.04281	2186.88	3.19184	2186.88	2.0865	2186.88	0.66153	2186.88	-0.59031
2133.65	5.04281	2187.85	3.19108	2187.85	2.08398	2187.85	0.66081	2187.85	-0.59297
2134.59	5.04281	2188.81	3.19056	2188.81	2.08169	2188.81	0.6602	2188.81	-0.59526
2135.52	5.04281	2189.77	3.1912	2189.77	2.0799	2189.77	0.65986	2189.77	-0.59718
2136.46	5.04281	2190.74	3.19267	2190.74	2.07859	2190.74	0.65964	2190.74	-0.59893
2137.39	5.04281	2191.7	3.19398	2191.7	2.07749	2191.7	0.6594	2191.7	-0.60084
2138.32	5.04281	2192.67	3.19464	2192.67	2.07629	2192.67	0.65926	2192.67	-0.6031
2139.26	5.04276	2193.63	3.1946	2193.63	2.07489	2193.63	0.65933	2193.63	-0.60557
2140.19	5.04232	2194.59	3.19379	2194.59	2.07339	2194.59	0.65938	2194.59	-0.60804
2141.13	5.04193	2195.56	3.1923	2195.56	2.07191	2195.56	0.65917	2195.56	-0.61046
2142.06	5.04193	2196.52	3.19073	2196.52	2.07039	2196.52	0.65889	2196.52	-0.61285
2143	5.04193	2197.49	3.18998	2197.49	2.06872	2197.49	0.65901	2197.49	-0.61506
2143.93	5.04193	2198.45	3.19055	2198.45	2.06701	2198.45	0.65959	2198.45	-0.61681
2144.87	5.04193	2199.42	3.1922	2199.42	2.06557	2199.42	0.66013	2199.42	-0.61806
2145.8	5.04193	2200.38	3.19419	2200.38	2.06457	2200.38	0.66034	2200.38	-0.61899
2146.74	5.04193	2201.34	3.19571	2201.34	2.06388	2201.34	0.66058	2201.34	-0.61977
2147.67	5.04193	2202.31	3.19633	2202.31	2.06325	2202.31	0.66127	2202.31	-0.62045
2148.61	5.04193	2203.27	3.19626	2203.27	2.0626	2203.27	0.66215	2203.27	-0.62111
2149.54	5.04193	2204.24	3.19617	2204.24	2.06201	2204.24	0.66262	2204.24	-0.62179
2150.47	5.04193	2205.2	3.19664	2205.2	2.0616	2205.2	0.66258	2205.2	-0.62242
2151.41	5.04193	2206.17	3.19786	2206.17	2.06145	2206.17	0.66254	2206.17	-0.62289
2152.34	5.04193	2207.13	3.19974	2207.13	2.06164	2207.13	0.66275	2207.13	-0.62327
2153.28	5.04193	2208.09	3.20218	2208.09	2.06222	2208.09	0.66293	2208.09	-0.62377
2154.21	5.04193	2209.06	3.20507	2209.06	2.06315	2209.06	0.66286	2209.06	-0.62429
2155.15	5.04193	2210.02	3.20818	2210.02	2.06442	2210.02	0.66274	2210.02	-0.6245
2156.08	5.04193	2210.99	3.21117	2210.99	2.066	2210.99	0.66271	2210.99	-0.6243
2157.02	5.04193	2211.95	3.21389	2211.95	2.06791	2211.95	0.66247	2211.95	-0.62396
2157.95	5.04193	2212.92	3.21649	2212.92	2.07012	2212.92	0.66173	2212.92	-0.62364
2158.89	5.04193	2213.88	3.2194	2213.88	2.07268	2213.88	0.66076	2213.88	-0.62316
2159.82	5.04193	2214.84	3.22283	2214.84	2.07569	2214.84	0.65998	2214.84	-0.62224
2160.76	5.04193	2215.81	3.22645	2215.81	2.07921	2215.81	0.65928	2215.81	-0.62089
2161.69	5.04193	2216.77	3.22981	2216.77	2.08324	2216.77	0.6581	2216.77	-0.61928
2162.62	5.04193	2217.74	3.23315	2217.74	2.08776	2217.74	0.65624	2217.74	-0.61747
2163.56	5.04193	2218.7	3.23748	2218.7	2.0928	2218.7	0.65398	2218.7	-0.61542
2164.49	5.04175	2219.67	3.24354	2219.67	2.09843	2219.67	0.65155	2219.67	-0.61317
2165.43	5.04153	2220.63	3.25092	2220.63	2.10477	2220.63	0.64884	2220.63	-0.6108
2166.36	5.04149	2221.59	3.25862	2221.59	2.11195	2221.59	0.64597	2221.59	-0.60834
2167.3	5.04149	2222.56	3.26618	2222.56	2.12015	2222.56	0.64361	2222.56	-0.60586
2168.23	5.04149	2223.52	3.2738	2223.52	2.12941	2223.52	0.64239	2223.52	-0.60364
2169.17	5.04149	2224.49	3.28169	2224.49	2.13963	2224.49	0.64225	2224.49	-0.60203
2170.1	5.04149	2225.45	3.29014	2225.45	2.15072	2225.45	0.64256	2225.45	-0.60123
2171.03	5.04149	2226.41	3.30006	2226.41	2.1628	2226.41	0.64295	2226.41	-0.60134
2171.97	5.04149	2227.38	3.31256	2227.38	2.17627	2227.38	0.64346	2227.38	-0.60242
2172.91	5.04149	2228.34	3.32756	2228.34	2.19153	2228.34	0.64403	2228.34	-0.60453
2173.84	5.04149	2229.31	3.34374	2229.31	2.20859	2229.31	0.64421	2229.31	-0.60753
2174.77	5.04149	2230.27	3.36017	2230.27	2.22721	2230.27	0.64375	2230.27	-0.61119
2175.71	5.04149	2231.24	3.37744	2231.24	2.24732	2231.24	0.64312	2231.24	-0.61523
2176.64	5.04149	2232.2	3.39632	2232.2	2.2693	2232.2	0.64285	2232.2	-0.6199
2177.58	5.04114	2233.16	3.4165	2233.16	2.29368	2233.16	0.64289	2233.16	-0.62503
2178.51	5.0407	2234.13	3.43754	2234.13	2.3207	2234.13	0.64269	2234.13	-0.63032
2179.45	5.04062	2235.09	3.46064	2235.09	2.35016	2235.09	0.64201	2235.09	-0.63567
2180.38	5.04062	2236.06	3.48782	2236.06	2.38183	2236.06	0.64124	2236.06	-0.64097
2181.32	5.04062	2237.02	3.51949	2237.02	2.41573	2237.02	0.64058	2237.02	-0.64589
2182.25	5.04062	2237.99	3.55434	2237.99	2.45211	2237.99	0.63968	2237.99	-0.6502
2183.18	5.04062	2238.95	3.59157	2238.95	2.49128	2238.95	0.63836	2238.95	-0.65407
2184.12	5.04062	2239.91	3.63204	2239.91	2.53349	2239.91	0.63723	2239.91	-0.65762
2185.05	5.04062	2240.88	3.67594	2240.88	2.5788	2240.88	0.6368	2240.88	-0.66064
2185.99	5.04062	2241.84	3.72126	2241.84	2.62703	2241.84	0.63648	2241.84	-0.66304
2186.92	5.04062	2242.81	3.76637	2242.81	2.67802	2242.81	0.63538	2242.81	-0.66507
2187.86	5.04062	2243.77	3.81314	2243.77	2.7322	2243.77	0.63366	2243.77	-0.66686
2188.79	5.04062	2244.74	3.86484	2244.74	2.79044	2244.74	0.63219	2244.74	-0.66812
2189.73	5.04062	2245.7	3.92119	2245.7	2.85286	2245.7	0.63118	2245.7	-0.66866
2190.66	5.04062	2246.66	3.97861	2246.66	2.91818	2246.66	0.63001	2246.66	-0.66883
2191.6	5.04062	2247.63	4.03659	2247.63	2.98503	2247.63	0.62865	2247.63	-0.66894
2192.53	5.04062	2248.59	4.10038	2248.59	3.05372	2248.59	0.62785	2248.59	-0.66882
2193.47	5.04062	2249.56	4.17351	2249.56	3.12559	2249.56	0.62786	2249.56	-0.66829
2194.4	5.04062	2250.52	4.24985	2250.52	3.20024	2250.52	0.62779	2250.52	-0.66765
2195.33	5.04062	2251.49	4.31887	2251.49	3.2757	2251.49	0.62695	2251.49	-0.6672
2196.27	5.04062	2252.45	4.38073	2252.45	3.35242	2252.45	0.62589	2252.45	-0.66665
2197.2	5.04062	2253.41	4.44511	2253.41	3.43327	2253.41	0.62545	2253.41	-0.66563
2198.14	5.04092	2254.38	4.51015	2254.38	3.51587	2254.38	0.62542	2254.38	-0.66417
2199.07	5.04136	2255.34	4.55812	2255.34	3.58963	2255.34	0.62518	2255.34	-0.66243
2200.01	5.04149	2256.31	4.58643	2256.31	3.65032	2256.31	0.62492	2256.31	-0.6602
2200.94	5.04149	2257.27	4.62096	2257.27	3.71333	2257.27	0.62537	2257.27	-0.65722
2201.88	5.04149	2258.24	4.67665	2258.24	3.79813	2258.24	0.62644	2258.24	-0.65374
2202.81	5.04149	2259.2	4.72629	2259.2	3.90364	2259.2	0.62719	2259.2	-0.65029
2203.75	5.04162	2260.16	4.73617	2260.16	4.00418	2260.16	0.62731	2260.16	-0.64714
2204.68	5.04184	2261.13	4.73183	2261.13	4.07498	2261.13	0.62759	2261.13	-0.64444
2205.61	5.04193	2262.09	4.75888	2262.09	4.11403	2262.09	0.62867	2262.09	-0.64248
2206.55	5.04193	2263.06	4.80781	2263.06	4.12863	2263.06	0.63026	2263.06	-0.64138
2207.48	5.04193	2264.02	4.81552	2264.02	4.13498	2264.02	0.63182	2264.02	-0.64074
2208.42	5.04193	2264.99	4.76868	2264.99	4.16719	2264.99	0.63355	2264.99	-0.64007
2209.35	5.04193	2265.95	4.7302	2265.95	4.24985	2265.95	0.63601	2265.95	-0.63938
2210.29	5.04193	2266.91	4.73243	2266.91	4.35254	2266.91	0.63908	2266.91	-0.63905
2211.22	5.04219	2267.88	4.7488	2267.88	4.38392	2267.88	0.64198	2267.88	-0.63929
2212.16	5.04263	2268.84	4.74438	2268.84	4.33116	2268.84	0.64445	2268.84	-0.64001
2213.09	5.04281	2269.81	4.72974	2269.81	4.28318	2269.81	0.64715	2269.81	-0.64111
2214.03	5.04281	2270.77	4.7287	2270.77	4.27565	2270.77	0.65081	2270.77	-0.64237
2214.96	5.04281	2271.73	4.73144	2271.73	4.28021	2271.73	0.6552	2271.73	-0.64339
2215.89	5.04281	2272.7	4.71963	2272.7	4.26982	2272.7	0.65964	2272.7	-0.64374
2216.83	5.04281	2273.66	4.71024	2273.66	4.25547	2273.66	0.66403	2273.66	-0.64321
2217.76	5.04281	2274.63	4.72913	2274.63	4.2489	2274.63	0.66897	2274.63	-0.64165
2218.7	5.04294	2275.59	4.76325	2275.59	4.23832	2275.59	0.6747	2275.59	-0.63885
2219.63	5.04316	2276.55	4.77259	2276.55	4.22211	2276.55	0.68083	2276.55	-0.63467
2220.57	5.04346	2277.52	4.76048	2277.52	4.22833	2277.52	0.68712	2277.52	-0.62917
2221.5	5.0439	2278.48	4.77161	2278.48	4.2806	2278.48	0.69411	2278.48	-0.62216
2222.44	5.04412	2279.45	4.81336	2279.45	4.36131	2279.45	0.70218	2279.45	-0.61329
2223.37	5.04412	2280.41	4.83371	2280.41	4.40525	2280.41	0.71072	2280.41	-0.60234
2224.31	5.04421	2281.38	4.80474	2281.38	4.37403	2281.38	0.71891	2281.38	-0.58926
2225.24	5.04443	2282.34	4.78308	2282.34	4.31573	2282.34	0.72699	2282.34	-0.57332
2226.18	5.04465	2283.3	4.81667	2283.3	4.27963	2283.3	0.73572	2283.3	-0.55288
2227.11	5.04487	2284.27	4.8792	2284.27	4.268	2284.27	0.74479	2284.27	-0.52601
2228.05	5.04532	2285.23	4.89105	2285.23	4.25738	2285.23	0.75287	2285.23	-0.49133
2228.98	5.04598	2286.2	4.8432	2286.2	4.23612	2286.2	0.75922	2286.2	-0.44873
2229.91	5.04655	2287.16	4.80578	2287.16	4.22065	2287.16	0.76424	2287.16	-0.40073
2230.85	5.047	2288.13	4.80202	2288.13	4.22983	2288.13	0.76784	2288.13	-0.35432
2231.78	5.04731	2289.09	4.79791	2289.09	4.25592	2289.09	0.7688	2289.09	-0.31994
2232.72	5.04753	2290.05	4.77456	2290.05	4.26636	2290.05	0.76654	2290.05	-0.30492
2233.65	5.04797	2291.02	4.76357	2291.02	4.24346	2291.02	0.76234	2291.02	-0.30837
2234.59	5.0486	2291.98	4.7865	2291.98	4.20594	2291.98	0.75784	2291.98	-0.32493
2235.52	5.04918	2292.95	4.80821	2292.95	4.17368	2292.95	0.75321	2292.95	-0.35099
2236.46	5.04962	2293.91	4.77844	2293.91	4.14915	2293.91	0.74795	2293.91	-0.3846
2237.39	5.05051	2294.88	4.72129	2294.88	4.13487	2294.88	0.74263	2294.88	-0.42251
2238.32	5.05208	2295.84	4.69336	2295.84	4.13965	2295.84	0.73856	2295.84	-0.46049
2239.26	5.05419	2296.8	4.7039	2296.8	4.16004	2296.8	0.73599	2296.8	-0.4958
2240.19	5.05709	2297.77	4.71791	2297.77	4.17279	2297.77	0.73409	2297.77	-0.52739
2241.13	5.05927	2298.73	4.71295	2298.73	4.16624	2298.73	0.73256	2298.73	-0.55432
2242.06	5.06014	2299.7	4.71602	2299.7	4.1631	2299.7	0.73217	2299.7	-0.57531
2243	5.06124	2300.66	4.75249	2300.66	4.1852	2300.66	0.73318	2300.66	-0.58996
2243.93	5.06262	2301.62	4.79147	2301.62	4.22207	2301.62	0.73454	2301.62	-0.5995
2244.87	5.0646	2302.59	4.77332	2302.59	4.25012	2302.59	0.7353	2302.59	-0.60559
2245.8	5.06761	2303.55	4.71496	2303.55	4.27152	2303.55	0.73619	2303.55	-0.60908
2246.74	5.07139	2304.52	4.68422	2304.52	4.2944	2304.52	0.73856	2304.52	-0.61002
2247.67	5.07653	2305.48	4.70172	2305.48	4.28675	2305.48	0.74244	2305.48	-0.60857
2248.61	5.08463	2306.45	4.729	2306.45	4.22316	2306.45	0.7465	2306.45	-0.60519
2249.54	5.09853	2307.41	4.72063	2307.41	4.15381	2307.41	0.75004	2307.41	-0.60031
2250.47	5.11002	2308.38	4.69332	2308.38	4.13574	2308.38	0.75372	2308.38	-0.59407
2251.41	5.1159	2309.34	4.68697	2309.34	4.16969	2309.34	0.75815	2309.34	-0.58654
2252.34	5.11997	2310.3	4.69764	2310.3	4.2028	2310.3	0.76268	2310.3	-0.57779
2253.28	5.11997	2311.27	4.69169	2311.27	4.19013	2311.27	0.76651	2311.27	-0.56778
2254.21	5.11652	2312.23	4.66999	2312.23	4.15999	2312.23	0.77019	2312.23	-0.55605
2255.15	5.10527	2313.2	4.66816	2313.2	4.15264	2313.2	0.77471	2313.2	-0.5417
2256.08	5.09768	2314.16	4.69035	2314.16	4.16442	2314.16	0.77956	2314.16	-0.52381
2257.02	5.09843	2315.12	4.6896	2315.12	4.17781	2315.12	0.78292	2315.12	-0.50211
2257.95	5.10777	2316.09	4.63983	2316.09	4.20642	2316.09	0.78405	2316.09	-0.47698
2258.89	5.14142	2317.05	4.58891	2317.05	4.28213	2317.05	0.78396	2317.05	-0.44918
2259.82	5.17006	2318.02	4.5865	2318.02	4.40214	2318.02	0.78334	2318.02	-0.41987
2260.76	5.17742	2318.98	4.63818	2318.98	4.47907	2318.98	0.78127	2318.98	-0.39132
2261.69	5.18157	2319.95	4.71786	2319.95	4.42819	2319.95	0.77713	2319.95	-0.36747
2262.62	5.17557	2320.91	4.80365	2320.91	4.33666	2320.91	0.77277	2320.91	-0.35302
2263.56	5.169	2321.87	4.88872	2321.87	4.29184	2321.87	0.77048	2321.87	-0.35175
2264.49	5.16063	2322.84	4.91351	2322.84	4.2715	2322.84	0.76964	2322.84	-0.3646
2265.43	5.15468	2323.8	4.80669	2323.8	4.19715	2323.8	0.76738	2323.8	-0.38763
2266.36	5.1561	2324.77	4.66138	2324.77	4.0699	2324.77	0.76305	2324.77	-0.41344
[truncated: 1,855 more rows]

## Sheet: Figure S4
2θ (°)	Counts (arb.units)	2θ (°)	Counts (arb.units)	2θ (°)	Counts (arb.units)
Name	ZIF-8	Name	Cu/ZIF-8|IM|	Name	Cu/ZIF-8|IM|R
5.0001	33919.3	5.0001	42370	5.0001	53126
5.0206	33907.3	5.0206	42343	5.0206	53531
5.041	33902.3	5.041	42337	5.041	53594
5.0615	33911.3	5.0615	42361	5.0615	53297
5.082	33903.3	5.082	42388	5.082	53855
5.1025	33905.3	5.1025	42336	5.1025	53207
5.1229	33862.3	5.1229	42407	5.1229	53675
5.1434	33892.3	5.1434	42401	5.1434	53252
5.1639	33907.3	5.1639	42363	5.1639	53981
5.1843	33884.3	5.1843	42375	5.1843	53216
5.2048	33875.3	5.2048	42337	5.2048	53216
5.2253	33904.3	5.2253	42367	5.2253	53585
5.2458	33906.3	5.2458	42392	5.2458	53090
5.2662	33911.3	5.2662	42390	5.2662	53072
5.2867	33912.3	5.2867	42394	5.2867	53702
5.3072	33906.3	5.3072	42415	5.3072	53477
5.3276	33907.3	5.3276	42339	5.3276	53657
5.3481	33887.3	5.3481	42415	5.3481	53234
5.3686	33902.3	5.3686	42391	5.3686	54017
5.389	33889.3	5.389	42387	5.389	53126
5.4095	33905.3	5.4095	42389	5.4095	53243
5.43	33886.3	5.43	42410	5.43	53270
5.4505	33909.3	5.4505	42366	5.4505	53099
5.4709	33908.3	5.4709	42401	5.4709	52991
5.4914	33903.3	5.4914	42353	5.4914	53441
5.5119	33901.3	5.5119	42392	5.5119	53414
5.5323	33916.3	5.5323	42380	5.5323	53207
5.5528	33900.3	5.5528	42400	5.5528	53441
5.5733	33916.3	5.5733	42387	5.5733	53324
5.5938	33900.3	5.5938	42356	5.5938	53117
5.6142	33883.3	5.6142	42371	5.6142	52991
5.6347	33904.3	5.6347	42347	5.6347	53288
5.6552	33893.3	5.6552	42381	5.6552	53171
5.6756	33911.3	5.6756	42387	5.6756	53531
5.6961	33907.3	5.6961	42338	5.6961	53225
5.7166	33909.3	5.7166	42403	5.7166	53351
5.7371	33914.3	5.7371	42352	5.7371	53261
5.7575	33912.3	5.7575	42403	5.7575	52667
5.778	33887.3	5.778	42392	5.778	52757
5.7985	33906.3	5.7985	42427	5.7985	53180
5.8189	33909.3	5.8189	42342	5.8189	53171
5.8394	33935.3	5.8394	42421	5.8394	52811
5.8599	33924.3	5.8599	42357	5.8599	52946
5.8804	33915.3	5.8804	42388	5.8804	53090
5.9008	33910.3	5.9008	42398	5.9008	52865
5.9213	33902.3	5.9213	42409	5.9213	52811
5.9418	33933.3	5.9418	42384	5.9418	52739
5.9622	33909.3	5.9622	42380	5.9622	53414
5.9827	33920.3	5.9827	42418	5.9827	52856
6.0032	33962.3	6.0032	42354	6.0032	52910
6.0237	33950.3	6.0237	42416	6.0237	53225
6.0441	33918.3	6.0441	42394	6.0441	52910
6.0646	33974.3	6.0646	42380	6.0646	52712
6.0851	33926.3	6.0851	42357	6.0851	53360
6.1055	33942.3	6.1055	42437	6.1055	53207
6.126	33944.3	6.126	42397	6.126	53108
6.1465	33974.3	6.1465	42411	6.1465	53198
6.1669	33960.3	6.1669	42359	6.1669	52892
6.1874	33955.3	6.1874	42384	6.1874	53099
6.2079	33959.3	6.2079	42377	6.2079	53387
6.2284	33930.3	6.2284	42379	6.2284	53378
6.2488	33956.3	6.2488	42405	6.2488	52730
6.2693	33936.3	6.2693	42377	6.2693	53423
6.2898	33969.3	6.2898	42412	6.2898	53288
6.3102	33943.3	6.3102	42380	6.3102	53180
6.3307	33988.3	6.3307	42392	6.3307	53018
6.3512	33976.3	6.3512	42376	6.3512	53261
6.3717	34003.3	6.3717	42361	6.3717	52829
6.3921	34024.3	6.3921	42378	6.3921	52793
6.4126	34021.3	6.4126	42424	6.4126	52505
6.4331	34025.3	6.4331	42385	6.4331	52658
6.4535	34044.3	6.4535	42348	6.4535	53378
6.474	34072.3	6.474	42447	6.474	52964
6.4945	34107.3	6.4945	42379	6.4945	53126
6.515	34115.3	6.515	42398	6.515	52685
6.5354	34146.3	6.5354	42391	6.5354	52685
6.5559	34191.3	6.5559	42429	6.5559	52748
6.5764	34265.3	6.5764	42409	6.5764	53090
6.5968	34267.3	6.5968	42401	6.5968	52865
6.6173	34303.3	6.6173	42432	6.6173	53009
6.6378	34236.3	6.6378	42402	6.6378	53036
6.6583	34224.3	6.6583	42409	6.6583	53090
6.6787	34228.3	6.6787	42436	6.6787	53360
6.6992	34310.3	6.6992	42395	6.6992	52793
6.7197	34368.3	6.7197	42420	6.7197	52280
6.7401	34372.3	6.7401	42394	6.7401	53180
6.7606	34540.3	6.7606	42416	6.7606	52595
6.7811	34642.3	6.7811	42398	6.7811	52919
6.8016	34853.3	6.8016	42395	6.8016	53180
6.822	35048.3	6.822	42407	6.822	53018
6.8425	35236.3	6.8425	42443	6.8425	53036
6.863	35568.3	6.863	42448	6.863	53126
6.8834	35867.3	6.8834	42426	6.8834	53126
6.9039	36459.3	6.9039	42450	6.9039	52973
6.9244	37081.3	6.9244	42438	6.9244	52793
6.9448	37546.3	6.9448	42441	6.9448	52982
6.9653	38488.3	6.9653	42519	6.9653	53135
6.9858	39266.3	6.9858	42518	6.9858	53036
7.0063	40606.3	7.0063	42477	7.0063	53405
7.0267	42011.3	7.0267	42578	7.0267	53297
7.0472	43755.3	7.0472	42630	7.0472	53117
7.0677	45541.3	7.0677	42593	7.0677	53441
7.0881	48055.3	7.0881	42650	7.0881	53009
7.1086	50936.3	7.1086	42724	7.1086	53315
7.1291	54477.3	7.1291	42756	7.1291	53585
7.1496	58429.3	7.1496	42818	7.1496	54170
7.17	63409.3	7.17	42898	7.17	54341
7.1905	69872.3	7.1905	43007	7.1905	54215
7.211	77986.3	7.211	43129	7.211	55034
7.2314	87445.3	7.2314	43287	7.2314	55232
7.2519	99670.3	7.2519	43529	7.2519	55106
7.2724	113509	7.2724	43720	7.2724	55898
7.2929	127958	7.2929	44015	7.2929	56024
7.3133	139478	7.3133	44474	7.3133	56483
7.3338	137849	7.3338	44890	7.3338	57662
7.3543	111710	7.3543	44891	7.3543	58544
7.3747	73519.3	7.3747	44143	7.3747	57635
7.3952	50729.3	7.3952	43307	7.3952	57176
7.4157	42612.3	7.4157	42808	7.4157	55799
7.4362	39474.3	7.4362	42688	7.4362	54719
7.4566	38085.3	7.4566	42600	7.4566	54260
7.4771	37297.3	7.4771	42549	7.4771	53675
7.4976	36679.3	7.4976	42574	7.4976	53144
7.518	36368.3	7.518	42567	7.518	53162
7.5385	35979.3	7.5385	42546	7.5385	53432
7.559	35741.3	7.559	42603	7.559	53882
7.5795	35624.3	7.5795	42609	7.5795	53036
7.5999	35515.3	7.5999	42566	7.5999	53513
7.6204	35368.3	7.6204	42632	7.6204	53234
7.6409	35279.3	7.6409	42634	7.6409	53621
7.6613	35136.3	7.6613	42671	7.6613	53414
7.6818	35149.3	7.6818	42754	7.6818	53432
7.7023	34957.3	7.7023	42841	7.7023	53720
7.7227	34979.3	7.7227	42861	7.7227	54161
7.7432	34937.3	7.7432	43072	7.7432	53810
7.7637	34816.3	7.7637	43121	7.7637	54629
7.7842	34801.3	7.7842	43251	7.7842	54728
7.8046	34704.3	7.8046	43257	7.8046	55421
7.8251	34774.3	7.8251	43041	7.8251	55277
7.8456	34719.3	7.8456	42766	7.8456	56060
7.866	34705.3	7.866	42582	7.866	55088
7.8865	34640.3	7.8865	42531	7.8865	54044
7.907	34604.3	7.907	42520	7.907	53270
7.9275	34609.3	7.9275	42518	7.9275	53315
7.9479	34611.3	7.9479	42516	7.9479	53234
7.9684	34557.3	7.9684	42469	7.9684	53009
7.9889	34525.3	7.9889	42461	7.9889	52595
8.0093	34510.3	8.0093	42480	8.0093	52793
8.0298	34482.3	8.0298	42434	8.0298	53297
8.0503	34452.3	8.0503	42468	8.0503	53198
8.0708	34412.3	8.0708	42440	8.0708	52712
8.0912	34451.3	8.0912	42432	8.0912	53036
8.1117	34396.3	8.1117	42435	8.1117	52667
8.1322	34356.3	8.1322	42426	8.1322	53027
8.1526	34372.3	8.1526	42452	8.1526	52901
8.1731	34367.3	8.1731	42467	8.1731	53423
8.1936	34349.3	8.1936	42424	8.1936	53450
8.2141	34351.3	8.2141	42416	8.2141	52658
8.2345	34280.3	8.2345	42447	8.2345	53000
8.255	34287.3	8.255	42462	8.255	52622
8.2755	34282.3	8.2755	42415	8.2755	52919
8.2959	34291.3	8.2959	42451	8.2959	53027
8.3164	34278.3	8.3164	42420	8.3164	52388
8.3369	34243.3	8.3369	42473	8.3369	52658
8.3574	34269.3	8.3574	42434	8.3574	53171
8.3778	34219.3	8.3778	42396	8.3778	53036
8.3983	34209.3	8.3983	42437	8.3983	52775
8.4188	34178.3	8.4188	42423	8.4188	53072
8.4392	34222.3	8.4392	42436	8.4392	53081
8.4597	34150.3	8.4597	42468	8.4597	53135
8.4802	34178.3	8.4802	42442	8.4802	52649
8.5006	34190.3	8.5006	42442	8.5006	52703
8.5211	34146.3	8.5211	42480	8.5211	52307
8.5416	34169.3	8.5416	42492	8.5416	52865
8.5621	34158.3	8.5621	42481	8.5621	52415
8.5825	34089.3	8.5825	42457	8.5825	53486
8.603	34137.3	8.603	42424	8.603	52325
8.6235	34111.3	8.6235	42438	8.6235	52505
8.6439	34140.3	8.6439	42476	8.6439	52991
8.6644	34113.3	8.6644	42506	8.6644	52550
8.6849	34076.3	8.6849	42430	8.6849	53072
8.7054	34072.3	8.7054	42437	8.7054	52487
8.7258	34078.3	8.7258	42490	8.7258	52964
8.7463	34045.3	8.7463	42468	8.7463	52325
8.7668	34077.3	8.7668	42475	8.7668	53036
8.7872	34048.3	8.7872	42522	8.7872	53072
8.8077	33987.3	8.8077	42545	8.8077	52766
8.8282	34035.3	8.8282	42539	8.8282	53549
8.8487	34044.3	8.8487	42625	8.8487	53081
8.8691	34063.3	8.8691	42594	8.8691	53297
8.8896	34039.3	8.8896	42660	8.8896	53675
8.9101	34013.3	8.9101	42661	8.9101	54080
8.9305	34042.3	8.9305	42796	8.9305	54008
8.951	34028.3	8.951	42837	8.951	53774
8.9715	34006.3	8.9715	42829	8.9715	54197
8.992	34012.3	8.992	42728	8.992	53693
9.0124	34025.3	9.0124	42605	9.0124	53270
9.0329	33970.3	9.0329	42515	9.0329	53342
9.0534	33976.3	9.0534	42518	9.0534	53252
9.0738	33993.3	9.0738	42505	9.0738	52874
9.0943	34004.3	9.0943	42469	9.0943	53081
9.1148	33997.3	9.1148	42448	9.1148	53378
9.1353	33971.3	9.1353	42489	9.1353	52730
9.1557	33995.3	9.1557	42483	9.1557	53117
9.1762	33928.3	9.1762	42432	9.1762	53054
9.1967	33984.3	9.1967	42430	9.1967	52847
9.2171	33966.3	9.2171	42479	9.2171	53117
9.2376	33968.3	9.2376	42466	9.2376	53225
9.2581	33943.3	9.2581	42440	9.2581	53117
9.2785	34008.3	9.2785	42449	9.2785	52793
9.299	33983.3	9.299	42454	9.299	52847
9.3195	33956.3	9.3195	42517	9.3195	52676
9.34	33949.3	9.34	42445	9.34	52568
9.3604	33971.3	9.3604	42462	9.3604	53243
9.3809	33970.3	9.3809	42431	9.3809	53009
9.4014	33953.3	9.4014	42436	9.4014	52811
9.4218	33912.3	9.4218	42456	9.4218	52973
9.4423	33952.3	9.4423	42443	9.4423	52874
9.4628	33915.3	9.4628	42496	9.4628	53288
9.4833	33925.3	9.4833	42468	9.4833	52649
9.5037	33947.3	9.5037	42436	9.5037	52478
9.5242	33917.3	9.5242	42455	9.5242	52730
9.5447	33915.3	9.5447	42468	9.5447	52955
9.5651	33904.3	9.5651	42483	9.5651	52721
9.5856	33911.3	9.5856	42456	9.5856	53423
9.6061	33929.3	9.6061	42426	9.6061	52955
9.6266	33952.3	9.6266	42447	9.6266	53018
9.647	33925.3	9.647	42489	9.647	52757
9.6675	33944.3	9.6675	42399	9.6675	53477
9.688	33929.3	9.688	42478	9.688	53261
9.7084	33926.3	9.7084	42473	9.7084	52829
9.7289	33943.3	9.7289	42509	9.7289	52928
9.7494	33947.3	9.7494	42444	9.7494	53450
9.7699	33936.3	9.7699	42457	9.7699	53054
9.7903	33952.3	9.7903	42460	9.7903	52910
9.8108	33915.3	9.8108	42484	9.8108	53423
9.8313	33954.3	9.8313	42435	9.8313	53405
9.8517	34003.3	9.8517	42443	9.8517	53054
9.8722	33989.3	9.8722	42499	9.8722	53027
9.8927	33971.3	9.8927	42522	9.8927	53225
9.9131	34031.3	9.9131	42497	9.9131	53648
9.9336	34034.3	9.9336	42467	9.9336	53315
9.9541	34091.3	9.9541	42439	9.9541	52937
9.9746	34151.3	9.9746	42477	9.9746	53234
9.995	34221.3	9.995	42521	9.995	53243
10.0155	34301.3	10.0155	42494	10.0155	52910
10.036	34352.3	10.036	42475	10.036	53450
10.0564	34501.3	10.0564	42442	10.0564	52865
10.0769	34565.3	10.0769	42536	10.0769	53540
10.0974	34817.3	10.0974	42491	10.0974	53657
10.1179	35031.3	10.1179	42535	10.1179	53693
10.1383	35274.3	10.1383	42511	10.1383	53792
10.1588	35677.3	10.1588	42551	10.1588	53531
10.1793	36220.3	10.1793	42579	10.1793	53342
10.1997	36781.3	10.1997	42599	10.1997	53432
10.2202	37532.3	10.2202	42634	10.2202	53675
10.2407	38473.3	10.2407	42638	10.2407	54170
10.2612	39585.3	10.2612	42745	10.2612	53819
10.2816	41092.3	10.2816	42810	10.2816	53675
10.3021	42961.3	10.3021	42946	10.3021	54305
10.3226	44591.3	10.3226	43042	10.3226	54125
10.343	46385.3	10.343	43297	10.343	53639
10.3635	47174.3	10.3635	43516	10.3635	54008
10.384	46707.3	10.384	43692	10.384	54998
10.4045	42815.3	10.4045	43820	10.4045	54935
10.4249	38596.3	10.4249	43817	10.4249	55385
10.4454	36008.3	10.4454	43670	10.4454	55421
10.4659	34936.3	10.4659	43299	10.4659	55997
10.4863	34573.3	10.4863	43016	10.4863	57824
10.5068	34433.3	10.5068	42783	10.5068	57491
10.5273	34310.3	10.5273	42659	10.5273	58247
10.5478	34244.3	10.5478	42589	10.5478	57464
10.5682	34174.3	10.5682	42538	10.5682	55340
10.5887	34095.3	10.5887	42592	10.5887	55115
10.6092	34073.3	10.6092	42587	10.6092	54782
10.6296	34041.3	10.6296	42568	10.6296	54314
10.6501	34038.3	10.6501	42535	10.6501	53963
10.6706	34035.3	10.6706	42543	10.6706	54134
10.691	34017.3	10.691	42587	10.691	54440
10.7115	34031.3	10.7115	42580	10.7115	53396
10.732	34028.3	10.732	42629	10.732	53810
10.7525	34042.3	10.7525	42585	10.7525	54503
10.7729	34013.3	10.7729	42686	10.7729	53819
10.7934	34031.3	10.7934	42698	10.7934	54629
10.8139	34027.3	10.8139	42810	10.8139	54242
10.8343	34024.3	10.8343	42783	10.8343	54647
10.8548	34040.3	10.8548	42942	10.8548	54692
10.8753	34059.3	10.8753	42968	10.8753	54935
10.8958	34131.3	10.8958	43113	10.8958	55133
10.9162	34168.3	10.9162	43331	10.9162	56357
10.9367	34214.3	10.9367	43581	10.9367	57815
10.9572	34222.3	10.9572	43902	10.9572	57869
10.9776	34311.3	10.9776	44289	10.9776	59003
10.9981	34362.3	10.9981	44650	10.9981	61136
11.0186	34428.3	11.0186	44739	11.0186	63323
11.0391	34540.3	11.0391	44523	11.0391	64493
11.0595	34565.3	11.0595	44436	11.0595	65114
11.08	34505.3	11.08	44168	11.08	66761
11.1005	34338.3	11.1005	43756	11.1005	64925
11.1209	34154.3	11.1209	43369	11.1209	64367
11.1414	33975.3	11.1414	42951	11.1414	61847
11.1619	33965.3	11.1619	42827	11.1619	58346
11.1824	33923.3	11.1824	42684	11.1824	56177
11.2028	33948.3	11.2028	42642	11.2028	55187
11.2233	33937.3	11.2233	42680	11.2233	54836
11.2438	33945.3	11.2438	42688	11.2438	54080
11.2642	33970.3	11.2642	42671	11.2642	54179
11.2847	33931.3	11.2847	42639	11.2847	55034
11.3052	33937.3	11.3052	42679	11.3052	54719
11.3257	33945.3	11.3257	42679	11.3257	54584
11.3461	33923.3	11.3461	42646	11.3461	54728
11.3666	33941.3	11.3666	42716	11.3666	55286
11.3871	33964.3	11.3871	42631	11.3871	55313
11.4075	33950.3	11.4075	42677	11.4075	55286
11.428	33982.3	11.428	42682	11.428	55547
11.4485	33970.3	11.4485	42721	11.4485	54656
11.4689	33966.3	11.4689	42804	11.4689	54836
11.4894	33951.3	11.4894	42791	11.4894	55889
11.5099	33922.3	11.5099	42890	11.5099	55097
11.5304	33931.3	11.5304	42910	11.5304	55322
11.5508	33913.3	11.5508	43012	11.5508	55664
11.5713	33898.3	11.5713	43069	11.5713	55817
11.5918	33890.3	11.5918	43161	11.5918	56384
11.6122	33901.3	11.6122	43053	11.6122	56402
11.6327	33910.3	11.6327	42978	11.6327	55799
11.6532	33898.3	11.6532	42748	11.6532	55250
11.6737	33898.3	11.6737	42770	11.6737	55673
11.6941	33897.3	11.6941	42706	11.6941	55250
11.7146	33904.3	11.7146	42665	11.7146	55241
11.7351	33905.3	11.7351	42660	11.7351	55034
11.7555	33919.3	11.7555	42684	11.7555	55421
11.776	33911.3	11.776	42655	11.776	55619
11.7965	33910.3	11.7965	42664	11.7965	55286
11.817	33914.3	11.817	42686	11.817	55079
11.8374	33902.3	11.8374	42647	11.8374	54647
11.8579	33888.3	11.8579	42625	11.8579	55286
11.8784	33918.3	11.8784	42674	11.8784	55547
11.8988	33887.3	11.8988	42734	11.8988	55268
11.9193	33929.3	11.9193	42650	11.9193	55187
11.9398	33881.3	11.9398	42722	11.9398	55403
11.9603	33929.3	11.9603	42693	11.9603	55025
11.9807	33907.3	11.9807	42729	11.9807	55385
12.0012	33932.3	12.0012	42652	12.0012	55133
12.0217	33929.3	12.0217	42760	12.0217	54791
12.0421	33953.3	12.0421	42721	12.0421	55169
12.0626	33920.3	12.0626	42791	12.0626	55322
12.0831	33956.3	12.0831	42793	12.0831	54836
12.1036	33980.3	12.1036	42765	12.1036	55763
12.124	33966.3	12.124	42794	12.124	55655
12.1445	34019.3	12.1445	42873	12.1445	55052
12.165	34060.3	12.165	42917	12.165	55646
12.1854	34072.3	12.1854	42897	12.1854	55709
12.2059	34094.3	12.2059	42933	12.2059	55358
12.2264	34125.3	12.2264	43001	12.2264	54962
12.2468	34154.3	12.2468	43065	12.2468	56384
12.2673	34234.3	12.2673	43076	12.2673	56096
12.2878	34340.3	12.2878	43184	12.2878	55979
12.3083	34361.3	12.3083	43204	12.3083	56465
12.3287	34398.3	12.3287	43186	12.3287	56159
12.3492	34562.3	12.3492	43217	12.3492	56114
12.3697	34677.3	12.3697	43284	12.3697	56780
12.3901	34831.3	12.3901	43414	12.3901	56744
12.4106	35044.3	12.4106	43433	12.4106	56492
12.4311	35398.3	12.4311	43501	12.4311	56132
12.4516	35862.3	12.4516	43644	12.4516	56582
12.472	36543.3	12.472	43822	12.472	56798
12.4925	37234.3	12.4925	44022	12.4925	56834
12.513	38293.3	12.513	44202	12.513	57230
12.5334	39530.3	12.5334	44465	12.5334	57266
12.5539	41031.3	12.5539	44887	12.5539	57725
12.5744	43113.3	12.5744	45118	12.5744	58112
12.5949	45986.3	12.5949	45548	12.5949	57842
12.6153	49050.3	12.6153	46187	12.6153	58634
12.6358	52770.3	12.6358	46786	12.6358	59273
12.6563	56353.3	12.6563	47205	12.6563	59246
12.6767	60074.3	12.6767	48076	12.6767	59381
12.6972	63261.3	12.6972	48821	12.6972	61109
12.7177	63263.3	12.7177	49699	12.7177	60983
12.7382	57879.3	12.7382	50194	12.7382	61316
12.7586	49195.3	12.7586	50352	12.7586	62252
12.7791	41748.3	12.7791	50396	12.7791	62450
12.7996	37582.3	12.7996	49815	12.7996	62819
12.82	35990.3	12.82	49028	12.82	63530
12.8405	35255.3	12.8405	48239	12.8405	62486
12.861	34936.3	12.861	47473	12.861	62171
12.8815	34767.3	12.8815	46721	12.8815	62450
12.9019	34582.3	12.9019	46025	12.9019	60245
12.9224	34456.3	12.9224	45383	12.9224	59525
12.9429	34431.3	12.9429	45035	12.9429	59354
12.9633	34332.3	12.9633	44662	12.9633	59327
12.9838	34317.3	12.9838	44460	12.9838	58850
13.0043	34267.3	13.0043	44241	13.0043	58589
13.0247	34280.3	13.0247	44030	13.0247	58373
13.0452	34194.3	13.0452	43719	13.0452	58373
13.0657	34197.3	13.0657	43536	13.0657	57473
13.0862	34174.3	13.0862	43348	13.0862	57500
13.1066	34110.3	13.1066	43217	13.1066	57752
13.1271	34115.3	13.1271	43147	13.1271	57464
13.1476	34139.3	13.1476	43104	13.1476	57401
13.168	34102.3	13.168	43005	13.168	57554
13.1885	34152.3	13.1885	43051	13.1885	56861
13.209	34101.3	13.209	42958	13.209	57167
13.2295	34080.3	13.2295	42974	13.2295	56726
13.2499	34116.3	13.2499	42911	13.2499	57824
13.2704	34045.3	13.2704	42942	13.2704	56555
13.2909	34060.3	13.2909	42898	13.2909	57581
13.3113	34078.3	13.3113	42882	13.3113	57518
13.3318	34069.3	13.3318	42941	13.3318	57716
13.3523	34027.3	13.3523	42874	13.3523	57482
13.3728	34058.3	13.3728	42952	13.3728	57176
13.3932	34027.3	13.3932	42926	13.3932	58049
13.4137	34027.3	13.4137	43074	13.4137	57167
13.4342	34010.3	13.4342	43061	13.4342	58229
13.4546	33995.3	13.4546	43196	13.4546	57527
13.4751	33997.3	13.4751	43256	13.4751	58679
13.4956	34019.3	13.4956	43415	13.4956	57959
13.5161	34001.3	13.5161	43572	13.5161	58184
13.5365	34000.3	13.5365	43588	13.5365	58868
13.557	33963.3	13.557	43499	13.557	59228
13.5775	33992.3	13.5775	43254	13.5775	60092
13.5979	33980.3	13.5979	43110	13.5979	60488
13.6184	34016.3	13.6184	43039	13.6184	60245
13.6389	33982.3	13.6389	43009	13.6389	60083
13.6594	33985.3	13.6594	43038	13.6594	59480
13.6798	33981.3	13.6798	43109	13.6798	58157
13.7003	34004.3	13.7003	43213	13.7003	58328
13.7208	33973.3	13.7208	43381	13.7208	58517
13.7412	33995.3	13.7412	43481	13.7412	59066
13.7617	33974.3	13.7617	43522	13.7617	58850
13.7822	33983.3	13.7822	43478	13.7822	59210
13.8026	33988.3	13.8026	43158	13.8026	60245
13.8231	33963.3	13.8231	43056	13.8231	60821
13.8436	33956.3	13.8436	42854	13.8436	60767
13.8641	33951.3	13.8641	42845	13.8641	60866
13.8845	33946.3	13.8845	42759	13.8845	59957
13.905	33987.3	13.905	42696	13.905	59660
13.9255	33973.3	13.9255	42774	13.9255	58760
13.9459	33941.3	13.9459	42718	13.9459	58499
13.9664	33955.3	13.9664	42686	13.9664	58364
13.9869	33947.3	13.9869	42639	13.9869	58220
14.0074	33966.3	14.0074	42700	14.0074	57959
14.0278	33961.3	14.0278	42637	14.0278	57626
14.0483	33952.3	14.0483	42663	14.0483	58238
14.0688	33937.3	14.0688	42702	14.0688	57995
14.0892	33950.3	14.0892	42684	14.0892	57608
14.1097	33957.3	14.1097	42719	14.1097	57455
14.1302	33979.3	14.1302	42711	14.1302	58337
14.1507	33964.3	14.1507	42620	14.1507	58238
14.1711	33990.3	14.1711	42630	14.1711	57914
14.1916	33958.3	14.1916	42645	14.1916	57779
14.2121	33954.3	14.2121	42694	14.2121	57680
14.2325	33982.3	14.2325	42654	14.2325	57986
14.253	33987.3	14.253	42651	14.253	58211
14.2735	34007.3	14.2735	42689	14.2735	57932
14.294	34003.3	14.294	42687	14.294	58229
14.3144	34034.3	14.3144	42720	14.3144	58409
14.3349	34046.3	14.3349	42659	14.3349	58517
14.3554	34013.3	14.3554	42710	14.3554	57707
14.3758	34073.3	14.3758	42687	14.3758	58949
14.3963	34107.3	14.3963	42700	14.3963	58472
14.4168	34180.3	14.4168	42758	14.4168	58382
14.4372	34225.3	14.4372	42741	14.4372	58436
14.4577	34368.3	14.4577	42680	14.4577	58067
14.4782	34422.3	14.4782	42670	14.4782	58427
14.4987	34591.3	14.4987	42664	14.4987	58688
14.5191	34744.3	14.5191	42685	14.5191	58643
14.5396	34935.3	14.5396	42693	14.5396	57554
14.5601	35213.3	14.5601	42697	14.5601	58454
14.5805	35612.3	14.5805	42686	14.5805	57662
14.601	36044.3	14.601	42738	14.601	58112
14.6215	36469.3	14.6215	42756	14.6215	58769
14.642	37046.3	14.642	42771	14.642	58022
14.6624	37452.3	14.6624	42814	14.6624	58733
14.6829	37729.3	14.6829	42928	14.6829	58742
14.7034	37566.3	14.7034	42888	14.7034	58490
14.7238	36698.3	14.7238	42951	14.7238	59264
14.7443	35570.3	14.7443	42856	14.7443	57536
14.7648	34772.3	14.7648	42782	14.7648	58409
14.7853	34322.3	14.7853	42726	14.7853	57752
14.8057	34124.3	14.8057	42645	14.8057	58013
14.8262	34027.3	14.8262	42619	14.8262	58022
14.8467	34006.3	14.8467	42686	14.8467	58373
14.8671	33993.3	14.8671	42659	14.8671	58022
14.8876	33987.3	14.8876	42633	14.8876	58094
14.9081	33942.3	14.9081	42658	14.9081	57770
14.9286	33953.3	14.9286	42699	14.9286	57707
14.949	33926.3	14.949	42718	14.949	57590
14.9695	33933.3	14.9695	42732	14.9695	58058
14.99	33876.3	14.99	42787	14.99	58463
15.0104	33934.3	15.0104	42804	15.0104	57725
15.0309	33923.3	15.0309	42823	15.0309	58166
15.0514	33935.3	15.0514	42978	15.0514	58094
15.0719	33911.3	15.0719	43074	15.0719	58994
15.0923	33875.3	15.0923	43265	15.0923	58706
15.1128	33883.3	15.1128	43473	15.1128	60326
15.1333	33884.3	15.1333	43648	15.1333	60047
15.1537	33926.3	15.1537	43932	15.1537	60344
15.1742	33889.3	15.1742	43794	15.1742	61307
15.1947	33892.3	15.1947	43470	15.1947	60434
15.2151	33877.3	15.2151	43141	15.2151	58796
15.2356	33913.3	15.2356	42908	15.2356	58652
15.2561	33898.3	15.2561	42774	15.2561	57950
15.2766	33904.3	15.2766	42691	15.2766	57293
15.297	33889.3	15.297	42700	15.297	57905
15.3175	33868.3	15.3175	42660	15.3175	57473
15.338	33878.3	15.338	42626	15.338	57329
15.3584	33891.3	15.3584	42657	15.3584	57392
15.3789	33921.3	15.3789	42569	15.3789	57167
15.3994	33859.3	15.3994	42660	15.3994	57968
15.4199	33876.3	15.4199	42623	15.4199	56744
15.4403	33894.3	15.4403	42648	15.4403	57320
15.4608	33850.3	15.4608	42641	15.4608	57257
15.4813	33873.3	15.4813	42620	15.4813	56942
15.5017	33878.3	15.5017	42722	15.5017	57428
15.5222	33901.3	15.5222	42768	15.5222	56933
15.5427	33888.3	15.5427	42714	15.5427	56942
15.5632	33852.3	15.5632	42813	15.5632	57725
15.5836	33864.3	15.5836	42830	15.5836	57374
15.6041	33876.3	15.6041	42902	15.6041	57698
15.6246	33874.3	15.6246	42861	15.6246	57824
15.645	33860.3	15.645	42846	15.645	57986
15.6655	33874.3	15.6655	42751	15.6655	57419
15.686	33897.3	15.686	42674	15.686	58022
15.7065	33880.3	15.7065	42649	15.7065	57383
15.7269	33885.3	15.7269	42620	15.7269	56798
15.7474	33872.3	15.7474	42607	15.7474	57122
15.7679	33882.3	15.7679	42593	15.7679	56753
15.7883	33871.3	15.7883	42611	15.7883	55997
15.8088	33901.3	15.8088	42543	15.8088	56879
15.8293	33919.3	15.8293	42590	15.8293	56150
15.8498	33874.3	15.8498	42591	15.8498	56888
15.8702	33894.3	15.8702	42593	15.8702	56528
15.8907	33922.3	15.8907	42593	15.8907	56510
15.9112	33900.3	15.9112	42598	15.9112	56708
15.9316	33913.3	15.9316	42558	15.9316	56384
15.9521	33925.3	15.9521	42576	15.9521	56753
15.9726	33909.3	15.9726	42588	15.9726	56321
15.993	33925.3	15.993	42559	15.993	56339
16.0135	33945.3	16.0135	42523	16.0135	55772
16.034	33937.3	16.034	42540	16.034	56654
16.0545	33965.3	16.0545	42578	16.0545	55799
16.0749	34017.3	16.0749	42537	16.0749	56447
16.0954	33994.3	16.0954	42576	16.0954	56384
16.1159	33998.3	16.1159	42567	16.1159	56825
16.1363	34069.3	16.1363	42558	16.1363	56240
16.1568	34160.3	16.1568	42556	16.1568	56744
16.1773	34217.3	16.1773	42566	16.1773	56573
16.1978	34285.3	16.1978	42527	16.1978	56780
16.2182	34468.3	16.2182	42564	16.2182	56195
16.2387	34554.3	16.2387	42574	16.2387	56384
16.2592	34820.3	16.2592	42554	16.2592	56051
16.2796	35125.3	16.2796	42567	16.2796	56168
16.3001	35362.3	16.3001	42540	16.3001	56501
16.3206	35780.3	16.3206	42533	16.3206	55907
16.3411	36261.3	16.3411	42551	16.3411	56195
16.3615	36870.3	16.3615	42564	16.3615	56465
16.382	37477.3	16.382	42626	16.382	56078
16.4025	37999.3	16.4025	42627	16.4025	55367
16.4229	38380.3	16.4229	42638	16.4229	56510
16.4434	38470.3	16.4434	42671	16.4434	56348
16.4639	37712.3	16.4639	42645	16.4639	56033
16.4844	36492.3	16.4844	42691	16.4844	56429
16.5048	35437.3	16.5048	42747	16.5048	55880
16.5253	34692.3	16.5253	42600	16.5253	56339
16.5458	34274.3	16.5458	42703	16.5458	56114
16.5662	34125.3	16.5662	42684	16.5662	56294
16.5867	34058.3	16.5867	42760	16.5867	56186
16.6072	34058.3	16.6072	42791	16.6072	56987
16.6277	34003.3	16.6277	42920	16.6277	56591
16.6481	34003.3	16.6481	42924	16.6481	56735
16.6686	34063.3	16.6686	43064	16.6686	56861
16.6891	34017.3	16.6891	43009	16.6891	56798
16.7095	34004.3	16.7095	43120	16.7095	56942
16.73	34015.3	16.73	43090	16.73	57527
16.7505	34048.3	16.7505	43108	16.7505	56933
16.7709	34004.3	16.7709	42929	16.7709	57338
16.7914	34004.3	16.7914	42904	16.7914	57482
16.8119	34029.3	16.8119	42829	16.8119	57743
16.8324	33970.3	16.8324	42838	16.8324	57536
16.8528	33941.3	16.8528	42835	16.8528	58391
16.8733	33924.3	16.8733	42808	16.8733	58193
16.8938	33895.3	16.8938	42770	16.8938	57707
16.9142	33919.3	16.9142	42787	16.9142	57221
16.9347	33875.3	16.9347	42868	16.9347	56969
16.9552	33906.3	16.9552	42962	16.9552	56348
16.9757	33889.3	16.9757	43158	16.9757	57023
16.9961	33864.3	16.9961	43313	16.9961	56681
17.0166	33882.3	17.0166	43549	17.0166	56843
17.0371	33868.3	17.0371	43669	17.0371	57347
17.0575	33905.3	17.0575	43781	17.0575	58211
17.078	33881.3	17.078	43627	17.078	58724
17.0985	33893.3	17.0985	43440	17.0985	59804
17.119	33877.3	17.119	43202	17.119	60038
17.1394	33887.3	17.1394	43052	17.1394	58706
17.1599	33877.3	17.1599	42991	17.1599	58616
17.1804	33892.3	17.1804	43143	17.1804	58742
17.2008	33918.3	17.2008	43277	17.2008	58112
17.2213	33896.3	17.2213	43349	17.2213	58967
17.2418	33879.3	17.2418	43564	17.2418	58508
17.2623	33909.3	17.2623	43543	17.2623	58553
17.2827	33929.3	17.2827	43387	17.2827	56996
17.3032	33897.3	17.3032	43102	17.3032	57005
17.3237	33903.3	17.3237	42943	17.3237	56150
17.3441	33954.3	17.3441	42752	17.3441	55889
17.3646	33985.3	17.3646	42672	17.3646	55304
17.3851	33980.3	17.3851	42660	17.3851	55331
17.4056	33993.3	17.4056	42573	17.4056	55025
17.426	34027.3	17.426	42600	17.426	55160
17.4465	33969.3	17.4465	42540	17.4465	55196
17.467	33965.3	17.467	42582	17.467	54962
17.4874	34023.3	17.4874	42513	17.4874	54827
17.5079	34005.3	17.5079	42556	17.5079	54899
17.5284	34091.3	17.5284	42523	17.5284	54791
17.5488	34017.3	17.5488	42541	17.5488	55529
17.5693	33999.3	17.5693	42543	17.5693	54710
17.5898	34058.3	17.5898	42496	17.5898	54665
17.6103	34085.3	17.6103	42545	17.6103	55223
17.6307	34155.3	17.6307	42560	17.6307	54773
17.6512	34123.3	17.6512	42492	17.6512	54818
17.6717	34219.3	17.6717	42590	17.6717	54746
17.6921	34327.3	17.6921	42534	17.6921	55160
17.7126	34417.3	17.7126	42532	17.7126	54485
17.7331	34583.3	17.7331	42508	17.7331	54755
17.7536	34721.3	17.7536	42532	17.7536	55097
17.774	35007.3	17.774	42526	17.774	55196
17.7945	35333.3	17.7945	42588	17.7945	55007
17.815	35633.3	17.815	42537	17.815	55034
17.8354	36186.3	17.8354	42609	17.8354	55286
17.8559	36801.3	17.8559	42659	17.8559	55250
17.8764	37623.3	17.8764	42698	17.8764	55106
17.8969	38396.3	17.8969	42770	17.8969	55781
17.9173	39577.3	17.9173	42910	17.9173	55466
17.9378	40974.3	17.9378	43037	17.9378	55691
17.9583	42337.3	17.9583	43275	17.9583	56042
17.9787	43586.3	17.9787	43503	17.9787	56060
17.9992	45021.3	17.9992	43841	17.9992	56879
18.0197	45152.3	18.0197	44272	18.0197	57275
18.0402	44132.3	18.0402	44597	18.0402	58886
18.0606	41323.3	18.0606	44769	18.0606	59615
18.0811	38734.3	18.0811	44651	18.0811	60515
18.1016	36698.3	18.1016	44191	18.1016	61019
18.122	35294.3	18.122	43552	18.122	61073
18.1425	34661.3	18.1425	43167	18.1425	59642
18.163	34446.3	18.163	42819	18.163	57788
18.1835	34304.3	18.1835	42725	18.1835	56123
18.2039	34229.3	18.2039	42631	18.2039	55943
18.2244	34162.3	18.2244	42666	18.2244	55475
18.2449	34066.3	18.2449	42522	18.2449	54971
18.2653	34115.3	18.2653	42557	18.2653	54962
18.2858	34054.3	18.2858	42511	18.2858	54566
18.3063	34013.3	18.3063	42502	18.3063	54413
18.3267	34010.3	18.3267	42577	18.3267	54800
18.3472	33994.3	18.3472	42565	18.3472	54908
18.3677	33973.3	18.3677	42448	18.3677	54134
18.3882	33966.3	18.3882	42548	18.3882	54521
18.4086	33957.3	18.4086	42548	18.4086	54278
18.4291	33945.3	18.4291	42581	18.4291	54197
18.4496	33946.3	18.4496	42527	18.4496	53639
18.47	33952.3	18.47	42564	18.47	54575
18.4905	33953.3	18.4905	42570	18.4905	54107
18.511	33926.3	18.511	42588	18.511	54458
18.5315	33937.3	18.5315	42640	18.5315	54512
18.5519	33907.3	18.5519	42657	18.5519	54125
18.5724	33893.3	18.5724	42679	18.5724	54494
18.5929	33903.3	18.5929	42714	18.5929	54665
18.6133	33918.3	18.6133	42732	18.6133	55169
18.6338	33909.3	18.6338	42666	18.6338	55160
18.6543	33895.3	18.6543	42618	18.6543	55034
18.6748	33913.3	18.6748	42564	18.6748	54755
18.6952	33933.3	18.6952	42553	18.6952	55034
18.7157	33922.3	18.7157	42469	18.7157	54152
18.7362	33906.3	18.7362	42480	18.7362	54341
18.7566	33898.3	18.7566	42503	18.7566	54215
18.7771	33912.3	18.7771	42461	18.7771	54188
18.7976	33940.3	18.7976	42500	18.7976	54269
18.8181	33919.3	18.8181	42528	18.8181	54044
18.8385	33935.3	18.8385	42504	18.8385	54251
18.859	33962.3	18.859	42498	18.859	54656
18.8795	33948.3	18.8795	42547	18.8795	53945
18.8999	34050.3	18.8999	42631	18.8999	54809
18.9204	34038.3	18.9204	42593	18.9204	54503
18.9409	34074.3	18.9409	42678	18.9409	55250
18.9614	34049.3	18.9614	42649	18.9614	55178
18.9818	34045.3	18.9818	42704	18.9818	55943
19.0023	34000.3	19.0023	42759	19.0023	56807
19.0228	34042.3	19.0228	42742	19.0228	55511
19.0432	33978.3	19.0432	42724	19.0432	55826
19.0637	33953.3	19.0637	42662	19.0637	55817
19.0842	33969.3	19.0842	42651	19.0842	56150
19.1046	33947.3	19.1046	42649	19.1046	55970
19.1251	33900.3	19.1251	42606	19.1251	54953
19.1456	33942.3	19.1456	42581	19.1456	55619
19.1661	33932.3	19.1661	42596	19.1661	55025
19.1865	33948.3	19.1865	42587	19.1865	55484
19.207	33928.3	19.207	42569	19.207	55007
19.2275	33955.3	19.2275	42516	19.2275	54575
19.2479	33998.3	19.2479	42487	19.2479	54800
19.2684	34044.3	19.2684	42517	19.2684	54530
19.2889	34105.3	19.2889	42515	19.2889	54476
19.3094	34096.3	19.3094	42535	19.3094	53711
19.3298	34178.3	19.3298	42539	19.3298	53603
19.3503	34267.3	19.3503	42515	19.3503	53990
19.3708	34345.3	19.3708	42465	19.3708	53693
19.3912	34456.3	19.3912	42564	19.3912	54224
19.4117	34570.3	19.4117	42544	19.4117	54602
19.4322	34739.3	19.4322	42496	19.4322	53900
19.4527	34875.3	19.4527	42515	19.4527	54125
19.4731	34980.3	19.4731	42543	19.4731	53828
19.4936	34859.3	19.4936	42556	19.4936	54467
19.5141	34601.3	19.5141	42514	19.5141	53684
19.5345	34340.3	19.5345	42502	19.5345	53702
19.555	34215.3	19.555	42474	19.555	54161
19.5755	34022.3	19.5755	42499	19.5755	53585
19.596	33949.3	19.596	42457	19.596	53522
19.6164	33919.3	19.6164	42460	19.6164	53459
19.6369	33897.3	19.6369	42454	19.6369	54260
19.6574	33853.3	19.6574	42511	19.6574	53936
19.6778	33872.3	19.6778	42451	19.6778	53837
19.6983	33865.3	19.6983	42518	19.6983	53702
19.7188	33852.3	19.7188	42474	19.7188	53513
19.7392	33861.3	19.7392	42455	19.7392	53927
19.7597	33869.3	19.7597	42453	19.7597	53675
19.7802	33860.3	19.7802	42435	19.7802	53765
19.8007	33872.3	19.8007	42450	19.8007	53990
19.8211	33862.3	19.8211	42435	19.8211	53927
19.8416	33848.3	19.8416	42416	19.8416	53585
19.8621	33857.3	19.8621	42449	19.8621	53666
19.8825	33853.3	19.8825	42508	19.8825	53558
19.903	33832.3	19.903	42428	19.903	53963
19.9235	33836.3	19.9235	42470	19.9235	53504
19.944	33840.3	19.944	42457	19.944	53495
19.9644	33829.3	19.9644	42476	19.9644	53801
19.9849	33855.3	19.9849	42441	19.9849	53621
20.0054	33838.3	20.0054	42425	20.0054	53891
20.0258	33822.3	20.0258	42447	20.0258	53855
20.0463	33839.3	20.0463	42491	20.0463	53729
20.0668	33847.3	20.0668	42485	20.0668	53855
20.0873	33844.3	20.0873	42462	20.0873	54377
20.1077	33843.3	20.1077	42447	20.1077	53702
20.1282	33819.3	20.1282	42498	20.1282	53459
20.1487	33829.3	20.1487	42569	20.1487	53990
20.1691	33835.3	20.1691	42540	20.1691	54053
20.1896	33816.3	20.1896	42524	20.1896	54413
20.2101	33835.3	20.2101	42469	20.2101	54188
20.2306	33814.3	20.2306	42527	20.2306	53756
20.251	33874.3	20.251	42450	20.251	54116
20.2715	33846.3	20.2715	42514	20.2715	54044
20.292	33830.3	20.292	42478	20.292	53801
20.3124	33851.3	20.3124	42453	20.3124	53783
20.3329	33827.3	20.3329	42487	20.3329	53747
20.3534	33826.3	20.3534	42469	20.3534	54323
20.3739	33826.3	20.3739	42446	20.3739	53630
20.3943	33809.3	20.3943	42449	20.3943	53693
20.4148	33834.3	20.4148	42455	20.4148	53954
20.4353	33820.3	20.4353	42448	20.4353	53621
20.4557	33819.3	20.4557	42445	20.4557	53792
20.4762	33795.3	20.4762	42458	20.4762	53693
20.4967	33837.3	20.4967	42478	20.4967	53675
20.5171	33829.3	20.5171	42440	20.5171	53864
20.5376	33820.3	20.5376	42465	20.5376	53360
20.5581	33790.3	20.5581	42437	20.5581	53837
20.5786	33808.3	20.5786	42471	20.5786	53612
20.599	33847.3	20.599	42431	20.599	53918
20.6195	33823.3	20.6195	42463	20.6195	53657
20.64	33805.3	20.64	42450	20.64	53810
20.6604	33828.3	20.6604	42441	20.6604	53585
20.6809	33842.3	20.6809	42450	20.6809	53666
20.7014	33822.3	20.7014	42490	20.7014	53882
20.7219	33822.3	20.7219	42556	20.7219	53567
20.7423	33836.3	20.7423	42563	20.7423	54314
20.7628	33819.3	20.7628	42591	20.7628	53819
20.7833	33807.3	20.7833	42606	20.7833	53891
20.8037	33826.3	20.8037	42741	20.8037	53801
20.8242	33799.3	20.8242	42672	20.8242	54575
20.8447	33825.3	20.8447	42631	20.8447	54368
20.8652	33820.3	20.8652	42664	20.8652	54368
20.8856	33821.3	20.8856	42575	20.8856	54332
20.9061	33809.3	20.9061	42527	20.9061	54098
20.9266	33792.3	20.9266	42562	20.9266	54323
20.947	33835.3	20.947	42506	20.947	53765
20.9675	33808.3	20.9675	42479	20.9675	53999
20.988	33828.3	20.988	42553	20.988	53774
21.0085	33789.3	21.0085	42500	21.0085	54305
21.0289	33794.3	21.0289	42500	21.0289	53675
21.0494	33807.3	21.0494	42503	21.0494	53900
21.0699	33820.3	21.0699	42556	21.0699	53801
21.0903	33819.3	21.0903	42461	21.0903	53288
21.1108	33814.3	21.1108	42575	21.1108	54197
21.1313	33813.3	21.1313	42478	21.1313	53639
21.1518	33810.3	21.1518	42500	21.1518	53216
21.1722	33832.3	21.1722	42523	21.1722	53855
21.1927	33833.3	21.1927	42522	21.1927	54242
21.2132	33826.3	21.2132	42491	21.2132	54188
21.2336	33827.3	21.2336	42484	21.2336	54080
21.2541	33795.3	21.2541	42532	21.2541	53963
21.2746	33841.3	21.2746	42485	21.2746	53648
21.295	33801.3	21.295	42513	21.295	53513
21.3155	33827.3	21.3155	42544	21.3155	52847
21.336	33834.3	21.336	42495	21.336	53864
21.3565	33815.3	21.3565	42508	21.3565	53504
21.3769	33822.3	21.3769	42514	21.3769	53747
21.3974	33818.3	21.3974	42544	21.3974	53657
21.4179	33834.3	21.4179	42562	21.4179	53729
21.4383	33832.3	21.4383	42572	21.4383	53792
21.4588	33859.3	21.4588	42564	21.4588	53333
21.4793	33825.3	21.4793	42625	21.4793	53729
21.4998	33826.3	21.4998	42635	21.4998	53765
21.5202	33837.3	21.5202	42750	21.5202	53801
21.5407	33835.3	21.5407	42795	21.5407	53999
21.5612	33866.3	21.5612	42790	21.5612	53963
21.5816	33818.3	21.5816	42769	21.5816	53810
21.6021	33844.3	21.6021	42782	21.6021	53954
21.6226	33828.3	21.6226	42752	21.6226	54089
21.6431	33862.3	21.6431	42735	21.6431	54368
21.6635	33854.3	21.6635	42741	21.6635	54431
21.684	33859.3	21.684	42755	21.684	54422
21.7045	33881.3	21.7045	42776	21.7045	54548
21.7249	33888.3	21.7249	42879	21.7249	54665
21.7454	33887.3	21.7454	42975	21.7454	54989
21.7659	33914.3	21.7659	43092	21.7659	55295
21.7864	33944.3	21.7864	43033	21.7864	54971
21.8068	33933.3	21.8068	42978	21.8068	54809
21.8273	33990.3	21.8273	42831	21.8273	54917
21.8478	34031.3	21.8478	42780	21.8478	53990
21.8682	34078.3	21.8682	42659	21.8682	53981
21.8887	34082.3	21.8887	42587	21.8887	53774
21.9092	34190.3	21.9092	42524	21.9092	54152
21.9297	34300.3	21.9297	42531	21.9297	54107
21.9501	34370.3	21.9501	42519	21.9501	53720
21.9706	34544.3	21.9706	42493	21.9706	53909
21.9911	34651.3	21.9911	42553	21.9911	54755
22.0115	34832.3	22.0115	42526	22.0115	54080
22.032	35006.3	22.032	42527	22.032	54152
22.0525	35270.3	22.0525	42540	22.0525	54044
22.0729	35502.3	22.0729	42586	22.0729	54458
22.0934	35745.3	22.0934	42601	22.0934	54413
22.1139	35743.3	22.1139	42610	22.1139	54440
22.1344	35636.3	22.1344	42617	22.1344	54620
22.1548	35203.3	22.1548	42627	22.1548	54233
22.1753	34860.3	22.1753	42534	22.1753	54215
22.1958	34570.3	22.1958	42570	22.1958	54107
22.2162	34250.3	22.2162	42501	22.2162	54026
22.2367	34071.3	22.2367	42515	22.2367	54341
22.2572	33989.3	22.2572	42488	22.2572	54503
22.2777	33920.3	22.2777	42507	22.2777	54098
22.2981	33917.3	22.2981	42487	22.2981	53855
22.3186	33855.3	22.3186	42496	22.3186	54017
22.3391	33892.3	22.3391	42507	22.3391	54251
22.3595	33858.3	22.3595	42450	22.3595	54206
22.38	33869.3	22.38	42476	22.38	53792
22.4005	33854.3	22.4005	42440	22.4005	54269
22.421	33844.3	22.421	42435	22.421	53954
22.4414	33846.3	22.4414	42461	22.4414	53873
22.4619	33841.3	22.4619	42490	22.4619	53756
22.4824	33849.3	22.4824	42434	22.4824	53540
22.5028	33838.3	22.5028	42454	22.5028	53810
22.5233	33852.3	22.5233	42492	22.5233	53000
22.5438	33850.3	22.5438	42447	22.5438	53441
22.5643	33855.3	22.5643	42527	22.5643	54350
22.5847	33844.3	22.5847	42497	22.5847	53567
22.6052	33825.3	22.6052	42551	22.6052	53459
22.6257	33841.3	22.6257	42554	22.6257	53432
22.6461	33812.3	22.6461	42494	22.6461	53801
22.6666	33848.3	22.6666	42525	22.6666	53864
22.6871	33839.3	22.6871	42510	22.6871	54152
22.7076	33822.3	22.7076	42547	22.7076	53738
22.728	33836.3	22.728	42502	22.728	53981
22.7485	33832.3	22.7485	42526	22.7485	54080
22.769	33834.3	22.769	42539	22.769	54044
22.7894	33839.3	22.7894	42473	22.7894	53684
22.8099	33838.3	22.8099	42564	22.8099	53783
22.8304	33810.3	22.8304	42548	22.8304	54143
22.8508	33835.3	22.8508	42499	22.8508	53504
22.8713	33836.3	22.8713	42571	22.8713	54557
22.8918	33838.3	22.8918	42490	22.8918	54332
22.9123	33816.3	22.9123	42454	22.9123	54179
22.9327	33827.3	22.9327	42447	22.9327	54080
22.9532	33845.3	22.9532	42459	22.9532	53900
22.9737	33844.3	22.9737	42492	22.9737	53783
22.9941	33868.3	22.9941	42451	22.9941	53234
23.0146	33852.3	23.0146	42417	23.0146	53954
23.0351	33856.3	23.0351	42502	23.0351	54260
23.0556	33875.3	23.0556	42481	23.0556	54170
23.076	33853.3	23.076	42468	23.076	53819
23.0965	33883.3	23.0965	42474	23.0965	53801
23.117	33869.3	23.117	42462	23.117	53918
23.1374	33885.3	23.1374	42463	23.1374	53702
23.1579	33896.3	23.1579	42465	23.1579	54251
23.1784	33917.3	23.1784	42471	23.1784	54350
23.1989	33942.3	23.1989	42474	23.1989	54296
23.2193	33973.3	23.2193	42499	23.2193	53729
23.2398	34010.3	23.2398	42456	23.2398	53783
23.2603	34033.3	23.2603	42539	23.2603	54692
23.2807	34081.3	23.2807	42531	23.2807	54746
23.3012	34101.3	23.3012	42596	23.3012	53909
23.3217	34128.3	23.3217	42598	23.3217	54143
23.3422	34095.3	23.3422	42656	23.3422	54404
23.3626	34064.3	23.3626	42705	23.3626	54692
23.3831	34034.3	23.3831	42735	23.3831	54404
23.4036	33986.3	23.4036	42742	23.4036	54773
23.424	33933.3	23.424	42831	23.424	54809
23.4445	33868.3	23.4445	42853	23.4445	54611
23.465	33848.3	23.465	42859	23.465	55196
23.4855	33869.3	23.4855	42754	23.4855	54701
23.5059	33840.3	23.5059	42734	23.5059	54350
23.5264	33848.3	23.5264	42651	23.5264	54035
23.5469	33851.3	23.5469	42578	23.5469	54503
23.5673	33873.3	23.5673	42571	23.5673	54233
23.5878	33846.3	23.5878	42532	23.5878	54314
23.6083	33839.3	23.6083	42539	23.6083	53747
23.6287	33848.3	23.6287	42486	23.6287	54044
23.6492	33869.3	23.6492	42506	23.6492	53531
23.6697	33842.3	23.6697	42449	23.6697	54053
23.6902	33848.3	23.6902	42442	23.6902	53603
23.7106	33881.3	23.7106	42465	23.7106	53900
23.7311	33864.3	23.7311	42474	23.7311	54071
23.7516	33868.3	23.7516	42513	23.7516	53648
23.772	33864.3	23.772	42466	23.772	53765
23.7925	33847.3	23.7925	42462	23.7925	53576
23.813	33887.3	23.813	42514	23.813	54008
23.8335	33908.3	23.8335	42472	23.8335	54305
23.8539	33909.3	23.8539	42525	23.8539	53990
23.8744	33925.3	23.8744	42485	23.8744	54440
23.8949	33931.3	23.8949	42537	23.8949	54656
23.9153	33951.3	23.9153	42564	23.9153	55151
23.9358	33979.3	23.9358	42575	23.9358	54737
23.9563	33946.3	23.9563	42581	23.9563	54773
23.9768	33933.3	23.9768	42544	23.9768	54917
23.9972	33953.3	23.9972	42572	23.9972	55286
24.0177	33936.3	24.0177	42547	24.0177	54719
24.0382	33912.3	24.0382	42455	24.0382	54125
24.0586	33922.3	24.0586	42510	24.0586	54566
24.0791	33965.3	24.0791	42474	24.0791	54116
24.0996	33948.3	24.0996	42480	24.0996	54341
24.1201	33965.3	24.1201	42495	24.1201	53702
24.1405	34027.3	24.1405	42532	24.1405	54098
24.161	34050.3	24.161	42482	24.161	53531
24.1815	34104.3	24.1815	42501	24.1815	54089
24.2019	34124.3	24.2019	42540	24.2019	54233
24.2224	34205.3	24.2224	42549	24.2224	53153
24.2429	34314.3	24.2429	42566	24.2429	54251
24.2633	34400.3	24.2633	42519	24.2633	54125
24.2838	34491.3	24.2838	42525	24.2838	54134
24.3043	34608.3	24.3043	42523	24.3043	54287
24.3248	34717.3	24.3248	42516	24.3248	54269
24.3452	35065.3	24.3452	42559	24.3452	53648
24.3657	35321.3	24.3657	42546	24.3657	53927
24.3862	35577.3	24.3862	42558	24.3862	54782
24.4066	35911.3	24.4066	42558	24.4066	54206
24.4271	36112.3	24.4271	42607	24.4271	54242
24.4476	36445.3	24.4476	42557	24.4476	53963
24.4681	36719.3	24.4681	42676	24.4681	54431
24.4885	36953.3	24.4885	42722	24.4885	54395
24.509	36669.3	24.509	42721	24.509	54377
24.5295	35992.3	24.5295	42728	24.5295	53846
24.5499	35468.3	24.5499	42684	24.5499	54044
24.5704	35013.3	24.5704	42734	24.5704	54206
24.5909	34605.3	24.5909	42719	24.5909	54512
24.6114	34274.3	24.6114	42826	24.6114	54071
24.6318	34089.3	24.6318	42778	24.6318	54224
24.6523	34025.3	24.6523	42852	24.6523	54350
24.6728	33973.3	24.6728	42834	24.6728	54332
24.6932	33972.3	24.6932	42917	24.6932	54215
24.7137	33938.3	24.7137	42886	24.7137	55106
24.7342	33923.3	24.7342	42807	24.7342	54791
24.7547	33924.3	24.7547	42758	24.7547	54557
24.7751	33904.3	24.7751	42788	24.7751	54800
24.7956	33896.3	24.7956	42708	24.7956	54980
24.8161	33903.3	24.8161	42654	24.8161	54134
24.8365	33893.3	24.8365	42696	24.8365	54323
24.857	33928.3	24.857	42688	24.857	54575
24.8775	33907.3	24.8775	42756	24.8775	54512
24.898	33890.3	24.898	42807	24.898	54953
24.9184	33925.3	24.9184	42851	24.9184	54629
24.9389	33900.3	24.9389	42820	24.9389	54863
24.9594	33902.3	24.9594	42731	24.9594	55196
24.9798	33872.3	24.9798	42822	24.9798	54539
25.0003	33877.3	25.0003	42718	25.0003	54179
25.0208	33903.3	25.0208	42708	25.0208	54575
25.0412	33915.3	25.0412	42684	25.0412	54125
25.0617	33931.3	25.0617	42700	25.0617	54449
25.0822	33904.3	25.0822	42626	25.0822	53900
25.1027	33873.3	25.1027	42625	25.1027	54359
25.1231	33919.3	25.1231	42562	25.1231	54602
25.1436	33936.3	25.1436	42597	25.1436	54044
25.1641	33898.3	25.1641	42559	25.1641	54026
25.1845	33914.3	25.1845	42637	25.1845	53981
25.205	33957.3	25.205	42659	25.205	54215
25.2255	33955.3	25.2255	42606	25.2255	54287
25.246	33956.3	25.246	42656	25.246	54350
25.2664	33994.3	25.2664	42674	25.2664	54179
25.2869	34043.3	25.2869	42680	25.2869	54350
25.3074	34072.3	25.3074	42724	25.3074	54485
25.3278	34103.3	25.3278	42773	25.3278	54719
25.3483	34217.3	25.3483	42717	25.3483	54845
25.3688	34246.3	25.3688	42821	25.3688	54539
25.3893	34276.3	25.3893	42844	25.3893	54854
25.4097	34342.3	25.4097	42920	25.4097	55178
25.4302	34398.3	25.4302	42916	25.4302	55124
25.4507	34524.3	25.4507	43035	25.4507	55322
25.4711	34625.3	25.4711	43037	25.4711	55061
25.4916	34733.3	25.4916	43131	25.4916	55241
25.5121	34918.3	25.5121	43108	25.5121	55079
25.5326	35025.3	25.5326	43206	25.5326	55619
25.553	35235.3	25.553	43306	25.553	55412
25.5735	35294.3	25.5735	43414	25.5735	55133
25.594	35421.3	25.594	43417	25.594	54980
25.6144	35324.3	25.6144	43553	25.6144	55421
25.6349	34982.3	25.6349	43692	25.6349	55574
25.6554	34701.3	25.6554	43888	25.6554	55511
25.6759	34501.3	25.6759	43838	25.6759	55097
25.6963	34351.3	25.6963	44006	25.6963	55475
25.7168	34135.3	25.7168	43994	25.7168	55169
25.7373	34046.3	25.7373	43971	25.7373	55070
25.7577	33966.3	25.7577	43948	25.7577	55844
25.7782	33992.3	25.7782	43918	25.7782	55070
25.7987	33946.3	25.7987	43818	25.7987	54638
25.8191	33959.3	25.8191	43656	25.8191	55070
25.8396	33944.3	25.8396	43550	25.8396	55025
25.8601	33934.3	25.8601	43427	25.8601	55052
25.8806	33917.3	25.8806	43352	25.8806	54665
25.901	33972.3	25.901	43270	25.901	54530
25.9215	33928.3	25.9215	43090	25.9215	54665
25.942	33962.3	25.942	43037	25.942	55079
25.9624	33923.3	25.9624	43023	25.9624	55439
25.9829	33912.3	25.9829	42941	25.9829	54728
26.0034	33938.3	26.0034	42902	26.0034	54521
26.0239	33903.3	26.0239	42879	26.0239	54548
26.0443	33943.3	26.0443	42847	26.0443	54638
26.0648	33924.3	26.0648	42767	26.0648	54467
26.0853	33930.3	26.0853	42725	26.0853	54710
26.1057	33935.3	26.1057	42734	26.1057	54350
26.1262	33958.3	26.1262	42654	26.1262	54431
26.1467	33948.3	26.1467	42660	26.1467	54719
26.1672	33963.3	26.1672	42653	26.1672	55007
26.1876	33968.3	26.1876	42552	26.1876	54512
26.2081	33970.3	26.2081	42534	26.2081	54557
26.2286	33986.3	26.2286	42539	26.2286	54458
26.249	34012.3	26.249	42571	26.249	54368
26.2695	34054.3	26.2695	42562	26.2695	54458
26.29	34157.3	26.29	42533	26.29	54440
26.3105	34174.3	26.3105	42640	26.3105	54656
26.3309	34270.3	26.3309	42606	26.3309	54242
26.3514	34338.3	26.3514	42631	26.3514	54458
26.3719	34431.3	26.3719	42642	26.3719	54899
26.3923	34532.3	26.3923	42636	26.3923	54854
26.4128	34675.3	26.4128	42664	26.4128	54710
26.4333	34718.3	26.4333	42660	26.4333	55097
26.4538	34968.3	26.4538	42632	26.4538	55790
26.4742	35122.3	26.4742	42573	26.4742	55277
26.4947	35376.3	26.4947	42558	26.4947	54674
26.5152	35708.3	26.5152	42591	26.5152	55187
26.5356	36160.3	26.5356	42559	26.5356	54665
26.5561	36374.3	26.5561	42564	26.5561	54485
26.5766	36871.3	26.5766	42540	26.5766	54719
26.597	37337.3	26.597	42521	26.597	54980
26.6175	37801.3	26.6175	42601	26.6175	53954
26.638	38246.3	26.638	42552	26.638	54143
26.6585	38332.3	26.6585	42608	26.6585	54485
26.6789	38233.3	26.6789	42589	26.6789	53891
26.6994	37244.3	26.6994	42523	26.6994	54629
26.7199	36416.3	26.7199	42554	26.7199	54485
26.7403	35854.3	26.7403	42493	26.7403	54404
26.7608	35207.3	26.7608	42514	26.7608	54566
26.7813	34674.3	26.7813	42513	26.7813	54422
26.8018	34349.3	26.8018	42536	26.8018	53999
26.8222	34173.3	26.8222	42464	26.8222	54386
26.8427	34122.3	26.8427	42531	26.8427	53657
26.8632	34031.3	26.8632	42554	26.8632	54305
26.8836	33997.3	26.8836	42510	26.8836	54080
26.9041	34009.3	26.9041	42487	26.9041	54008
26.9246	34031.3	26.9246	42458	26.9246	54044
26.9451	33975.3	26.9451	42509	26.9451	54269
26.9655	33987.3	26.9655	42495	26.9655	53945
26.986	33948.3	26.986	42528	26.986	54485
27.0065	33957.3	27.0065	42491	27.0065	54431
27.0269	33937.3	27.0269	42520	27.0269	53981
27.0474	33924.3	27.0474	42579	27.0474	54287
27.0679	33941.3	27.0679	42592	27.0679	54458
27.0884	33959.3	27.0884	42628	27.0884	54476
27.1088	33928.3	27.1088	42649	27.1088	54683
27.1293	33941.3	27.1293	42627	27.1293	54764
27.1498	33897.3	27.1498	42636	27.1498	54530
27.1702	33928.3	27.1702	42553	27.1702	54035
27.1907	33900.3	27.1907	42585	27.1907	54512
27.2112	33923.3	27.2112	42626	27.2112	53810
27.2317	33907.3	27.2317	42545	27.2317	54449
27.2521	33892.3	27.2521	42605	27.2521	54044
27.2726	33895.3	27.2726	42549	27.2726	54242
27.2931	33897.3	27.2931	42507	27.2931	53819
27.3135	33907.3	27.3135	42576	27.3135	54359
27.334	33924.3	27.334	42525	27.334	54359
27.3545	33901.3	27.3545	42509	27.3545	54827
27.3749	33918.3	27.3749	42482	27.3749	54485
27.3954	33875.3	27.3954	42514	27.3954	54719
27.4159	33888.3	27.4159	42502	27.4159	54431
27.4364	33895.3	27.4364	42416	27.4364	54125
27.4568	33910.3	27.4568	42480	27.4568	54152
27.4773	33899.3	27.4773	42488	27.4773	53999
27.4978	33876.3	27.4978	42464	27.4978	54053
27.5182	33878.3	27.5182	42514	27.5182	54125
27.5387	33907.3	27.5387	42564	27.5387	54593
27.5592	33894.3	27.5592	42519	27.5592	54476
27.5797	33893.3	27.5797	42493	27.5797	54026
27.6001	33921.3	27.6001	42601	27.6001	54251
27.6206	33901.3	27.6206	42584	27.6206	54611
27.6411	33908.3	27.6411	42638	27.6411	54116
27.6615	33884.3	27.6615	42626	27.6615	54179
27.682	33870.3	27.682	42693	27.682	54494
27.7025	33919.3	27.7025	42695	27.7025	54179
27.723	33892.3	27.723	42768	27.723	54458
27.7434	33912.3	27.7434	42935	27.7434	54647
27.7639	33888.3	27.7639	42944	27.7639	55034
27.7844	33895.3	27.7844	42996	27.7844	55187
27.8048	33893.3	27.8048	43100	27.8048	55223
27.8253	33861.3	27.8253	43076	27.8253	55655
27.8458	33852.3	27.8458	43032	27.8458	55781
27.8663	33870.3	27.8663	43021	27.8663	56447
27.8867	33861.3	27.8867	42910	27.8867	56114
27.9072	33872.3	27.9072	42825	27.9072	55898
27.9277	33889.3	27.9277	42817	27.9277	55394
27.9481	33853.3	27.9481	42691	27.9481	55421
27.9686	33858.3	27.9686	42652	27.9686	55196
27.9891	33869.3	27.9891	42592	27.9891	54962
28.0096	33861.3	28.0096	42629	28.0096	53900
28.03	33864.3	28.03	42526	28.03	54440
28.0505	33867.3	28.0505	42533	28.0505	54089
28.071	33855.3	28.071	42492	28.071	54404
28.0914	33880.3	28.0914	42539	28.0914	54746
28.1119	33875.3	28.1119	42461	28.1119	54728
28.1324	33884.3	28.1324	42473	28.1324	54026
28.1528	33898.3	28.1528	42464	28.1528	53990
28.1733	33867.3	28.1733	42435	28.1733	54143
28.1938	33836.3	28.1938	42466	28.1938	54017
28.2143	33886.3	28.2143	42402	28.2143	53621
28.2347	33872.3	28.2347	42487	28.2347	54026
28.2552	33879.3	28.2552	42450	28.2552	53936
28.2757	33860.3	28.2757	42496	28.2757	54215
28.2961	33882.3	28.2961	42452	28.2961	54098
28.3166	33911.3	28.3166	42500	28.3166	54521
28.3371	33899.3	28.3371	42423	28.3371	53837
28.3576	33922.3	28.3576	42451	28.3576	54008
28.378	33928.3	28.378	42455	28.378	53936
28.3985	33921.3	28.3985	42370	28.3985	54044
28.419	33953.3	28.419	42497	28.419	53684
28.4394	33942.3	28.4394	42415	28.4394	54584
28.4599	33972.3	28.4599	42439	28.4599	53774
28.4804	33956.3	28.4804	42452	28.4804	54062
28.5009	33989.3	28.5009	42451	28.5009	53684
28.5213	34034.3	28.5213	42448	28.5213	54053
28.5418	34055.3	28.5418	42433	28.5418	53828
28.5623	34065.3	28.5623	42423	28.5623	53612
28.5827	34128.3	28.5827	42468	28.5827	53855
28.6032	34153.3	28.6032	42467	28.6032	54143
28.6237	34178.3	28.6237	42467	28.6237	53576
28.6442	34276.3	28.6442	42521	28.6442	54053
28.6646	34300.3	28.6646	42465	28.6646	54233
28.6851	34294.3	28.6851	42450	28.6851	54260
28.7056	34217.3	28.7056	42476	28.7056	53828
28.726	34146.3	28.726	42550	28.726	53783
28.7465	34104.3	28.7465	42544	28.7465	54413
28.767	34054.3	28.767	42477	28.767	54161
28.7874	34030.3	28.7874	42473	28.7874	54323
28.8079	33950.3	28.8079	42498	28.8079	54395
28.8284	33961.3	28.8284	42502	28.8284	54089
28.8489	33916.3	28.8489	42557	28.8489	54350
28.8693	33890.3	28.8693	42553	28.8693	54386
28.8898	33920.3	28.8898	42582	28.8898	54152
28.9103	33925.3	28.9103	42563	28.9103	54278
28.9307	33915.3	28.9307	42601	28.9307	54683
28.9512	33916.3	28.9512	42630	28.9512	54539
28.9717	33933.3	28.9717	42731	28.9717	54665
28.9922	33916.3	28.9922	42763	28.9922	54431
29.0126	33891.3	29.0126	42871	29.0126	54116
29.0331	33895.3	29.0331	43076	29.0331	54359
29.0536	33947.3	29.0536	43105	29.0536	54287
29.074	33935.3	29.074	43207	29.074	54341
29.0945	33914.3	29.0945	43212	29.0945	55178
29.115	33938.3	29.115	43169	29.115	55448
29.1355	33957.3	29.1355	43184	29.1355	55817
29.1559	33962.3	29.1559	43099	29.1559	56303
29.1764	33960.3	29.1764	42929	29.1764	55979
29.1969	33964.3	29.1969	42925	29.1969	56141
29.2173	33966.3	29.2173	42756	29.2173	56528
29.2378	34011.3	29.2378	42698	29.2378	56069
29.2583	34057.3	29.2583	42728	29.2583	56321
29.2788	34074.3	29.2788	42660	29.2788	56690
29.2992	34126.3	29.2992	42697	29.2992	55394
29.3197	34151.3	29.3197	42600	29.3197	56303
29.3402	34213.3	29.3402	42600	29.3402	55187
29.3606	34223.3	29.3606	42544	29.3606	55520
29.3811	34268.3	29.3811	42577	29.3811	54962
29.4016	34345.3	29.4016	42562	29.4016	54683
29.4221	34489.3	29.4221	42508	29.4221	54584
29.4425	34514.3	29.4425	42552	29.4425	54395
29.463	34698.3	29.463	42488	29.463	54521
29.4835	34818.3	29.4835	42500	29.4835	54134
29.5039	35056.3	29.5039	42566	29.5039	54584
29.5244	35207.3	29.5244	42508	29.5244	54971
29.5449	35406.3	29.5449	42586	29.5449	54269
29.5653	35665.3	29.5653	42624	29.5653	55034
29.5858	35870.3	29.5858	42580	29.5858	54539
29.6063	36168.3	29.6063	42749	29.6063	54728
29.6268	36306.3	29.6268	42773	29.6268	55286
29.6472	36347.3	29.6472	42818	29.6472	55214
29.6677	36063.3	29.6677	42822	29.6677	54926
29.6882	35561.3	29.6882	42809	29.6882	54800
29.7086	35218.3	29.7086	42836	29.7086	54980
29.7291	34983.3	29.7291	42831	29.7291	54629
29.7496	34662.3	29.7496	42813	29.7496	54413
29.7701	34347.3	29.7701	42713	29.7701	54377
29.7905	34188.3	29.7905	42673	29.7905	54431
29.811	34071.3	29.811	42603	29.811	54764
29.8315	34005.3	29.8315	42574	29.8315	54431
29.8519	34017.3	29.8519	42599	29.8519	54503
29.8724	33978.3	29.8724	42510	29.8724	54044
29.8929	33979.3	29.8929	42471	29.8929	54161
29.9134	33963.3	29.9134	42473	29.9134	53873
29.9338	33945.3	29.9338	42522	29.9338	53900
29.9543	33959.3	29.9543	42504	29.9543	54251
29.9748	33944.3	29.9748	42495	29.9748	53693
29.9952	33976.3	29.9952	42455	29.9952	53999
30.0157	33945.3	30.0157	42507	30.0157	54656
30.0362	33943.3	30.0362	42537	30.0362	54071
30.0567	33941.3	30.0567	42556	30.0567	54053
30.0771	33949.3	30.0771	42487	30.0771	54026
30.0976	33977.3	30.0976	42564	30.0976	54350
30.1181	34004.3	30.1181	42481	30.1181	54251
30.1385	33970.3	30.1385	42522	30.1385	54620
30.159	34014.3	30.159	42493	30.159	54458
30.1795	34023.3	30.1795	42510	30.1795	54458
30.2	34049.3	30.2	42491	30.2	53846
30.2204	34073.3	30.2204	42521	30.2204	53972
30.2409	34100.3	30.2409	42505	30.2409	54899
30.2614	34140.3	30.2614	42555	30.2614	54809
30.2818	34178.3	30.2818	42517	30.2818	54674
30.3023	34225.3	30.3023	42492	30.3023	54935
30.3228	34277.3	30.3228	42537	30.3228	54629
30.3432	34337.3	30.3432	42490	30.3432	54908
30.3637	34337.3	30.3637	42527	30.3637	54476
30.3842	34454.3	30.3842	42458	30.3842	54035
30.4047	34539.3	30.4047	42476	30.4047	54539
30.4251	34604.3	30.4251	42415	30.4251	53909
30.4456	34750.3	30.4456	42448	30.4456	54629
30.4661	34886.3	30.4661	42459	30.4661	54431
30.4865	35047.3	30.4865	42500	30.4865	54530
30.507	35185.3	30.507	42483	30.507	53945
30.5275	35343.3	30.5275	42454	30.5275	54125
30.548	35477.3	30.548	42467	30.548	54575
30.5684	35634.3	30.5684	42482	30.5684	53747
30.5889	35589.3	30.5889	42496	30.5889	54017
30.6094	35313.3	30.6094	42526	30.6094	54287
30.6298	35015.3	30.6298	42519	30.6298	53792
30.6503	34804.3	30.6503	42491	30.6503	53846
30.6708	34620.3	30.6708	42530	30.6708	54737
30.6913	34382.3	30.6913	42495	30.6913	54467
30.7117	34187.3	30.7117	42475	30.7117	54044
30.7322	34110.3	30.7322	42527	30.7322	54800
30.7527	34031.3	30.7527	42467	30.7527	54566
30.7731	34035.3	30.7731	42475	30.7731	53819
30.7936	33965.3	30.7936	42482	30.7936	54017
30.8141	33973.3	30.8141	42523	30.8141	54125
30.8346	33961.3	30.8346	42492	30.8346	54098
30.855	33928.3	30.855	42492	30.855	53927
30.8755	33953.3	30.8755	42565	30.8755	54359
30.896	33954.3	30.896	42571	30.896	54503
30.9164	33966.3	30.9164	42533	30.9164	54161
30.9369	33943.3	30.9369	42567	30.9369	54395
30.9574	33945.3	30.9574	42626	30.9574	54458
30.9779	33940.3	30.9779	42630	30.9779	54539
30.9983	33965.3	30.9983	42565	30.9983	54620
31.0188	33938.3	31.0188	42543	31.0188	54422
31.0393	33949.3	31.0393	42505	31.0393	54674
31.0597	33948.3	31.0597	42536	31.0597	54881
31.0802	33996.3	31.0802	42458	31.0802	53828
31.1007	33977.3	31.1007	42456	31.1007	54935
31.1211	33954.3	31.1211	42440	31.1211	54395
31.1416	34000.3	31.1416	42393	31.1416	54647
31.1621	34012.3	31.1621	42447	31.1621	54674
31.1826	34051.3	31.1826	42407	31.1826	54314
31.203	34088.3	31.203	42414	31.203	54386
31.2235	34158.3	31.2235	42430	31.2235	54386
31.244	34156.3	31.244	42376	31.244	54422
31.2644	34238.3	31.2644	42432	31.2644	54377
31.2849	34257.3	31.2849	42381	31.2849	54431
31.3054	34314.3	31.3054	42441	31.3054	54386
31.3259	34421.3	31.3259	42451	31.3259	54350
31.3463	34535.3	31.3463	42428	31.3463	54161
31.3668	34701.3	31.3668	42510	31.3668	54566
31.3873	34739.3	31.3873	42415	31.3873	54152
31.4077	34841.3	31.4077	42478	31.4077	54035
31.4282	34916.3	31.4282	42465	31.4282	54944
31.4487	35067.3	31.4487	42471	31.4487	55223
31.4692	35152.3	31.4692	42476	31.4692	54710
31.4896	35169.3	31.4896	42553	31.4896	54890
31.5101	35134.3	31.5101	42576	31.5101	55097
31.5306	34849.3	31.5306	42620	31.5306	55925
31.551	34598.3	31.551	42628	31.551	55304
31.5715	34493.3	31.5715	42603	31.5715	55655
31.592	34429.3	31.592	42628	31.592	55214
31.6125	34218.3	31.6125	42641	31.6125	56033
31.6329	34072.3	31.6329	42666	31.6329	56636
31.6534	34054.3	31.6534	42740	31.6534	56438
31.6739	33989.3	31.6739	42770	31.6739	56951
31.6943	33932.3	31.6943	42870	31.6943	57950
31.7148	33965.3	31.7148	42993	31.7148	58706
31.7353	33991.3	31.7353	43130	31.7353	59300
31.7558	33926.3	31.7558	42977	31.7558	60488
31.7762	33933.3	31.7762	42932	31.7762	59588
31.7967	33919.3	31.7967	42828	31.7967	59534
31.8172	33943.3	31.8172	42861	31.8172	58427
31.8376	33943.3	31.8376	42854	31.8376	58553
31.8581	33904.3	31.8581	42721	31.8581	58301
31.8786	33952.3	31.8786	42718	31.8786	57806
31.899	33932.3	31.899	42658	31.899	56510
31.9195	33971.3	31.9195	42684	31.9195	56438
31.94	33960.3	31.94	42660	31.94	56258
31.9605	33947.3	31.9605	42735	31.9605	55745
31.9809	33963.3	31.9809	42717	31.9809	55655
32.0014	33987.3	32.0014	42768	32.0014	55862
32.0219	34067.3	32.0219	42709	32.0219	55565
32.0423	34086.3	32.0423	42748	32.0423	55601
32.0628	34090.3	32.0628	42774	32.0628	55286
32.0833	34128.3	32.0833	42765	32.0833	55358
32.1038	34138.3	32.1038	42714	32.1038	55241
32.1242	34224.3	32.1242	42737	32.1242	55205
32.1447	34288.3	32.1447	42652	32.1447	55115
32.1652	34320.3	32.1652	42637	32.1652	54836
32.1856	34400.3	32.1856	42585	32.1856	54431
32.2061	34540.3	32.2061	42562	32.2061	54305
32.2266	34623.3	32.2266	42593	32.2266	54431
32.2471	34723.3	32.2471	42524	32.2471	54737
32.2675	34835.3	32.2675	42541	32.2675	54197
32.288	34953.3	32.288	42539	32.288	54350
32.3085	35111.3	32.3085	42537	32.3085	54494
32.3289	35258.3	32.3289	42492	32.3289	54107
32.3494	35402.3	32.3494	42568	32.3494	54161
32.3699	35531.3	32.3699	42515	32.3699	54224
32.3904	35434.3	32.3904	42535	32.3904	54422
32.4108	35134.3	32.4108	42495	32.4108	54818
32.4313	34803.3	32.4313	42556	32.4313	54431
32.4518	34688.3	32.4518	42508	32.4518	54413
32.4722	34504.3	32.4722	42502	32.4722	54233
32.4927	34326.3	32.4927	42490	32.4927	54179
32.5132	34131.3	32.5132	42507	32.5132	54377
32.5337	34037.3	32.5337	42528	32.5337	54350
32.5541	34001.3	32.5541	42532	32.5541	54089
32.5746	33978.3	32.5746	42542	32.5746	53873
32.5951	33983.3	32.5951	42579	32.5951	54755
32.6155	33961.3	32.6155	42563	32.6155	53720
32.636	33917.3	32.636	42579	32.636	53747
32.6565	33931.3	32.6565	42511	32.6565	54179
32.6769	33926.3	32.6769	42586	32.6769	54422
32.6974	33920.3	32.6974	42561	32.6974	54008
32.7179	33927.3	32.7179	42556	32.7179	54755
32.7384	33910.3	32.7384	42593	32.7384	54683
32.7588	33928.3	32.7588	42614	32.7588	54953
32.7793	33924.3	32.7793	42685	32.7793	54566
32.7998	33937.3	32.7998	42686	32.7998	54665
32.8202	33926.3	32.8202	42728	32.8202	54629
32.8407	33916.3	32.8407	42776	32.8407	54710
32.8612	33931.3	32.8612	42750	32.8612	54638
32.8817	33919.3	32.8817	42728	32.8817	54512
32.9021	33897.3	32.9021	42693	32.9021	53792
32.9226	33935.3	32.9226	42631	32.9226	54728
32.9431	33935.3	32.9431	42619	32.9431	54143
32.9635	33945.3	32.9635	42589	32.9635	54314
32.984	33925.3	32.984	42564	32.984	54098
33.0045	33927.3	33.0045	42562	33.0045	54143
33.025	33937.3	33.025	42527	33.025	54368
33.0454	33903.3	33.0454	42504	33.0454	54080
33.0659	33978.3	33.0659	42533	33.0659	54242
33.0864	33977.3	33.0864	42524	33.0864	54197
33.1068	33974.3	33.1068	42543	33.1068	54098
33.1273	34010.3	33.1273	42466	33.1273	53378
33.1478	34034.3	33.1478	42520	33.1478	54251
33.1683	34087.3	33.1683	42500	33.1683	54026
33.1887	34070.3	33.1887	42603	33.1887	54251
33.2092	34109.3	33.2092	42576	33.2092	53324
33.2297	34132.3	33.2297	42561	33.2297	53864
33.2501	34102.3	33.2501	42617	33.2501	54278
33.2706	34069.3	33.2706	42657	33.2706	54071
33.2911	34037.3	33.2911	42659	33.2911	54233
33.3115	34043.3	33.3115	42722	33.3115	54215
33.332	34024.3	33.332	42731	33.332	54413
33.3525	33980.3	33.3525	42801	33.3525	54332
33.373	33933.3	33.373	42909	33.373	53900
33.3934	33921.3	33.3934	42979	33.3934	54386
33.4139	33894.3	33.4139	43081	33.4139	54512
33.4344	33897.3	33.4344	43133	33.4344	54143
33.4548	33904.3	33.4548	43162	33.4548	54359
33.4753	33913.3	33.4753	43258	33.4753	54989
33.4958	33902.3	33.4958	43224	33.4958	54602
33.5163	33896.3	33.5163	43283	33.5163	54647
33.5367	33903.3	33.5367	43241	33.5367	54980
33.5572	33911.3	33.5572	43191	33.5572	54521
33.5777	33917.3	33.5777	43139	33.5777	54656
33.5981	33925.3	33.5981	43192	33.5981	54647
33.6186	33876.3	33.6186	43038	33.6186	54917
33.6391	33909.3	33.6391	42969	33.6391	54503
33.6596	33932.3	33.6596	43016	33.6596	54899
33.68	33913.3	33.68	42915	33.68	54467
33.7005	33920.3	33.7005	42889	33.7005	54629
33.721	33956.3	33.721	42981	33.721	54620
33.7414	33986.3	33.7414	42856	33.7414	54845
33.7619	33971.3	33.7619	42821	33.7619	54008
33.7824	33991.3	33.7824	42778	33.7824	54296
33.8029	33980.3	33.8029	42781	33.8029	55025
33.8233	34013.3	33.8233	42692	33.8233	54656
33.8438	34033.3	33.8438	42701	33.8438	54296
33.8643	34059.3	33.8643	42737	33.8643	53936
33.8847	34077.3	33.8847	42651	33.8847	53954
33.9052	34082.3	33.9052	42692	33.9052	54296
33.9257	34143.3	33.9257	42700	33.9257	54170
33.9462	34168.3	33.9462	42630	33.9462	54359
33.9666	34209.3	33.9666	42634	33.9666	54611
33.9871	34301.3	33.9871	42625	33.9871	54755
34.0076	34352.3	34.0076	42611	34.0076	54836
34.028	34369.3	34.028	42602	34.028	54521
34.0485	34433.3	34.0485	42560	34.0485	54350
34.069	34463.3	34.069	42612	34.069	55142
34.0894	34466.3	34.0894	42631	34.0894	54935
34.1099	34379.3	34.1099	42560	34.1099	54512
34.1304	34242.3	34.1304	42628	34.1304	54377
34.1509	34193.3	34.1509	42553	34.1509	55232
34.1713	34162.3	34.1713	42573	34.1713	54404
34.1918	34121.3	34.1918	42585	34.1918	54989
34.2123	34020.3	34.2123	42567	34.2123	55304
34.2327	34021.3	34.2327	42660	34.2327	54827
34.2532	33950.3	34.2532	42628	34.2532	54863
34.2737	33951.3	34.2737	42670	34.2737	55232
34.2942	33947.3	34.2942	42678	34.2942	55520
34.3146	33926.3	34.3146	42710	34.3146	55907
34.3351	33916.3	34.3351	42780	34.3351	56060
34.3556	33909.3	34.3556	42849	34.3556	56564
34.376	33921.3	34.376	43000	34.376	56978
34.3965	33962.3	34.3965	43087	34.3965	57932
34.417	33945.3	34.417	43051	34.417	57959
34.4375	33983.3	34.4375	42892	34.4375	58661
34.4579	33970.3	34.4579	42862	34.4579	58823
34.4784	33936.3	34.4784	42907	34.4784	57779
34.4989	33951.3	34.4989	42803	34.4989	58013
34.5193	33987.3	34.5193	42790	34.5193	57653
34.5398	33978.3	34.5398	42656	34.5398	57194
34.5603	34027.3	34.5603	42649	34.5603	56906
34.5808	34021.3	34.5808	42617	34.5808	56195
34.6012	34091.3	34.6012	42588	34.6012	56384
34.6217	34162.3	34.6217	42561	34.6217	55421
34.6422	34195.3	34.6422	42592	34.6422	55790
34.6626	34203.3	34.6626	42559	34.6626	55727
34.6831	34321.3	34.6831	42545	34.6831	55205
34.7036	34402.3	34.7036	42527	34.7036	54890
34.7241	34444.3	34.7241	42564	34.7241	55511
34.7445	34538.3	34.7445	42593	34.7445	55250
34.765	34623.3	34.765	42574	34.765	55106
34.7855	34767.3	34.7855	42621	34.7855	54728
34.8059	34927.3	34.8059	42549	34.8059	54422
34.8264	35096.3	34.8264	42642	34.8264	55151
34.8469	35211.3	34.8469	42625	34.8469	55178
34.8673	35279.3	34.8673	42659	34.8673	54773
34.8878	35499.3	34.8878	42626	34.8878	55196
34.9083	35511.3	34.9083	42656	34.9083	54980
34.9288	35394.3	34.9288	42705	34.9288	55079
34.9492	35187.3	34.9492	42675	34.9492	54926
34.9697	34931.3	34.9697	42697	34.9697	55016
34.9902	34772.3	34.9902	42741	34.9902	55412
35.0106	34637.3	35.0106	42709	35.0106	54791
35.0311	34459.3	35.0311	42696	35.0311	54737
35.0516	34249.3	35.0516	42703	35.0516	55115
35.0721	34120.3	35.0721	42683	35.0721	55034
35.0925	34037.3	35.0925	42755	35.0925	55268
35.113	33993.3	35.113	42676	35.113	55295
35.1335	33984.3	35.1335	42738	35.1335	55376
35.1539	33970.3	35.1539	42694	35.1539	55448
35.1744	33931.3	35.1744	42663	35.1744	55736
35.1949	33963.3	35.1949	42763	35.1949	55691
35.2154	33948.3	35.2154	42724	35.2154	55664
35.2358	33937.3	35.2358	42726	35.2358	55511
35.2563	33913.3	35.2563	42758	35.2563	55979
35.2768	33888.3	35.2768	42689	35.2768	56339
35.2972	33914.3	35.2972	42719	35.2972	55547
35.3177	33904.3	35.3177	42715	35.3177	55898
35.3382	33887.3	35.3382	42701	35.3382	55997
35.3587	33904.3	35.3587	42680	35.3587	55394
35.3791	33921.3	35.3791	42700	35.3791	55718
35.3996	33900.3	35.3996	42688	35.3996	56411
35.4201	33906.3	35.4201	42712	35.4201	55988
35.4405	33901.3	35.4405	42672	35.4405	56069
35.461	33927.3	35.461	42624	35.461	56033
35.4815	33943.3	35.4815	42684	35.4815	55835
35.502	33944.3	35.502	42638	35.502	55898
35.5224	33976.3	35.5224	42677	35.5224	56294
35.5429	33967.3	35.5429	42653	35.5429	56708
35.5634	33985.3	35.5634	42672	35.5634	56609
35.5838	33985.3	35.5838	42699	35.5838	55979
35.6043	33980.3	35.6043	42657	35.6043	56348
35.6248	34026.3	35.6248	42640	35.6248	56087
35.6452	34032.3	35.6452	42605	35.6452	56303
35.6657	34057.3	35.6657	42592	35.6657	56222
35.6862	34062.3	35.6862	42600	35.6862	55745
35.7067	34039.3	35.7067	42548	35.7067	56465
35.7271	34091.3	35.7271	42656	35.7271	56969
35.7476	34067.3	35.7476	42561	35.7476	56663
35.7681	33999.3	35.7681	42588	35.7681	56510
35.7885	33993.3	35.7885	42578	35.7885	56384
35.809	33955.3	35.809	42622	35.809	56132
35.8295	33959.3	35.8295	42619	35.8295	56393
35.85	33970.3	35.85	42625	35.85	56447
35.8704	33910.3	35.8704	42596	35.8704	56402
35.8909	33933.3	35.8909	42594	35.8909	56213
35.9114	33907.3	35.9114	42570	35.9114	56924
35.9318	33874.3	35.9318	42614	35.9318	57167
35.9523	33890.3	35.9523	42649	35.9523	56384
35.9728	33877.3	35.9728	42663	35.9728	56222
35.9933	33890.3	35.9933	42706	35.9933	56870
36.0137	33911.3	36.0137	42678	36.0137	56780
36.0342	33895.3	36.0342	42707	36.0342	56771
36.0547	33900.3	36.0547	42773	36.0547	56321
36.0751	33912.3	36.0751	42849	36.0751	57392
36.0956	33922.3	36.0956	42876	36.0956	58292
36.1161	33916.3	36.1161	42914	36.1161	58544
36.1366	33925.3	36.1366	43045	36.1366	59030
36.157	33964.3	36.157	43218	36.157	60164
36.1775	33964.3	36.1775	43340	36.1775	61793
36.198	34008.3	36.198	43533	36.198	63035
36.2184	34069.3	36.2184	43508	36.2184	63728
36.2389	34089.3	36.2389	43397	36.2389	65096
36.2594	34080.3	36.2594	43344	36.2594	64511
36.2799	34139.3	36.2799	43369	36.2799	65006
36.3003	34226.3	36.3003	43341	36.3003	63341
36.3208	34231.3	36.3208	43264	36.3208	62162
36.3413	34302.3	36.3413	43161	36.3413	62252
36.3617	34368.3	36.3617	43075	36.3617	60983
36.3822	34466.3	36.3822	43075	36.3822	60641
36.4027	34493.3	36.4027	43021	36.4027	59399
36.4231	34626.3	36.4231	43055	36.4231	58571
36.4436	34734.3	36.4436	43080	36.4436	57887
36.4641	34734.3	36.4641	43001	36.4641	57878
36.4846	34871.3	36.4846	43047	36.4846	57851
36.505	34963.3	36.505	43020	36.505	57347
36.5255	34892.3	36.5255	42994	36.5255	56843
36.546	34774.3	36.546	43005	36.546	56258
36.5664	34585.3	36.5664	42950	36.5664	56969
36.5869	34457.3	36.5869	42903	36.5869	56240
36.6074	34331.3	36.6074	42892	36.6074	55898
36.6279	34305.3	36.6279	42856	36.6279	55970
36.6483	34212.3	36.6483	42830	36.6483	56087
36.6688	34097.3	36.6688	42790	36.6688	55925
36.6893	33979.3	36.6893	42779	36.6893	55835
36.7097	33931.3	36.7097	42768	36.7097	55565
36.7302	33942.3	36.7302	42757	36.7302	56465
36.7507	33903.3	36.7507	42746	36.7507	55907
36.7712	33875.3	36.7712	42683	36.7712	55700
36.7916	33914.3	36.7916	42632	36.7916	54980
36.8121	33924.3	36.8121	42635	36.8121	55358
36.8326	33895.3	36.8326	42673	36.8326	55214
36.853	33909.3	36.853	42584	36.853	54953
36.8735	33933.3	36.8735	42637	36.8735	55385
36.894	33888.3	36.894	42653	36.894	54710
36.9145	33913.3	36.9145	42617	36.9145	54512
36.9349	33899.3	36.9349	42528	36.9349	55043
36.9554	33918.3	36.9554	42573	36.9554	55142
36.9759	33902.3	36.9759	42546	36.9759	53963
36.9963	33966.3	36.9963	42503	36.9963	54881
37.0168	33984.3	37.0168	42451	37.0168	54755
37.0373	33990.3	37.0373	42492	37.0373	54512
37.0578	33987.3	37.0578	42461	37.0578	54089
37.0782	34049.3	37.0782	42470	37.0782	54251
37.0987	34071.3	37.0987	42435	37.0987	54287
37.1192	34115.3	37.1192	42450	37.1192	53783
37.1396	34122.3	37.1396	42415	37.1396	53873
37.1601	34140.3	37.1601	42433	37.1601	53810
37.1806	34161.3	37.1806	42464	37.1806	54395
37.201	34240.3	37.201	42404	37.201	54260
37.2215	34306.3	37.2215	42433	37.2215	53477
37.242	34334.3	37.242	42375	37.242	53783
37.2625	34398.3	37.2625	42427	37.2625	53918
37.2829	34466.3	37.2829	42453	37.2829	53801
37.3034	34399.3	37.3034	42428	37.3034	53738
37.3239	34422.3	37.3239	42425	37.3239	53891
37.3443	34317.3	37.3443	42391	37.3443	53603
37.3648	34243.3	37.3648	42436	37.3648	54287
37.3853	34128.3	37.3853	42380	37.3853	54053
37.4058	34107.3	37.4058	42395	37.4058	53783
37.4262	34079.3	37.4262	42421	37.4262	53891
37.4467	33977.3	37.4467	42423	37.4467	54116
37.4672	33919.3	37.4672	42397	37.4672	53612
37.4876	33879.3	37.4876	42395	37.4876	53567
37.5081	33896.3	37.5081	42390	37.5081	53837
37.5286	33882.3	37.5286	42398	37.5286	53396
37.5491	33862.3	37.5491	42409	37.5491	53432
37.5695	33862.3	37.5695	42388	37.5695	53693
37.59	33875.3	37.59	42440	37.59	53225
37.6105	33845.3	37.6105	42365	37.6105	53846
37.6309	33875.3	37.6309	42355	37.6309	53459
37.6514	33833.3	37.6514	42430	37.6514	53963
37.6719	33852.3	37.6719	42372	37.6719	53909
37.6924	33847.3	37.6924	42414	37.6924	53567
37.7128	33869.3	37.7128	42403	37.7128	53396
37.7333	33883.3	37.7333	42392	37.7333	53459
37.7538	33846.3	37.7538	42343	37.7538	53072
37.7742	33830.3	37.7742	42381	37.7742	53333
37.7947	33861.3	37.7947	42331	37.7947	53450
37.8152	33850.3	37.8152	42430	37.8152	53486
37.8356	33874.3	37.8356	42348	37.8356	53162
37.8561	33891.3	37.8561	42350	37.8561	53333
37.8766	33882.3	37.8766	42406	37.8766	53315
37.8971	33872.3	37.8971	42356	37.8971	53315
37.9175	33887.3	37.9175	42382	37.9175	53144
37.938	33882.3	37.938	42345	37.938	53648
37.9585	33897.3	37.9585	42313	37.9585	53639
37.9789	33903.3	37.9789	42379	37.9789	53387
37.9994	33916.3	37.9994	42351	37.9994	53126
38.0199	33916.3	38.0199	42346	38.0199	53306
38.0404	33936.3	38.0404	42347	38.0404	53423
38.0608	33935.3	38.0608	42371	38.0608	53657
38.0813	33914.3	38.0813	42399	38.0813	53459
38.1018	33942.3	38.1018	42327	38.1018	53675
38.1222	33909.3	38.1222	42394	38.1222	53162
38.1427	33898.3	38.1427	42376	38.1427	53450
38.1632	33915.3	38.1632	42425	38.1632	53279
38.1837	33868.3	38.1837	42433	38.1837	53171
38.2041	33873.3	38.2041	42457	38.2041	53513
38.2246	33856.3	38.2246	42425	38.2246	53603
38.2451	33840.3	38.2451	42490	38.2451	53135
38.2655	33851.3	38.2655	42513	38.2655	53603
38.286	33859.3	38.286	42433	38.286	52811
38.3065	33842.3	38.3065	42564	38.3065	53864
38.327	33856.3	38.327	42544	38.327	53549
38.3474	33858.3	38.3474	42513	38.3474	53720
38.3679	33853.3	38.3679	42475	38.3679	53621
38.3884	33849.3	38.3884	42491	38.3884	53279
38.4088	33860.3	38.4088	42499	38.4088	54359
38.4293	33853.3	38.4293	42477	38.4293	53747
38.4498	33883.3	38.4498	42445	38.4498	54107
38.4703	33911.3	38.4703	42433	38.4703	54287
38.4907	33900.3	38.4907	42440	38.4907	53855
38.5112	33949.3	38.5112	42434	38.5112	53810
38.5317	33917.3	38.5317	42441	38.5317	54026
38.5521	33942.3	38.5521	42411	38.5521	54377
38.5726	33962.3	38.5726	42371	38.5726	53792
38.5931	33996.3	38.5931	42411	38.5931	54251
38.6135	33987.3	38.6135	42409	38.6135	53972
38.634	34042.3	38.634	42392	38.634	54260
38.6545	34095.3	38.6545	42405	38.6545	54098
38.675	34067.3	38.675	42365	38.675	53855
38.6954	34134.3	38.6954	42383	38.6954	54278
38.7159	34165.3	38.7159	42431	38.7159	54296
38.7364	34278.3	38.7364	42402	38.7364	54062
38.7568	34258.3	38.7568	42377	38.7568	54197
38.7773	34305.3	38.7773	42380	38.7773	53990
38.7978	34308.3	38.7978	42391	38.7978	54719
38.8183	34336.3	38.8183	42418	38.8183	54179
38.8387	34332.3	38.8387	42396	38.8387	54422
38.8592	34255.3	38.8592	42404	38.8592	54134
38.8797	34207.3	38.8797	42396	38.8797	53918
38.9001	34097.3	38.9001	42405	38.9001	54044
38.9206	34085.3	38.9206	42386	38.9206	54107
38.9411	34042.3	38.9411	42447	38.9411	54197
38.9616	33998.3	38.9616	42430	38.9616	53954
38.982	33921.3	38.982	42393	38.982	54215
39.0025	33919.3	39.0025	42421	39.0025	54134
39.023	33889.3	39.023	42426	39.023	53567
39.0434	33864.3	39.0434	42445	39.0434	54296
39.0639	33869.3	39.0639	42418	39.0639	54026
39.0844	33868.3	39.0844	42406	39.0844	54161
39.1049	33857.3	39.1049	42452	39.1049	53657
39.1253	33845.3	39.1253	42420	39.1253	53432
39.1458	33826.3	39.1458	42451	39.1458	53747
39.1663	33850.3	39.1663	42410	39.1663	53396
39.1867	33842.3	39.1867	42422	39.1867	53675
39.2072	33849.3	39.2072	42411	39.2072	53252
39.2277	33851.3	39.2277	42368	39.2277	53810
39.2482	33905.3	39.2482	42439	39.2482	53531
39.2686	33899.3	39.2686	42372	39.2686	53207
39.2891	33859.3	39.2891	42423	39.2891	52883
39.3096	33865.3	39.3096	42370	39.3096	53315
39.33	33916.3	39.33	42362	39.33	53747
39.3505	33870.3	39.3505	42337	39.3505	53270
39.371	33933.3	39.371	42357	39.371	53459
39.3914	33940.3	39.3914	42346	39.3914	53342
39.4119	33980.3	39.4119	42379	39.4119	53018
39.4324	33988.3	39.4324	42411	39.4324	52910
39.4529	33987.3	39.4529	42382	39.4529	53243
39.4733	34024.3	39.4733	42385	39.4733	52676
39.4938	34049.3	39.4938	42360	39.4938	53171
39.5143	34045.3	39.5143	42405	39.5143	53090
39.5347	34036.3	39.5347	42401	39.5347	52847
39.5552	34106.3	39.5552	42459	39.5552	53279
39.5757	34073.3	39.5757	42380	39.5757	52523
39.5962	34054.3	39.5962	42388	39.5962	52928
39.6166	34009.3	39.6166	42409	39.6166	52631
39.6371	33987.3	39.6371	42431	39.6371	53198
39.6576	33945.3	39.6576	42451	39.6576	53000
39.678	33918.3	39.678	42480	39.678	52955
39.6985	33925.3	39.6985	42484	39.6985	52379
39.719	33873.3	39.719	42487	39.719	53108
39.7395	33866.3	39.7395	42486	39.7395	53054
39.7599	33832.3	39.7599	42454	39.7599	52919
39.7804	33837.3	39.7804	42465	39.7804	53207
39.8009	33817.3	39.8009	42473	39.8009	52829
39.8213	33813.3	39.8213	42525	39.8213	52595
39.8418	33825.3	39.8418	42534	39.8418	52595
39.8623	33810.3	39.8623	42485	39.8623	52874
39.8828	33799.3	39.8828	42505	39.8828	53144
39.9032	33832.3	39.9032	42454	39.9032	52658
39.9237	33795.3	39.9237	42489	39.9237	52910
39.9442	33828.3	39.9442	42539	39.9442	52622
39.9646	33793.3	39.9646	42512	39.9646	52910
39.9851	33827.3	39.9851	42517	39.9851	52757
40.0056	33850.3	40.0056	42500	40.0056	52847
40.0261	33837.3	40.0261	42565	40.0261	52712
40.0465	33842.3	40.0465	42482	40.0465	52955
40.067	33842.3	40.067	42477	40.067	52910
40.0875	33849.3	40.0875	42493	40.0875	52532
40.1079	33831.3	40.1079	42457	40.1079	53288
40.1284	33833.3	40.1284	42460	40.1284	52829
40.1489	33863.3	40.1489	42435	40.1489	52937
40.1693	33866.3	40.1693	42449	40.1693	52775
40.1898	33853.3	40.1898	42434	40.1898	52505
40.2103	33865.3	40.2103	42458	40.2103	52964
40.2308	33854.3	40.2308	42459	40.2308	53000
40.2512	33844.3	40.2512	42482	40.2512	53063
40.2717	33861.3	40.2717	42408	40.2717	52937
40.2922	33869.3	40.2922	42430	40.2922	53261
40.3126	33851.3	40.3126	42464	40.3126	52784
40.3331	33850.3	40.3331	42466	40.3331	52730
40.3536	33819.3	40.3536	42441	40.3536	53117
40.3741	33821.3	40.3741	42397	40.3741	53027
40.3945	33827.3	40.3945	42437	40.3945	53027
40.415	33843.3	40.415	42459	40.415	53486
40.4355	33829.3	40.4355	42397	40.4355	52334
40.4559	33814.3	40.4559	42481	40.4559	52487
40.4764	33810.3	40.4764	42392	40.4764	52811
40.4969	33814.3	40.4969	42457	40.4969	52505
40.5174	33791.3	40.5174	42436	40.5174	52802
40.5378	33821.3	40.5378	42416	40.5378	52694
40.5583	33818.3	40.5583	42468	40.5583	53126
40.5788	33809.3	40.5788	42462	40.5788	52973
40.5992	33828.3	40.5992	42441	40.5992	52523
40.6197	33787.3	40.6197	42455	40.6197	52766
40.6402	33818.3	40.6402	42530	40.6402	52766
40.6607	33827.3	40.6607	42460	40.6607	53108
40.6811	33806.3	40.6811	42430	40.6811	52658
40.7016	33789.3	40.7016	42434	40.7016	52910
40.7221	33806.3	40.7221	42448	40.7221	52856
40.7425	33830.3	40.7425	42419	40.7425	52379
40.763	33819.3	40.763	42460	40.763	52559
40.7835	33825.3	40.7835	42416	40.7835	52739
40.804	33810.3	40.804	42454	40.804	52766
40.8244	33838.3	40.8244	42411	40.8244	53027
40.8449	33822.3	40.8449	42439	40.8449	52532
40.8654	33810.3	40.8654	42401	40.8654	52865
40.8858	33811.3	40.8858	42405	40.8858	52748
40.9063	33812.3	40.9063	42430	40.9063	52874
40.9268	33829.3	40.9268	42422	40.9268	52721
40.9472	33829.3	40.9472	42377	40.9472	51920
40.9677	33818.3	40.9677	42435	40.9677	52775
40.9882	33822.3	40.9882	42412	40.9882	52379
41.0087	33803.3	41.0087	42399	41.0087	52505
41.0291	33815.3	41.0291	42398	41.0291	52820
41.0496	33828.3	41.0496	42356	41.0496	52784
41.0701	33811.3	41.0701	42380	41.0701	52433
41.0905	33782.3	41.0905	42386	41.0905	52325
41.111	33807.3	41.111	42388	41.111	52280
41.1315	33825.3	41.1315	42390	41.1315	52676
41.152	33825.3	41.152	42429	41.152	52397
41.1724	33810.3	41.1724	42433	41.1724	52694
41.1929	33813.3	41.1929	42439	41.1929	52946
41.2134	33829.3	41.2134	42461	41.2134	52739
41.2338	33845.3	41.2338	42429	41.2338	52721
41.2543	33822.3	41.2543	42428	41.2543	52586
41.2748	33813.3	41.2748	42448	41.2748	52199
41.2953	33844.3	41.2953	42426	41.2953	52280
41.3157	33840.3	41.3157	42464	41.3157	52874
41.3362	33848.3	41.3362	42445	41.3362	53009
41.3567	33892.3	41.3567	42404	41.3567	52568
41.3771	33875.3	41.3771	42468	41.3771	53153
41.3976	33888.3	41.3976	42447	41.3976	52622
41.4181	33880.3	41.4181	42520	41.4181	53099
41.4386	33910.3	41.4386	42499	41.4386	52604
41.459	33928.3	41.459	42500	41.459	52919
41.4795	33924.3	41.4795	42457	41.4795	53000
41.5	34011.3	41.5	42476	41.5	52568
41.5204	34023.3	41.5204	42484	41.5204	52613
41.5409	34040.3	41.5409	42480	41.5409	52883
41.5614	34099.3	41.5614	42462	41.5614	52757
41.5819	34116.3	41.5819	42432	41.5819	52379
41.6023	34161.3	41.6023	42482	41.6023	52226
41.6228	34191.3	41.6228	42490	41.6228	52559
41.6433	34205.3	41.6433	42467	41.6433	52703
41.6637	34292.3	41.6637	42479	41.6637	52739
41.6842	34349.3	41.6842	42464	41.6842	52397
41.7047	34416.3	41.7047	42464	41.7047	52397
41.7251	34381.3	41.7251	42496	41.7251	52505
41.7456	34341.3	41.7456	42494	41.7456	52622
41.7661	34262.3	41.7661	42491	41.7661	52811
41.7866	34182.3	41.7866	42462	41.7866	52622
41.807	34129.3	41.807	42495	41.807	52676
41.8275	34066.3	41.8275	42517	41.8275	52550
41.848	34045.3	41.848	42518	41.848	52478
41.8684	33994.3	41.8684	42507	41.8684	52559
41.8889	33928.3	41.8889	42508	41.8889	52856
41.9094	33911.3	41.9094	42482	41.9094	53000
41.9299	33869.3	41.9299	42528	41.9299	52811
41.9503	33852.3	41.9503	42514	41.9503	52541
41.9708	33887.3	41.9708	42517	41.9708	52838
41.9913	33873.3	41.9913	42545	41.9913	52982
42.0117	33871.3	42.0117	42528	42.0117	52982
42.0322	33837.3	42.0322	42486	42.0322	52793
42.0527	33869.3	42.0527	42481	42.0527	52451
42.0732	33846.3	42.0732	42469	42.0732	52532
42.0936	33865.3	42.0936	42453	42.0936	52334
42.1141	33867.3	42.1141	42440	42.1141	52676
42.1346	33884.3	42.1346	42421	42.1346	52856
42.155	33858.3	42.155	42496	42.155	52541
42.1755	33883.3	42.1755	42498	42.1755	52586
42.196	33903.3	42.196	42459	42.196	52730
42.2165	33948.3	42.2165	42430	42.2165	52658
42.2369	33931.3	42.2369	42429	42.2369	52703
42.2574	33983.3	42.2574	42434	42.2574	53234
42.2779	33965.3	42.2779	42410	42.2779	52964
42.2983	33980.3	42.2983	42426	42.2983	52613
42.3188	34001.3	42.3188	42467	42.3188	52541
42.3393	33994.3	42.3393	42424	42.3393	53117
42.3598	34037.3	42.3598	42416	42.3598	52991
42.3802	34055.3	42.3802	42409	42.3802	52478
42.4007	34060.3	42.4007	42431	42.4007	53162
42.4212	34074.3	42.4212	42420	42.4212	52820
42.4416	34068.3	42.4416	42491	42.4416	52748
42.4621	34022.3	42.4621	42425	42.4621	52946
42.4826	33988.3	42.4826	42421	42.4826	52649
42.503	33970.3	42.503	42435	42.503	53207
42.5235	33932.3	42.5235	42401	42.5235	53180
42.544	33921.3	42.544	42433	42.544	52595
42.5645	33915.3	42.5645	42479	42.5645	52613
42.5849	33922.3	42.5849	42512	42.5849	52685
42.6054	33876.3	42.6054	42416	42.6054	52955
42.6259	33869.3	42.6259	42482	42.6259	52757
42.6463	33840.3	42.6463	42515	42.6463	53279
42.6668	33870.3	42.6668	42489	42.6668	52730
42.6873	33859.3	42.6873	42458	42.6873	53027
42.7078	33870.3	42.7078	42480	42.7078	52802
42.7282	33831.3	42.7282	42475	42.7282	53495
42.7487	33872.3	42.7487	42430	42.7487	53009
42.7692	33871.3	42.7692	42446	42.7692	53297
42.7896	33907.3	42.7896	42505	42.7896	53207
42.8101	33912.3	42.8101	42469	42.8101	53306
42.8306	33891.3	42.8306	42494	42.8306	53405
42.8511	33939.3	42.8511	42473	42.8511	53270
42.8715	33963.3	42.8715	42467	42.8715	52892
42.892	33967.3	42.892	42444	42.892	53279
42.9125	33972.3	42.9125	42436	42.9125	53243
42.9329	33997.3	42.9329	42475	42.9329	53117
42.9534	33998.3	42.9534	42443	42.9534	53324
42.9739	34070.3	42.9739	42487	42.9739	53702
42.9944	34105.3	42.9944	42490	42.9944	53693
43.0148	34094.3	43.0148	42489	43.0148	53864
43.0353	34140.3	43.0353	42476	43.0353	53414
43.0558	34224.3	43.0558	42525	43.0558	53774
43.0762	34240.3	43.0762	42453	43.0762	54314
43.0967	34237.3	43.0967	42491	43.0967	54224
43.1172	34241.3	43.1172	42487	43.1172	54467
43.1376	34169.3	43.1376	42517	43.1376	54512
43.1581	34147.3	43.1581	42509	43.1581	54269
43.1786	34072.3	43.1786	42487	43.1786	54449
43.1991	34055.3	43.1991	42531	43.1991	54350
43.2195	34026.3	43.2195	42565	43.2195	55061
43.24	34037.3	43.24	42583	43.24	54935
43.2605	34000.3	43.2605	42589	43.2605	55268
43.2809	33902.3	43.2809	42572	43.2809	55367
43.3014	33889.3	43.3014	42604	43.3014	55160
43.3219	33862.3	43.3219	42543	43.3219	55241
43.3424	33832.3	43.3424	42593	43.3424	54998
43.3628	33852.3	43.3628	42570	43.3628	55421
43.3833	33850.3	43.3833	42563	43.3833	55340
43.4038	33837.3	43.4038	42612	43.4038	54980
43.4242	33870.3	43.4242	42610	43.4242	54638
43.4447	33865.3	43.4447	42579	43.4447	55115
43.4652	33844.3	43.4652	42613	43.4652	54512
43.4857	33848.3	43.4857	42652	43.4857	54512
43.5061	33858.3	43.5061	42603	43.5061	54431
43.5266	33840.3	43.5266	42536	43.5266	54467
43.5471	33828.3	43.5471	42514	43.5471	54143
43.5675	33875.3	43.5675	42520	43.5675	53783
43.588	33868.3	43.588	42551	43.588	54206
43.6085	33891.3	43.6085	42485	43.6085	54125
43.629	33886.3	43.629	42502	43.629	53252
43.6494	33871.3	43.6494	42483	43.6494	53171
43.6699	33893.3	43.6699	42469	43.6699	53369
43.6904	33925.3	43.6904	42443	43.6904	53324
43.7108	33885.3	43.7108	42433	43.7108	52892
43.7313	33921.3	43.7313	42462	43.7313	52946
43.7518	33917.3	43.7518	42476	43.7518	52982
43.7723	33948.3	43.7723	42430	43.7723	53126
43.7927	33918.3	43.7927	42449	43.7927	53072
43.8132	33929.3	43.8132	42393	43.8132	53315
43.8337	33900.3	43.8337	42416	43.8337	53099
43.8541	33881.3	43.8541	42389	43.8541	52946
43.8746	33881.3	43.8746	42427	43.8746	52811
43.8951	33885.3	43.8951	42428	43.8951	52874
43.9155	33859.3	43.9155	42350	43.9155	52793
43.936	33873.3	43.936	42385	43.936	52685
43.9565	33844.3	43.9565	42375	43.9565	52793
43.977	33842.3	43.977	42376	43.977	52649
43.9974	33865.3	43.9974	42348	43.9974	52703
44.0179	33848.3	44.0179	42314	44.0179	52388
44.0384	33853.3	44.0384	42386	44.0384	52622
44.0588	33864.3	44.0588	42316	44.0588	52271
44.0793	33834.3	44.0793	42304	44.0793	52280
44.0998	33874.3	44.0998	42323	44.0998	52190
44.1203	33863.3	44.1203	42335	44.1203	52451
44.1407	33874.3	44.1407	42286	44.1407	52568
44.1612	33878.3	44.1612	42320	44.1612	51938
44.1817	33906.3	44.1817	42349	44.1817	52037
44.2021	33901.3	44.2021	42312	44.2021	52370
44.2226	33910.3	44.2226	42292	44.2226	52487
44.2431	33890.3	44.2431	42313	44.2431	52334
44.2636	33943.3	44.2636	42309	44.2636	52145
44.284	33951.3	44.284	42343	44.284	52289
44.3045	33995.3	44.3045	42317	44.3045	52451
44.325	34004.3	44.325	42310	44.325	52019
44.3454	34012.3	44.3454	42335	44.3454	52613
44.3659	34043.3	44.3659	42311	44.3659	52082
44.3864	34069.3	44.3864	42310	44.3864	52118
44.4069	34078.3	44.4069	42328	44.4069	52271
44.4273	34070.3	44.4273	42341	44.4273	52370
44.4478	34098.3	44.4478	42290	44.4478	52334
44.4683	34091.3	44.4683	42282	44.4683	52298
44.4887	34079.3	44.4887	42305	44.4887	51812
44.5092	34065.3	44.5092	42320	44.5092	52226
44.5297	33963.3	44.5297	42318	44.5297	52622
44.5502	33984.3	44.5502	42325	44.5502	52325
44.5706	34026.3	44.5706	42339	44.5706	52334
44.5911	33963.3	44.5911	42329	44.5911	53018
44.6116	33893.3	44.6116	42271	44.6116	52217
44.632	33898.3	44.632	42341	44.632	51740
44.6525	33867.3	44.6525	42298	44.6525	52154
44.673	33875.3	44.673	42305	44.673	52577
44.6934	33854.3	44.6934	42278	44.6934	52442
44.7139	33868.3	44.7139	42358	44.7139	52109
44.7344	33869.3	44.7344	42352	44.7344	52280
44.7549	33837.3	44.7549	42288	44.7549	51866
44.7753	33857.3	44.7753	42333	44.7753	52118
44.7958	33856.3	44.7958	42326	44.7958	52199
44.8163	33852.3	44.8163	42274	44.8163	52298
44.8367	33866.3	44.8367	42340	44.8367	51938
44.8572	33865.3	44.8572	42266	44.8572	52424
44.8777	33885.3	44.8777	42338	44.8777	52298
44.8982	33901.3	44.8982	42303	44.8982	52433
44.9186	33910.3	44.9186	42332	44.9186	52172
44.9391	33913.3	44.9391	42321	44.9391	52343
44.9596	33956.3	44.9596	42295	44.9596	52622
44.98	33931.3	44.98	42299	44.98	52235
45.0005	33948.3	45.0005	42313	45.0005	52154
45.021	33980.3	45.021	42286	45.021	52649
45.0415	33978.3	45.0415	42314	45.0415	52280
45.0619	33997.3	45.0619	42303	45.0619	52064
45.0824	34051.3	45.0824	42349	45.0824	52154
45.1029	34051.3	45.1029	42287	45.1029	52730
45.1233	34036.3	45.1233	42289	45.1233	52550
45.1438	34041.3	45.1438	42331	45.1438	52712
45.1643	34033.3	45.1643	42284	45.1643	52055
45.1848	33961.3	45.1848	42313	45.1848	52595
45.2052	33920.3	45.2052	42330	45.2052	52721
45.2257	33937.3	45.2257	42290	45.2257	51893
45.2462	33937.3	45.2462	42291	45.2462	51920
45.2666	33953.3	45.2666	42307	45.2666	52298
45.2871	33904.3	45.2871	42306	45.2871	52361
45.3076	33892.3	45.3076	42288	45.3076	52109
45.3281	33879.3	45.3281	42297	45.3281	51893
45.3485	33895.3	45.3485	42321	45.3485	51893
45.369	33886.3	45.369	42366	45.369	52037
45.3895	33860.3	45.3895	42311	45.3895	52082
45.4099	33853.3	45.4099	42360	45.4099	52433
45.4304	33873.3	45.4304	42325	45.4304	52766
45.4509	33867.3	45.4509	42385	45.4509	52550
45.4713	33897.3	45.4713	42376	45.4713	52415
45.4918	33921.3	45.4918	42340	45.4918	52190
45.5123	33954.3	45.5123	42338	45.5123	52406
45.5328	33936.3	45.5328	42327	45.5328	52577
45.5532	33933.3	45.5532	42363	45.5532	52739
45.5737	33954.3	45.5737	42357	45.5737	52613
45.5942	33947.3	45.5942	42351	45.5942	53081
45.6146	33987.3	45.6146	42339	45.6146	52802
45.6351	33989.3	45.6351	42357	45.6351	52298
45.6556	33992.3	45.6556	42337	45.6556	52919
45.6761	34030.3	45.6761	42329	45.6761	52874
45.6965	34039.3	45.6965	42349	45.6965	52478
45.717	34093.3	45.717	42298	45.717	52694
45.7375	34124.3	45.7375	42353	45.7375	52343
45.7579	34084.3	45.7579	42324	45.7579	52298
45.7784	34142.3	45.7784	42277	45.7784	52289
45.7989	34127.3	45.7989	42295	45.7989	52469
45.8194	34068.3	45.8194	42304	45.8194	52154
45.8398	34060.3	45.8398	42291	45.8398	51929
45.8603	33999.3	45.8603	42323	45.8603	52451
45.8808	33998.3	45.8808	42296	45.8808	52136
[truncated: 1,667 more rows]

## Sheet: Figure S5
2θ (°)	Counts (a.u.)	2θ (°)	Counts (a.u.)	2θ (°)	Counts (a.u.)	2θ (°)	Counts (a.u.)
Name	ZIF-8	Name	Cu/ZIF-8|IE|	Name	Cu/ZIF-8|IE|R	Name	Cu/ZIF-8|IE|R -3 years
5.0001	33050	5.0001	38500.3	5.0001	43409	5.0001	49168.5
5.0206	33038	5.0206	38483.3	5.0206	43375	5.0206	49151.5
5.041	33033	5.041	38449.3	5.041	43393	5.041	49117.5
5.0615	33042	5.0615	38442.3	5.0615	43407	5.0615	49110.5
5.082	33034	5.082	38479.3	5.082	43370	5.082	49147.5
5.1025	33036	5.1025	38468.3	5.1025	43388	5.1025	49136.5
5.1229	32993	5.1229	38463.3	5.1229	43388	5.1229	49131.5
5.1434	33023	5.1434	38464.3	5.1434	43399	5.1434	49132.5
5.1639	33038	5.1639	38475.3	5.1639	43390	5.1639	49143.5
5.1843	33015	5.1843	38444.3	5.1843	43409	5.1843	49112.5
5.2048	33006	5.2048	38488.3	5.2048	43458	5.2048	49156.5
5.2253	33035	5.2253	38446.3	5.2253	43384	5.2253	49114.5
5.2458	33037	5.2458	38461.3	5.2458	43419	5.2458	49129.5
5.2662	33042	5.2662	38431.3	5.2662	43319	5.2662	49099.5
5.2867	33043	5.2867	38454.3	5.2867	43383	5.2867	49122.5
5.3072	33037	5.3072	38499.3	5.3072	43348	5.3072	49167.5
5.3276	33038	5.3276	38457.3	5.3276	43384	5.3276	49125.5
5.3481	33018	5.3481	38463.3	5.3481	43412	5.3481	49131.5
5.3686	33033	5.3686	38488.3	5.3686	43335	5.3686	49156.5
5.389	33020	5.389	38466.3	5.389	43358	5.389	49134.5
5.4095	33036	5.4095	38445.3	5.4095	43380	5.4095	49113.5
5.43	33017	5.43	38461.3	5.43	43430	5.43	49129.5
5.4505	33040	5.4505	38442.3	5.4505	43364	5.4505	49110.5
5.4709	33039	5.4709	38450.3	5.4709	43407	5.4709	49118.5
5.4914	33034	5.4914	38411.3	5.4914	43382	5.4914	49079.5
5.5119	33032	5.5119	38459.3	5.5119	43387	5.5119	49127.5
5.5323	33047	5.5323	38452.3	5.5323	43385	5.5323	49120.5
5.5528	33031	5.5528	38486.3	5.5528	43337	5.5528	49154.5
5.5733	33047	5.5733	38459.3	5.5733	43338	5.5733	49127.5
5.5938	33031	5.5938	38402.3	5.5938	43395	5.5938	49070.5
5.6142	33014	5.6142	38426.3	5.6142	43359	5.6142	49094.5
5.6347	33035	5.6347	38435.3	5.6347	43347	5.6347	49103.5
5.6552	33024	5.6552	38476.3	5.6552	43294	5.6552	49144.5
5.6756	33042	5.6756	38463.3	5.6756	43362	5.6756	49131.5
5.6961	33038	5.6961	38418.3	5.6961	43358	5.6961	49086.5
5.7166	33040	5.7166	38456.3	5.7166	43327	5.7166	49124.5
5.7371	33045	5.7371	38425.3	5.7371	43415	5.7371	49093.5
5.7575	33043	5.7575	38447.3	5.7575	43352	5.7575	49115.5
5.778	33018	5.778	38424.3	5.778	43351	5.778	49092.5
5.7985	33037	5.7985	38507.3	5.7985	43360	5.7985	49175.5
5.8189	33040	5.8189	38411.3	5.8189	43372	5.8189	49079.5
5.8394	33066	5.8394	38428.3	5.8394	43390	5.8394	49096.5
5.8599	33055	5.8599	38409.3	5.8599	43360	5.8599	49077.5
5.8804	33046	5.8804	38400.3	5.8804	43337	5.8804	49068.5
5.9008	33041	5.9008	38456.3	5.9008	43409	5.9008	49124.5
5.9213	33033	5.9213	38524.3	5.9213	43339	5.9213	49192.5
5.9418	33064	5.9418	38406.3	5.9418	43361	5.9418	49074.5
5.9622	33040	5.9622	38442.3	5.9622	43396	5.9622	49110.5
5.9827	33051	5.9827	38453.3	5.9827	43319	5.9827	49121.5
6.0032	33093	6.0032	38454.3	6.0032	43342	6.0032	49122.5
6.0237	33081	6.0237	38436.3	6.0237	43369	6.0237	49104.5
6.0441	33049	6.0441	38437.3	6.0441	43369	6.0441	49105.5
6.0646	33105	6.0646	38400.3	6.0646	43371	6.0646	49068.5
6.0851	33057	6.0851	38427.3	6.0851	43343	6.0851	49095.5
6.1055	33073	6.1055	38474.3	6.1055	43396	6.1055	49142.5
6.126	33075	6.126	38493.3	6.126	43380	6.126	49161.5
6.1465	33105	6.1465	38488.3	6.1465	43417	6.1465	49156.5
6.1669	33091	6.1669	38473.3	6.1669	43374	6.1669	49141.5
6.1874	33086	6.1874	38420.3	6.1874	43370	6.1874	49088.5
6.2079	33090	6.2079	38453.3	6.2079	43355	6.2079	49121.5
6.2284	33061	6.2284	38459.3	6.2284	43392	6.2284	49127.5
6.2488	33087	6.2488	38422.3	6.2488	43398	6.2488	49090.5
6.2693	33067	6.2693	38433.3	6.2693	43340	6.2693	49101.5
6.2898	33100	6.2898	38429.3	6.2898	43385	6.2898	49097.5
6.3102	33074	6.3102	38455.3	6.3102	43372	6.3102	49123.5
6.3307	33119	6.3307	38498.3	6.3307	43354	6.3307	49166.5
6.3512	33107	6.3512	38481.3	6.3512	43374	6.3512	49149.5
6.3717	33134	6.3717	38505.3	6.3717	43444	6.3717	49173.5
6.3921	33155	6.3921	38446.3	6.3921	43420	6.3921	49114.5
6.4126	33152	6.4126	38435.3	6.4126	43414	6.4126	49103.5
6.4331	33156	6.4331	38455.3	6.4331	43400	6.4331	49123.5
6.4535	33175	6.4535	38501.3	6.4535	43415	6.4535	49169.5
6.474	33203	6.474	38554.3	6.474	43418	6.474	49222.5
6.4945	33238	6.4945	38515.3	6.4945	43445	6.4945	49183.5
6.515	33246	6.515	38539.3	6.515	43496	6.515	49207.5
6.5354	33277	6.5354	38517.3	6.5354	43482	6.5354	49185.5
6.5559	33322	6.5559	38497.3	6.5559	43454	6.5559	49165.5
6.5764	33396	6.5764	38554.3	6.5764	43523	6.5764	49222.5
6.5968	33398	6.5968	38583.3	6.5968	43519	6.5968	49251.5
6.6173	33434	6.6173	38609.3	6.6173	43531	6.6173	49277.5
6.6378	33367	6.6378	38643.3	6.6378	43550	6.6378	49311.5
6.6583	33355	6.6583	38698.3	6.6583	43550	6.6583	49366.5
6.6787	33359	6.6787	38659.3	6.6787	43571	6.6787	49327.5
6.6992	33441	6.6992	38654.3	6.6992	43637	6.6992	49322.5
6.7197	33499	6.7197	38590.3	6.7197	43625	6.7197	49258.5
6.7401	33503	6.7401	38660.3	6.7401	43607	6.7401	49328.5
6.7606	33671	6.7606	38708.3	6.7606	43657	6.7606	49376.5
6.7811	33773	6.7811	38750.3	6.7811	43706	6.7811	49418.5
6.8016	33984	6.8016	38785.3	6.8016	43832	6.8016	49453.5
6.822	34179	6.822	38871.3	6.822	43841	6.822	49539.5
6.8425	34367	6.8425	38956.3	6.8425	43999	6.8425	49624.5
6.863	34699	6.863	39060.3	6.863	44113	6.863	49728.5
6.8834	34998	6.8834	39180.3	6.8834	44248	6.8834	49848.5
6.9039	35590	6.9039	39384.3	6.9039	44412	6.9039	50052.5
6.9244	36212	6.9244	39530.3	6.9244	44535	6.9244	50198.5
6.9448	36677	6.9448	39790.3	6.9448	44826	6.9448	50458.5
6.9653	37619	6.9653	40055.3	6.9653	45155	6.9653	50723.5
6.9858	38397	6.9858	40473.3	6.9858	45680	6.9858	51141.5
7.0063	39737	7.0063	40781.3	7.0063	46040	7.0063	51449.5
7.0267	41142	7.0267	41219.3	7.0267	46620	7.0267	51887.5
7.0472	42886	7.0472	41882.3	7.0472	47259	7.0472	52550.5
7.0677	44672	7.0677	42505.3	7.0677	47951	7.0677	53173.5
7.0881	47186	7.0881	43573.3	7.0881	48852	7.0881	54241.5
7.1086	50067	7.1086	44310.3	7.1086	50038	7.1086	54978.5
7.1291	53608	7.1291	45608.3	7.1291	51348	7.1291	56276.5
7.1496	57560	7.1496	46948.3	7.1496	52912	7.1496	57616.5
7.17	62540	7.17	48775.3	7.17	54913	7.17	59443.5
7.1905	69003	7.1905	50497.3	7.1905	57501	7.1905	61165.5
7.211	77117	7.211	52743.3	7.211	60446	7.211	63411.5
7.2314	86576	7.2314	55357.3	7.2314	64205	7.2314	66025.5
7.2519	98801	7.2519	58615.3	7.2519	68720	7.2519	69283.5
7.2724	112640	7.2724	62695.3	7.2724	74479	7.2724	73363.5
7.2929	127089	7.2929	67819.3	7.2929	79606	7.2929	78487.5
7.3133	138609	7.3133	74534.3	7.3133	84016	7.3133	85202.5
7.3338	136980	7.3338	83765.3	7.3338	85552	7.3338	94433.5
7.3543	110841	7.3543	95318.3	7.3543	81246	7.3543	105987
7.3747	72650	7.3747	104398	7.3747	73315	7.3747	115067
7.3952	49860	7.3952	95647.3	7.3952	66483	7.3952	106316
7.4157	41743	7.4157	69404.3	7.4157	60913	7.4157	80072.5
7.4362	38605	7.4362	52041.3	7.4362	55809	7.4362	62709.5
7.4566	37216	7.4566	45831.3	7.4566	51771	7.4566	56499.5
7.4771	36428	7.4771	43425.3	7.4771	48816	7.4771	54093.5
7.4976	35810	7.4976	42000.3	7.4976	46886	7.4976	52668.5
7.518	35499	7.518	41170.3	7.518	46024	7.518	51838.5
7.5385	35110	7.5385	40775.3	7.5385	45392	7.5385	51443.5
7.559	34872	7.559	40340.3	7.559	45040	7.559	51008.5
7.5795	34755	7.5795	40041.3	7.5795	44824	7.5795	50709.5
7.5999	34646	7.5999	39820.3	7.5999	44610	7.5999	50488.5
7.6204	34499	7.6204	39734.3	7.6204	44442	7.6204	50402.5
7.6409	34410	7.6409	39541.3	7.6409	44268	7.6409	50209.5
7.6613	34267	7.6613	39458.3	7.6613	44307	7.6613	50126.5
7.6818	34280	7.6818	39304.3	7.6818	44201	7.6818	49972.5
7.7023	34088	7.7023	39211.3	7.7023	44139	7.7023	49879.5
7.7227	34110	7.7227	39169.3	7.7227	44074	7.7227	49837.5
7.7432	34068	7.7432	39118.3	7.7432	44046	7.7432	49786.5
7.7637	33947	7.7637	39052.3	7.7637	44020	7.7637	49720.5
7.7842	33932	7.7842	39037.3	7.7842	43965	7.7842	49705.5
7.8046	33835	7.8046	38915.3	7.8046	43892	7.8046	49583.5
7.8251	33905	7.8251	39018.3	7.8251	43900	7.8251	49686.5
7.8456	33850	7.8456	38900.3	7.8456	43908	7.8456	49568.5
7.866	33836	7.866	38866.3	7.866	43844	7.866	49534.5
7.8865	33771	7.8865	38884.3	7.8865	43767	7.8865	49552.5
7.907	33735	7.907	38781.3	7.907	43785	7.907	49449.5
7.9275	33740	7.9275	38919.3	7.9275	43763	7.9275	49587.5
7.9479	33742	7.9479	38822.3	7.9479	43774	7.9479	49490.5
7.9684	33688	7.9684	38861.3	7.9684	43708	7.9684	49529.5
7.9889	33656	7.9889	38800.3	7.9889	43772	7.9889	49468.5
8.0093	33641	8.0093	38729.3	8.0093	43706	8.0093	49397.5
8.0298	33613	8.0298	38681.3	8.0298	43732	8.0298	49349.5
8.0503	33583	8.0503	38729.3	8.0503	43642	8.0503	49397.5
8.0708	33543	8.0708	38743.3	8.0708	43690	8.0708	49411.5
8.0912	33582	8.0912	38747.3	8.0912	43634	8.0912	49415.5
8.1117	33527	8.1117	38696.3	8.1117	43597	8.1117	49364.5
8.1322	33487	8.1322	38669.3	8.1322	43626	8.1322	49337.5
8.1526	33503	8.1526	38677.3	8.1526	43689	8.1526	49345.5
8.1731	33498	8.1731	38644.3	8.1731	43556	8.1731	49312.5
8.1936	33480	8.1936	38655.3	8.1936	43590	8.1936	49323.5
8.2141	33482	8.2141	38591.3	8.2141	43586	8.2141	49259.5
8.2345	33411	8.2345	38646.3	8.2345	43542	8.2345	49314.5
8.255	33418	8.255	38643.3	8.255	43545	8.255	49311.5
8.2755	33413	8.2755	38652.3	8.2755	43521	8.2755	49320.5
8.2959	33422	8.2959	38546.3	8.2959	43539	8.2959	49214.5
8.3164	33409	8.3164	38638.3	8.3164	43530	8.3164	49306.5
8.3369	33374	8.3369	38572.3	8.3369	43543	8.3369	49240.5
8.3574	33400	8.3574	38595.3	8.3574	43520	8.3574	49263.5
8.3778	33350	8.3778	38585.3	8.3778	43549	8.3778	49253.5
8.3983	33340	8.3983	38577.3	8.3983	43520	8.3983	49245.5
8.4188	33309	8.4188	38553.3	8.4188	43489	8.4188	49221.5
8.4392	33353	8.4392	38550.3	8.4392	43500	8.4392	49218.5
8.4597	33281	8.4597	38528.3	8.4597	43512	8.4597	49196.5
8.4802	33309	8.4802	38517.3	8.4802	43501	8.4802	49185.5
8.5006	33321	8.5006	38519.3	8.5006	43532	8.5006	49187.5
8.5211	33277	8.5211	38535.3	8.5211	43518	8.5211	49203.5
8.5416	33300	8.5416	38548.3	8.5416	43497	8.5416	49216.5
8.5621	33289	8.5621	38506.3	8.5621	43480	8.5621	49174.5
8.5825	33220	8.5825	38497.3	8.5825	43493	8.5825	49165.5
8.603	33268	8.603	38480.3	8.603	43448	8.603	49148.5
8.6235	33242	8.6235	38497.3	8.6235	43434	8.6235	49165.5
8.6439	33271	8.6439	38477.3	8.6439	43463	8.6439	49145.5
8.6644	33244	8.6644	38467.3	8.6644	43459	8.6644	49135.5
8.6849	33207	8.6849	38515.3	8.6849	43465	8.6849	49183.5
8.7054	33203	8.7054	38491.3	8.7054	43451	8.7054	49159.5
8.7258	33209	8.7258	38510.3	8.7258	43475	8.7258	49178.5
8.7463	33176	8.7463	38488.3	8.7463	43493	8.7463	49156.5
8.7668	33208	8.7668	38496.3	8.7668	43448	8.7668	49164.5
8.7872	33179	8.7872	38472.3	8.7872	43441	8.7872	49140.5
8.8077	33118	8.8077	38485.3	8.8077	43427	8.8077	49153.5
8.8282	33166	8.8282	38478.3	8.8282	43442	8.8282	49146.5
8.8487	33175	8.8487	38476.3	8.8487	43407	8.8487	49144.5
8.8691	33194	8.8691	38485.3	8.8691	43413	8.8691	49153.5
8.8896	33170	8.8896	38509.3	8.8896	43431	8.8896	49177.5
8.9101	33144	8.9101	38449.3	8.9101	43430	8.9101	49117.5
8.9305	33173	8.9305	38432.3	8.9305	43384	8.9305	49100.5
8.951	33159	8.951	38452.3	8.951	43395	8.951	49120.5
8.9715	33137	8.9715	38462.3	8.9715	43416	8.9715	49130.5
8.992	33143	8.992	38444.3	8.992	43460	8.992	49112.5
9.0124	33156	9.0124	38436.3	9.0124	43390	9.0124	49104.5
9.0329	33101	9.0329	38444.3	9.0329	43446	9.0329	49112.5
9.0534	33107	9.0534	38445.3	9.0534	43432	9.0534	49113.5
9.0738	33124	9.0738	38406.3	9.0738	43403	9.0738	49074.5
9.0943	33135	9.0943	38442.3	9.0943	43394	9.0943	49110.5
9.1148	33128	9.1148	38423.3	9.1148	43431	9.1148	49091.5
9.1353	33102	9.1353	38418.3	9.1353	43394	9.1353	49086.5
9.1557	33126	9.1557	38410.3	9.1557	43401	9.1557	49078.5
9.1762	33059	9.1762	38452.3	9.1762	43381	9.1762	49120.5
9.1967	33115	9.1967	38444.3	9.1967	43390	9.1967	49112.5
9.2171	33097	9.2171	38381.3	9.2171	43390	9.2171	49049.5
9.2376	33099	9.2376	38402.3	9.2376	43461	9.2376	49070.5
9.2581	33074	9.2581	38400.3	9.2581	43437	9.2581	49068.5
9.2785	33139	9.2785	38421.3	9.2785	43433	9.2785	49089.5
9.299	33114	9.299	38379.3	9.299	43431	9.299	49047.5
9.3195	33087	9.3195	38394.3	9.3195	43336	9.3195	49062.5
9.34	33080	9.34	38427.3	9.34	43398	9.34	49095.5
9.3604	33102	9.3604	38392.3	9.3604	43411	9.3604	49060.5
9.3809	33101	9.3809	38439.3	9.3809	43367	9.3809	49107.5
9.4014	33084	9.4014	38427.3	9.4014	43435	9.4014	49095.5
9.4218	33043	9.4218	38464.3	9.4218	43392	9.4218	49132.5
9.4423	33083	9.4423	38450.3	9.4423	43364	9.4423	49118.5
9.4628	33046	9.4628	38394.3	9.4628	43395	9.4628	49062.5
9.4833	33056	9.4833	38401.3	9.4833	43361	9.4833	49069.5
9.5037	33078	9.5037	38368.3	9.5037	43310	9.5037	49036.5
9.5242	33048	9.5242	38396.3	9.5242	43380	9.5242	49064.5
9.5447	33046	9.5447	38416.3	9.5447	43387	9.5447	49084.5
9.5651	33035	9.5651	38422.3	9.5651	43405	9.5651	49090.5
9.5856	33042	9.5856	38387.3	9.5856	43362	9.5856	49055.5
9.6061	33060	9.6061	38419.3	9.6061	43374	9.6061	49087.5
9.6266	33083	9.6266	38352.3	9.6266	43408	9.6266	49020.5
9.647	33056	9.647	38418.3	9.647	43374	9.647	49086.5
9.6675	33075	9.6675	38381.3	9.6675	43392	9.6675	49049.5
9.688	33060	9.688	38421.3	9.688	43420	9.688	49089.5
9.7084	33057	9.7084	38405.3	9.7084	43407	9.7084	49073.5
9.7289	33074	9.7289	38388.3	9.7289	43363	9.7289	49056.5
9.7494	33078	9.7494	38362.3	9.7494	43388	9.7494	49030.5
9.7699	33067	9.7699	38379.3	9.7699	43391	9.7699	49047.5
9.7903	33083	9.7903	38380.3	9.7903	43412	9.7903	49048.5
9.8108	33046	9.8108	38407.3	9.8108	43397	9.8108	49075.5
9.8313	33085	9.8313	38419.3	9.8313	43409	9.8313	49087.5
9.8517	33134	9.8517	38422.3	9.8517	43355	9.8517	49090.5
9.8722	33120	9.8722	38443.3	9.8722	43381	9.8722	49111.5
9.8927	33102	9.8927	38422.3	9.8927	43406	9.8927	49090.5
9.9131	33162	9.9131	38413.3	9.9131	43464	9.9131	49081.5
9.9336	33165	9.9336	38398.3	9.9336	43465	9.9336	49066.5
9.9541	33222	9.9541	38454.3	9.9541	43478	9.9541	49122.5
9.9746	33282	9.9746	38464.3	9.9746	43544	9.9746	49132.5
9.995	33352	9.995	38467.3	9.995	43509	9.995	49135.5
10.0155	33432	10.0155	38484.3	10.0155	43540	10.0155	49152.5
10.036	33483	10.036	38491.3	10.036	43537	10.036	49159.5
10.0564	33632	10.0564	38551.3	10.0564	43653	10.0564	49219.5
10.0769	33696	10.0769	38597.3	10.0769	43684	10.0769	49265.5
10.0974	33948	10.0974	38619.3	10.0974	43804	10.0974	49287.5
10.1179	34162	10.1179	38639.3	10.1179	43866	10.1179	49307.5
10.1383	34405	10.1383	38712.3	10.1383	44031	10.1383	49380.5
10.1588	34808	10.1588	38820.3	10.1588	44114	10.1588	49488.5
10.1793	35351	10.1793	38855.3	10.1793	44449	10.1793	49523.5
10.1997	35912	10.1997	39072.3	10.1997	44652	10.1997	49740.5
10.2202	36663	10.2202	39280.3	10.2202	44988	10.2202	49948.5
10.2407	37604	10.2407	39529.3	10.2407	45436	10.2407	50197.5
10.2612	38716	10.2612	39731.3	10.2612	46006	10.2612	50399.5
10.2816	40223	10.2816	40182.3	10.2816	46599	10.2816	50850.5
10.3021	42092	10.3021	40622.3	10.3021	47395	10.3021	51290.5
10.3226	43722	10.3226	41334.3	10.3226	48284	10.3226	52002.5
10.343	45516	10.343	42165.3	10.343	49046	10.343	52833.5
10.3635	46305	10.3635	43106.3	10.3635	49493	10.3635	53774.5
10.384	45838	10.384	44425.3	10.384	49415	10.384	55093.5
10.4045	41946	10.4045	45942.3	10.4045	48699	10.4045	56610.5
10.4249	37727	10.4249	46869.3	10.4249	47528	10.4249	57537.5
10.4454	35139	10.4454	45063.3	10.4454	46353	10.4454	55731.5
10.4659	34067	10.4659	42322.3	10.4659	45541	10.4659	52990.5
10.4863	33704	10.4863	40144.3	10.4863	44832	10.4863	50812.5
10.5068	33564	10.5068	39309.3	10.5068	44251	10.5068	49977.5
10.5273	33441	10.5273	38981.3	10.5273	44059	10.5273	49649.5
10.5478	33375	10.5478	38838.3	10.5478	43793	10.5478	49506.5
10.5682	33305	10.5682	38785.3	10.5682	43700	10.5682	49453.5
10.5887	33226	10.5887	38618.3	10.5887	43661	10.5887	49286.5
10.6092	33204	10.6092	38624.3	10.6092	43604	10.6092	49292.5
10.6296	33172	10.6296	38665.3	10.6296	43541	10.6296	49333.5
10.6501	33169	10.6501	38546.3	10.6501	43512	10.6501	49214.5
10.6706	33166	10.6706	38547.3	10.6706	43544	10.6706	49215.5
10.691	33148	10.691	38512.3	10.691	43501	10.691	49180.5
10.7115	33162	10.7115	38518.3	10.7115	43498	10.7115	49186.5
10.732	33159	10.732	38434.3	10.732	43525	10.732	49102.5
10.7525	33173	10.7525	38468.3	10.7525	43465	10.7525	49136.5
10.7729	33144	10.7729	38547.3	10.7729	43485	10.7729	49215.5
10.7934	33162	10.7934	38514.3	10.7934	43536	10.7934	49182.5
10.8139	33158	10.8139	38485.3	10.8139	43514	10.8139	49153.5
10.8343	33155	10.8343	38510.3	10.8343	43532	10.8343	49178.5
10.8548	33171	10.8548	38473.3	10.8548	43546	10.8548	49141.5
10.8753	33190	10.8753	38486.3	10.8753	43505	10.8753	49154.5
10.8958	33262	10.8958	38505.3	10.8958	43576	10.8958	49173.5
10.9162	33299	10.9162	38539.3	10.9162	43655	10.9162	49207.5
10.9367	33345	10.9367	38528.3	10.9367	43783	10.9367	49196.5
10.9572	33353	10.9572	38605.3	10.9572	43786	10.9572	49273.5
10.9776	33442	10.9776	38631.3	10.9776	43946	10.9776	49299.5
10.9981	33493	10.9981	38741.3	10.9981	43999	10.9981	49409.5
11.0186	33559	11.0186	38814.3	11.0186	44057	11.0186	49482.5
11.0391	33671	11.0391	38978.3	11.0391	44252	11.0391	49646.5
11.0595	33696	11.0595	39085.3	11.0595	44258	11.0595	49753.5
11.08	33636	11.08	39298.3	11.08	44262	11.08	49966.5
11.1005	33469	11.1005	39405.3	11.1005	44059	11.1005	50073.5
11.1209	33285	11.1209	39478.3	11.1209	44036	11.1209	50146.5
11.1414	33106	11.1414	39271.3	11.1414	43783	11.1414	49939.5
11.1619	33096	11.1619	38863.3	11.1619	43716	11.1619	49531.5
11.1824	33054	11.1824	38662.3	11.1824	43599	11.1824	49330.5
11.2028	33079	11.2028	38522.3	11.2028	43522	11.2028	49190.5
11.2233	33068	11.2233	38512.3	11.2233	43508	11.2233	49180.5
11.2438	33076	11.2438	38440.3	11.2438	43466	11.2438	49108.5
11.2642	33101	11.2642	38454.3	11.2642	43487	11.2642	49122.5
11.2847	33062	11.2847	38443.3	11.2847	43420	11.2847	49111.5
11.3052	33068	11.3052	38476.3	11.3052	43407	11.3052	49144.5
11.3257	33076	11.3257	38486.3	11.3257	43450	11.3257	49154.5
11.3461	33054	11.3461	38492.3	11.3461	43416	11.3461	49160.5
11.3666	33072	11.3666	38464.3	11.3666	43457	11.3666	49132.5
11.3871	33095	11.3871	38453.3	11.3871	43434	11.3871	49121.5
11.4075	33081	11.4075	38485.3	11.4075	43462	11.4075	49153.5
11.428	33113	11.428	38442.3	11.428	43480	11.428	49110.5
11.4485	33101	11.4485	38447.3	11.4485	43478	11.4485	49115.5
11.4689	33097	11.4689	38489.3	11.4689	43473	11.4689	49157.5
11.4894	33082	11.4894	38479.3	11.4894	43468	11.4894	49147.5
11.5099	33053	11.5099	38562.3	11.5099	43458	11.5099	49230.5
11.5304	33062	11.5304	38525.3	11.5304	43440	11.5304	49193.5
11.5508	33044	11.5508	38527.3	11.5508	43429	11.5508	49195.5
11.5713	33029	11.5713	38489.3	11.5713	43455	11.5713	49157.5
11.5918	33021	11.5918	38437.3	11.5918	43413	11.5918	49105.5
11.6122	33032	11.6122	38455.3	11.6122	43463	11.6122	49123.5
11.6327	33041	11.6327	38495.3	11.6327	43437	11.6327	49163.5
11.6532	33029	11.6532	38457.3	11.6532	43473	11.6532	49125.5
11.6737	33029	11.6737	38458.3	11.6737	43474	11.6737	49126.5
11.6941	33028	11.6941	38467.3	11.6941	43487	11.6941	49135.5
11.7146	33035	11.7146	38478.3	11.7146	43479	11.7146	49146.5
11.7351	33036	11.7351	38484.3	11.7351	43435	11.7351	49152.5
11.7555	33050	11.7555	38535.3	11.7555	43437	11.7555	49203.5
11.776	33042	11.776	38512.3	11.776	43499	11.776	49180.5
11.7965	33041	11.7965	38508.3	11.7965	43505	11.7965	49176.5
11.817	33045	11.817	38485.3	11.817	43473	11.817	49153.5
11.8374	33033	11.8374	38533.3	11.8374	43482	11.8374	49201.5
11.8579	33019	11.8579	38572.3	11.8579	43520	11.8579	49240.5
11.8784	33049	11.8784	38571.3	11.8784	43511	11.8784	49239.5
11.8988	33018	11.8988	38605.3	11.8988	43459	11.8988	49273.5
11.9193	33060	11.9193	38524.3	11.9193	43488	11.9193	49192.5
11.9398	33012	11.9398	38586.3	11.9398	43484	11.9398	49254.5
11.9603	33060	11.9603	38638.3	11.9603	43544	11.9603	49306.5
11.9807	33038	11.9807	38638.3	11.9807	43578	11.9807	49306.5
12.0012	33063	12.0012	38641.3	12.0012	43533	12.0012	49309.5
12.0217	33060	12.0217	38670.3	12.0217	43509	12.0217	49338.5
12.0421	33084	12.0421	38688.3	12.0421	43611	12.0421	49356.5
12.0626	33051	12.0626	38732.3	12.0626	43575	12.0626	49400.5
12.0831	33087	12.0831	38812.3	12.0831	43619	12.0831	49480.5
12.1036	33111	12.1036	38749.3	12.1036	43707	12.1036	49417.5
12.124	33097	12.124	38841.3	12.124	43728	12.124	49509.5
12.1445	33150	12.1445	38821.3	12.1445	43687	12.1445	49489.5
12.165	33191	12.165	38944.3	12.165	43714	12.165	49612.5
12.1854	33203	12.1854	38983.3	12.1854	43708	12.1854	49651.5
12.2059	33225	12.2059	39077.3	12.2059	43870	12.2059	49745.5
12.2264	33256	12.2264	39187.3	12.2264	43830	12.2264	49855.5
12.2468	33285	12.2468	39171.3	12.2468	43897	12.2468	49839.5
12.2673	33365	12.2673	39240.3	12.2673	43929	12.2673	49908.5
12.2878	33471	12.2878	39329.3	12.2878	44056	12.2878	49997.5
12.3083	33492	12.3083	39440.3	12.3083	44126	12.3083	50108.5
12.3287	33529	12.3287	39658.3	12.3287	44159	12.3287	50326.5
12.3492	33693	12.3492	39731.3	12.3492	44200	12.3492	50399.5
12.3697	33808	12.3697	39912.3	12.3697	44336	12.3697	50580.5
12.3901	33962	12.3901	40020.3	12.3901	44523	12.3901	50688.5
12.4106	34175	12.4106	40114.3	12.4106	44662	12.4106	50782.5
12.4311	34529	12.4311	40304.3	12.4311	44881	12.4311	50972.5
12.4516	34993	12.4516	40471.3	12.4516	45056	12.4516	51139.5
12.472	35674	12.472	40697.3	12.472	45346	12.472	51365.5
12.4925	36365	12.4925	40865.3	12.4925	45585	12.4925	51533.5
12.513	37424	12.513	41231.3	12.513	46221	12.513	51899.5
12.5334	38661	12.5334	41592.3	12.5334	46858	12.5334	52260.5
12.5539	40162	12.5539	42063.3	12.5539	47444	12.5539	52731.5
12.5744	42244	12.5744	42706.3	12.5744	48425	12.5744	53374.5
12.5949	45117	12.5949	43464.3	12.5949	49820	12.5949	54132.5
12.6153	48181	12.6153	44255.3	12.6153	51218	12.6153	54923.5
12.6358	51901	12.6358	45235.3	12.6358	52985	12.6358	55903.5
12.6563	55484	12.6563	46639.3	12.6563	54860	12.6563	57307.5
12.6767	59205	12.6767	48509.3	12.6767	56892	12.6767	59177.5
12.6972	62392	12.6972	50680.3	12.6972	58685	12.6972	61348.5
12.7177	62394	12.7177	53624.3	12.7177	59349	12.7177	64292.5
12.7382	57010	12.7382	57558.3	12.7382	58325	12.7382	68226.5
12.7586	48326	12.7586	59980.3	12.7586	55767	12.7586	70648.5
12.7791	40879	12.7791	58768.3	12.7791	52883	12.7791	69436.5
12.7996	36713	12.7996	53159.3	12.7996	50405	12.7996	63827.5
12.82	35121	12.82	47956.3	12.82	48682	12.82	58624.5
12.8405	34386	12.8405	44259.3	12.8405	47262	12.8405	54927.5
12.861	34067	12.861	42814.3	12.861	46100	12.861	53482.5
12.8815	33898	12.8815	42166.3	12.8815	45629	12.8815	52834.5
12.9019	33713	12.9019	41703.3	12.9019	45258	12.9019	52371.5
12.9224	33587	12.9224	41360.3	12.9224	44997	12.9224	52028.5
12.9429	33562	12.9429	41079.3	12.9429	44665	12.9429	51747.5
12.9633	33463	12.9633	40827.3	12.9633	44657	12.9633	51495.5
12.9838	33448	12.9838	40614.3	12.9838	44430	12.9838	51282.5
13.0043	33398	13.0043	40442.3	13.0043	44360	13.0043	51110.5
13.0247	33411	13.0247	40235.3	13.0247	44343	13.0247	50903.5
13.0452	33325	13.0452	40125.3	13.0452	44266	13.0452	50793.5
13.0657	33328	13.0657	39963.3	13.0657	44157	13.0657	50631.5
13.0862	33305	13.0862	39838.3	13.0862	44132	13.0862	50506.5
13.1066	33241	13.1066	39682.3	13.1066	44004	13.1066	50350.5
13.1271	33246	13.1271	39475.3	13.1271	44026	13.1271	50143.5
13.1476	33270	13.1476	39515.3	13.1476	43974	13.1476	50183.5
13.168	33233	13.168	39354.3	13.168	43896	13.168	50022.5
13.1885	33283	13.1885	39316.3	13.1885	43883	13.1885	49984.5
13.209	33232	13.209	39194.3	13.209	43868	13.209	49862.5
13.2295	33211	13.2295	39120.3	13.2295	43828	13.2295	49788.5
13.2499	33247	13.2499	39144.3	13.2499	43820	13.2499	49812.5
13.2704	33176	13.2704	39018.3	13.2704	43715	13.2704	49686.5
13.2909	33191	13.2909	39002.3	13.2909	43652	13.2909	49670.5
13.3113	33209	13.3113	38984.3	13.3113	43699	13.3113	49652.5
13.3318	33200	13.3318	38862.3	13.3318	43701	13.3318	49530.5
13.3523	33158	13.3523	38895.3	13.3523	43676	13.3523	49563.5
13.3728	33189	13.3728	38808.3	13.3728	43591	13.3728	49476.5
13.3932	33158	13.3932	38791.3	13.3932	43671	13.3932	49459.5
13.4137	33158	13.4137	38753.3	13.4137	43644	13.4137	49421.5
13.4342	33141	13.4342	38713.3	13.4342	43615	13.4342	49381.5
13.4546	33126	13.4546	38664.3	13.4546	43611	13.4546	49332.5
13.4751	33128	13.4751	38708.3	13.4751	43618	13.4751	49376.5
13.4956	33150	13.4956	38674.3	13.4956	43589	13.4956	49342.5
13.5161	33132	13.5161	38675.3	13.5161	43580	13.5161	49343.5
13.5365	33131	13.5365	38667.3	13.5365	43522	13.5365	49335.5
13.557	33094	13.557	38663.3	13.557	43561	13.557	49331.5
13.5775	33123	13.5775	38607.3	13.5775	43546	13.5775	49275.5
13.5979	33111	13.5979	38600.3	13.5979	43552	13.5979	49268.5
13.6184	33147	13.6184	38588.3	13.6184	43575	13.6184	49256.5
13.6389	33113	13.6389	38556.3	13.6389	43553	13.6389	49224.5
13.6594	33116	13.6594	38572.3	13.6594	43524	13.6594	49240.5
13.6798	33112	13.6798	38559.3	13.6798	43562	13.6798	49227.5
13.7003	33135	13.7003	38558.3	13.7003	43527	13.7003	49226.5
13.7208	33104	13.7208	38588.3	13.7208	43520	13.7208	49256.5
13.7412	33126	13.7412	38563.3	13.7412	43511	13.7412	49231.5
13.7617	33105	13.7617	38470.3	13.7617	43499	13.7617	49138.5
13.7822	33114	13.7822	38520.3	13.7822	43501	13.7822	49188.5
13.8026	33119	13.8026	38512.3	13.8026	43483	13.8026	49180.5
13.8231	33094	13.8231	38497.3	13.8231	43460	13.8231	49165.5
13.8436	33087	13.8436	38520.3	13.8436	43444	13.8436	49188.5
13.8641	33082	13.8641	38526.3	13.8641	43486	13.8641	49194.5
13.8845	33077	13.8845	38541.3	13.8845	43481	13.8845	49209.5
13.905	33118	13.905	38493.3	13.905	43521	13.905	49161.5
13.9255	33104	13.9255	38524.3	13.9255	43503	13.9255	49192.5
13.9459	33072	13.9459	38511.3	13.9459	43444	13.9459	49179.5
13.9664	33086	13.9664	38479.3	13.9664	43433	13.9664	49147.5
13.9869	33078	13.9869	38493.3	13.9869	43486	13.9869	49161.5
14.0074	33097	14.0074	38448.3	14.0074	43482	14.0074	49116.5
14.0278	33092	14.0278	38441.3	14.0278	43552	14.0278	49109.5
14.0483	33083	14.0483	38467.3	14.0483	43492	14.0483	49135.5
14.0688	33068	14.0688	38504.3	14.0688	43472	14.0688	49172.5
14.0892	33081	14.0892	38486.3	14.0892	43450	14.0892	49154.5
14.1097	33088	14.1097	38517.3	14.1097	43472	14.1097	49185.5
14.1302	33110	14.1302	38486.3	14.1302	43468	14.1302	49154.5
14.1507	33095	14.1507	38483.3	14.1507	43485	14.1507	49151.5
14.1711	33121	14.1711	38502.3	14.1711	43482	14.1711	49170.5
14.1916	33089	14.1916	38466.3	14.1916	43403	14.1916	49134.5
14.2121	33085	14.2121	38451.3	14.2121	43478	14.2121	49119.5
14.2325	33113	14.2325	38467.3	14.2325	43497	14.2325	49135.5
14.253	33118	14.253	38496.3	14.253	43459	14.253	49164.5
14.2735	33138	14.2735	38566.3	14.2735	43492	14.2735	49234.5
14.294	33134	14.294	38504.3	14.294	43470	14.294	49172.5
14.3144	33165	14.3144	38465.3	14.3144	43504	14.3144	49133.5
14.3349	33177	14.3349	38433.3	14.3349	43564	14.3349	49101.5
14.3554	33144	14.3554	38465.3	14.3554	43566	14.3554	49133.5
14.3758	33204	14.3758	38526.3	14.3758	43529	14.3758	49194.5
14.3963	33238	14.3963	38505.3	14.3963	43574	14.3963	49173.5
14.4168	33311	14.4168	38474.3	14.4168	43682	14.4168	49142.5
14.4372	33356	14.4372	38586.3	14.4372	43587	14.4372	49254.5
14.4577	33499	14.4577	38560.3	14.4577	43604	14.4577	49228.5
14.4782	33553	14.4782	38573.3	14.4782	43724	14.4782	49241.5
14.4987	33722	14.4987	38562.3	14.4987	43791	14.4987	49230.5
14.5191	33875	14.5191	38620.3	14.5191	43830	14.5191	49288.5
14.5396	34066	14.5396	38689.3	14.5396	43957	14.5396	49357.5
14.5601	34344	14.5601	38718.3	14.5601	43992	14.5601	49386.5
14.5805	34743	14.5805	38774.3	14.5805	44190	14.5805	49442.5
14.601	35175	14.601	38814.3	14.601	44364	14.601	49482.5
14.6215	35600	14.6215	38988.3	14.6215	44704	14.6215	49656.5
14.642	36177	14.642	39164.3	14.642	44863	14.642	49832.5
14.6624	36583	14.6624	39469.3	14.6624	45066	14.6624	50137.5
14.6829	36860	14.6829	39770.3	14.6829	45335	14.6829	50438.5
14.7034	36697	14.7034	40128.3	14.7034	45377	14.7034	50796.5
14.7238	35829	14.7238	40605.3	14.7238	45165	14.7238	51273.5
14.7443	34701	14.7443	40765.3	14.7443	44856	14.7443	51433.5
14.7648	33903	14.7648	40367.3	14.7648	44426	14.7648	51035.5
14.7853	33453	14.7853	39758.3	14.7853	44083	14.7853	50426.5
14.8057	33255	14.8057	39210.3	14.8057	43915	14.8057	49878.5
14.8262	33158	14.8262	38790.3	14.8262	43737	14.8262	49458.5
14.8467	33137	14.8467	38630.3	14.8467	43635	14.8467	49298.5
14.8671	33124	14.8671	38584.3	14.8671	43562	14.8671	49252.5
14.8876	33118	14.8876	38526.3	14.8876	43515	14.8876	49194.5
14.9081	33073	14.9081	38528.3	14.9081	43419	14.9081	49196.5
14.9286	33084	14.9286	38460.3	14.9286	43486	14.9286	49128.5
14.949	33057	14.949	38414.3	14.949	43455	14.949	49082.5
14.9695	33064	14.9695	38493.3	14.9695	43437	14.9695	49161.5
14.99	33007	14.99	38420.3	14.99	43462	14.99	49088.5
15.0104	33065	15.0104	38445.3	15.0104	43413	15.0104	49113.5
15.0309	33054	15.0309	38394.3	15.0309	43430	15.0309	49062.5
15.0514	33066	15.0514	38390.3	15.0514	43422	15.0514	49058.5
15.0719	33042	15.0719	38371.3	15.0719	43430	15.0719	49039.5
15.0923	33006	15.0923	38397.3	15.0923	43406	15.0923	49065.5
15.1128	33014	15.1128	38378.3	15.1128	43392	15.1128	49046.5
15.1333	33015	15.1333	38384.3	15.1333	43425	15.1333	49052.5
15.1537	33057	15.1537	38345.3	15.1537	43414	15.1537	49013.5
15.1742	33020	15.1742	38375.3	15.1742	43432	15.1742	49043.5
15.1947	33023	15.1947	38349.3	15.1947	43397	15.1947	49017.5
15.2151	33008	15.2151	38357.3	15.2151	43378	15.2151	49025.5
15.2356	33044	15.2356	38363.3	15.2356	43380	15.2356	49031.5
15.2561	33029	15.2561	38370.3	15.2561	43382	15.2561	49038.5
15.2766	33035	15.2766	38388.3	15.2766	43393	15.2766	49056.5
15.297	33020	15.297	38358.3	15.297	43361	15.297	49026.5
15.3175	32999	15.3175	38353.3	15.3175	43393	15.3175	49021.5
15.338	33009	15.338	38384.3	15.338	43427	15.338	49052.5
15.3584	33022	15.3584	38359.3	15.3584	43384	15.3584	49027.5
15.3789	33052	15.3789	38373.3	15.3789	43428	15.3789	49041.5
15.3994	32990	15.3994	38354.3	15.3994	43403	15.3994	49022.5
15.4199	33007	15.4199	38373.3	15.4199	43395	15.4199	49041.5
15.4403	33025	15.4403	38377.3	15.4403	43398	15.4403	49045.5
15.4608	32981	15.4608	38356.3	15.4608	43451	15.4608	49024.5
15.4813	33004	15.4813	38349.3	15.4813	43411	15.4813	49017.5
15.5017	33009	15.5017	38383.3	15.5017	43362	15.5017	49051.5
15.5222	33032	15.5222	38353.3	15.5222	43376	15.5222	49021.5
15.5427	33019	15.5427	38337.3	15.5427	43354	15.5427	49005.5
15.5632	32983	15.5632	38368.3	15.5632	43444	15.5632	49036.5
15.5836	32995	15.5836	38345.3	15.5836	43372	15.5836	49013.5
15.6041	33007	15.6041	38384.3	15.6041	43338	15.6041	49052.5
15.6246	33005	15.6246	38326.3	15.6246	43402	15.6246	48994.5
15.645	32991	15.645	38351.3	15.645	43396	15.645	49019.5
15.6655	33005	15.6655	38355.3	15.6655	43361	15.6655	49023.5
15.686	33028	15.686	38372.3	15.686	43374	15.686	49040.5
15.7065	33011	15.7065	38342.3	15.7065	43397	15.7065	49010.5
15.7269	33016	15.7269	38381.3	15.7269	43414	15.7269	49049.5
15.7474	33003	15.7474	38362.3	15.7474	43346	15.7474	49030.5
15.7679	33013	15.7679	38338.3	15.7679	43384	15.7679	49006.5
15.7883	33002	15.7883	38327.3	15.7883	43394	15.7883	48995.5
15.8088	33032	15.8088	38368.3	15.8088	43352	15.8088	49036.5
15.8293	33050	15.8293	38374.3	15.8293	43376	15.8293	49042.5
15.8498	33005	15.8498	38397.3	15.8498	43370	15.8498	49065.5
15.8702	33025	15.8702	38381.3	15.8702	43399	15.8702	49049.5
15.8907	33053	15.8907	38345.3	15.8907	43448	15.8907	49013.5
15.9112	33031	15.9112	38356.3	15.9112	43379	15.9112	49024.5
15.9316	33044	15.9316	38395.3	15.9316	43392	15.9316	49063.5
15.9521	33056	15.9521	38351.3	15.9521	43401	15.9521	49019.5
15.9726	33040	15.9726	38397.3	15.9726	43429	15.9726	49065.5
15.993	33056	15.993	38393.3	15.993	43414	15.993	49061.5
16.0135	33076	16.0135	38392.3	16.0135	43372	16.0135	49060.5
16.034	33068	16.034	38378.3	16.034	43404	16.034	49046.5
16.0545	33096	16.0545	38433.3	16.0545	43425	16.0545	49101.5
16.0749	33148	16.0749	38390.3	16.0749	43425	16.0749	49058.5
16.0954	33125	16.0954	38346.3	16.0954	43481	16.0954	49014.5
16.1159	33129	16.1159	38371.3	16.1159	43483	16.1159	49039.5
16.1363	33200	16.1363	38407.3	16.1363	43486	16.1363	49075.5
16.1568	33291	16.1568	38452.3	16.1568	43531	16.1568	49120.5
16.1773	33348	16.1773	38398.3	16.1773	43586	16.1773	49066.5
16.1978	33416	16.1978	38442.3	16.1978	43548	16.1978	49110.5
16.2182	33599	16.2182	38473.3	16.2182	43713	16.2182	49141.5
16.2387	33685	16.2387	38466.3	16.2387	43686	16.2387	49134.5
16.2592	33951	16.2592	38516.3	16.2592	43784	16.2592	49184.5
16.2796	34256	16.2796	38511.3	16.2796	43877	16.2796	49179.5
16.3001	34493	16.3001	38585.3	16.3001	44079	16.3001	49253.5
16.3206	34911	16.3206	38698.3	16.3206	44290	16.3206	49366.5
16.3411	35392	16.3411	38784.3	16.3411	44405	16.3411	49452.5
16.3615	36001	16.3615	38934.3	16.3615	44818	16.3615	49602.5
16.382	36608	16.382	39177.3	16.382	44969	16.382	49845.5
16.4025	37130	16.4025	39444.3	16.4025	45450	16.4025	50112.5
16.4229	37511	16.4229	39863.3	16.4229	45632	16.4229	50531.5
16.4434	37601	16.4434	40377.3	16.4434	45841	16.4434	51045.5
16.4639	36843	16.4639	40860.3	16.4639	45687	16.4639	51528.5
16.4844	35623	16.4844	41392.3	16.4844	45424	16.4844	52060.5
16.5048	34568	16.5048	41106.3	16.5048	44964	16.5048	51774.5
16.5253	33823	16.5253	40437.3	16.5253	44462	16.5253	51105.5
16.5458	33405	16.5458	39682.3	16.5458	44208	16.5458	50350.5
16.5662	33256	16.5662	39040.3	16.5662	43915	16.5662	49708.5
16.5867	33189	16.5867	38705.3	16.5867	43756	16.5867	49373.5
16.6072	33189	16.6072	38584.3	16.6072	43675	16.6072	49252.5
16.6277	33134	16.6277	38501.3	16.6277	43633	16.6277	49169.5
16.6481	33134	16.6481	38505.3	16.6481	43600	16.6481	49173.5
16.6686	33194	16.6686	38490.3	16.6686	43622	16.6686	49158.5
16.6891	33148	16.6891	38468.3	16.6891	43583	16.6891	49136.5
16.7095	33135	16.7095	38571.3	16.7095	43588	16.7095	49239.5
16.73	33146	16.73	38553.3	16.73	43597	16.73	49221.5
16.7505	33179	16.7505	38538.3	16.7505	43588	16.7505	49206.5
16.7709	33135	16.7709	38497.3	16.7709	43613	16.7709	49165.5
16.7914	33135	16.7914	38495.3	16.7914	43567	16.7914	49163.5
16.8119	33160	16.8119	38455.3	16.8119	43567	16.8119	49123.5
16.8324	33101	16.8324	38501.3	16.8324	43538	16.8324	49169.5
16.8528	33072	16.8528	38524.3	16.8528	43562	16.8528	49192.5
16.8733	33055	16.8733	38530.3	16.8733	43529	16.8733	49198.5
16.8938	33026	16.8938	38461.3	16.8938	43503	16.8938	49129.5
16.9142	33050	16.9142	38433.3	16.9142	43409	16.9142	49101.5
16.9347	33006	16.9347	38410.3	16.9347	43422	16.9347	49078.5
16.9552	33037	16.9552	38351.3	16.9552	43408	16.9552	49019.5
16.9757	33020	16.9757	38359.3	16.9757	43396	16.9757	49027.5
16.9961	32995	16.9961	38375.3	16.9961	43385	16.9961	49043.5
17.0166	33013	17.0166	38343.3	17.0166	43390	17.0166	49011.5
17.0371	32999	17.0371	38349.3	17.0371	43424	17.0371	49017.5
17.0575	33036	17.0575	38349.3	17.0575	43403	17.0575	49017.5
17.078	33012	17.078	38290.3	17.078	43332	17.078	48958.5
17.0985	33024	17.0985	38375.3	17.0985	43357	17.0985	49043.5
17.119	33008	17.119	38346.3	17.119	43392	17.119	49014.5
17.1394	33018	17.1394	38342.3	17.1394	43394	17.1394	49010.5
17.1599	33008	17.1599	38325.3	17.1599	43416	17.1599	48993.5
17.1804	33023	17.1804	38386.3	17.1804	43406	17.1804	49054.5
17.2008	33049	17.2008	38347.3	17.2008	43353	17.2008	49015.5
17.2213	33027	17.2213	38331.3	17.2213	43391	17.2213	48999.5
17.2418	33010	17.2418	38366.3	17.2418	43403	17.2418	49034.5
17.2623	33040	17.2623	38335.3	17.2623	43389	17.2623	49003.5
17.2827	33060	17.2827	38346.3	17.2827	43428	17.2827	49014.5
17.3032	33028	17.3032	38324.3	17.3032	43392	17.3032	48992.5
17.3237	33034	17.3237	38335.3	17.3237	43395	17.3237	49003.5
17.3441	33085	17.3441	38374.3	17.3441	43412	17.3441	49042.5
17.3646	33116	17.3646	38377.3	17.3646	43394	17.3646	49045.5
17.3851	33111	17.3851	38334.3	17.3851	43424	17.3851	49002.5
17.4056	33124	17.4056	38376.3	17.4056	43415	17.4056	49044.5
17.426	33158	17.426	38359.3	17.426	43449	17.426	49027.5
17.4465	33100	17.4465	38402.3	17.4465	43466	17.4465	49070.5
17.467	33096	17.467	38414.3	17.467	43454	17.467	49082.5
17.4874	33154	17.4874	38386.3	17.4874	43469	17.4874	49054.5
17.5079	33136	17.5079	38406.3	17.5079	43469	17.5079	49074.5
17.5284	33222	17.5284	38370.3	17.5284	43501	17.5284	49038.5
17.5488	33148	17.5488	38412.3	17.5488	43502	17.5488	49080.5
17.5693	33130	17.5693	38381.3	17.5693	43488	17.5693	49049.5
17.5898	33189	17.5898	38433.3	17.5898	43550	17.5898	49101.5
17.6103	33216	17.6103	38394.3	17.6103	43502	17.6103	49062.5
17.6307	33286	17.6307	38464.3	17.6307	43515	17.6307	49132.5
17.6512	33254	17.6512	38443.3	17.6512	43589	17.6512	49111.5
17.6717	33350	17.6717	38458.3	17.6717	43610	17.6717	49126.5
17.6921	33458	17.6921	38408.3	17.6921	43660	17.6921	49076.5
17.7126	33548	17.7126	38462.3	17.7126	43660	17.7126	49130.5
17.7331	33714	17.7331	38461.3	17.7331	43734	17.7331	49129.5
17.7536	33852	17.7536	38514.3	17.7536	43803	17.7536	49182.5
17.774	34138	17.774	38519.3	17.774	43940	17.774	49187.5
17.7945	34464	17.7945	38548.3	17.7945	44036	17.7945	49216.5
17.815	34764	17.815	38615.3	17.815	44242	17.815	49283.5
17.8354	35317	17.8354	38668.3	17.8354	44490	17.8354	49336.5
17.8559	35932	17.8559	38751.3	17.8559	44701	17.8559	49419.5
17.8764	36754	17.8764	38863.3	17.8764	45046	17.8764	49531.5
17.8969	37527	17.8969	39045.3	17.8969	45566	17.8969	49713.5
17.9173	38708	17.9173	39359.3	17.9173	46035	17.9173	50027.5
17.9378	40105	17.9378	39646.3	17.9378	46668	17.9378	50314.5
17.9583	41468	17.9583	40144.3	17.9583	47501	17.9583	50812.5
17.9787	42717	17.9787	40832.3	17.9787	48374	17.9787	51500.5
17.9992	44152	17.9992	41801.3	17.9992	49079	17.9992	52469.5
18.0197	44283	18.0197	42874.3	18.0197	49488	18.0197	53542.5
18.0402	43263	18.0402	44401.3	18.0402	49450	18.0402	55069.5
18.0606	40454	18.0606	45619.3	18.0606	48796	18.0606	56287.5
18.0811	37865	18.0811	45857.3	18.0811	47846	18.0811	56525.5
18.1016	35829	18.1016	44308.3	18.1016	46583	18.1016	54976.5
18.122	34425	18.122	42322.3	18.122	45754	18.122	52990.5
18.1425	33792	18.1425	40932.3	18.1425	44992	18.1425	51600.5
18.163	33577	18.163	39637.3	18.163	44470	18.163	50305.5
18.1835	33435	18.1835	39110.3	18.1835	44098	18.1835	49778.5
18.2039	33360	18.2039	38824.3	18.2039	43954	18.2039	49492.5
18.2244	33293	18.2244	38724.3	18.2244	43735	18.2244	49392.5
18.2449	33197	18.2449	38614.3	18.2449	43732	18.2449	49282.5
18.2653	33246	18.2653	38560.3	18.2653	43647	18.2653	49228.5
18.2858	33185	18.2858	38558.3	18.2858	43627	18.2858	49226.5
18.3063	33144	18.3063	38499.3	18.3063	43596	18.3063	49167.5
18.3267	33141	18.3267	38472.3	18.3267	43559	18.3267	49140.5
18.3472	33125	18.3472	38452.3	18.3472	43518	18.3472	49120.5
18.3677	33104	18.3677	38489.3	18.3677	43529	18.3677	49157.5
18.3882	33097	18.3882	38455.3	18.3882	43520	18.3882	49123.5
18.4086	33088	18.4086	38437.3	18.4086	43488	18.4086	49105.5
18.4291	33076	18.4291	38389.3	18.4291	43469	18.4291	49057.5
18.4496	33077	18.4496	38411.3	18.4496	43464	18.4496	49079.5
18.47	33083	18.47	38393.3	18.47	43525	18.47	49061.5
18.4905	33084	18.4905	38395.3	18.4905	43451	18.4905	49063.5
18.511	33057	18.511	38381.3	18.511	43425	18.511	49049.5
18.5315	33068	18.5315	38376.3	18.5315	43418	18.5315	49044.5
18.5519	33038	18.5519	38387.3	18.5519	43434	18.5519	49055.5
18.5724	33024	18.5724	38338.3	18.5724	43417	18.5724	49006.5
18.5929	33034	18.5929	38376.3	18.5929	43399	18.5929	49044.5
18.6133	33049	18.6133	38352.3	18.6133	43406	18.6133	49020.5
18.6338	33040	18.6338	38364.3	18.6338	43427	18.6338	49032.5
18.6543	33026	18.6543	38325.3	18.6543	43423	18.6543	48993.5
18.6748	33044	18.6748	38334.3	18.6748	43422	18.6748	49002.5
18.6952	33064	18.6952	38339.3	18.6952	43408	18.6952	49007.5
18.7157	33053	18.7157	38334.3	18.7157	43384	18.7157	49002.5
18.7362	33037	18.7362	38326.3	18.7362	43423	18.7362	48994.5
18.7566	33029	18.7566	38316.3	18.7566	43440	18.7566	48984.5
18.7771	33043	18.7771	38325.3	18.7771	43428	18.7771	48993.5
18.7976	33071	18.7976	38337.3	18.7976	43425	18.7976	49005.5
18.8181	33050	18.8181	38299.3	18.8181	43434	18.8181	48967.5
18.8385	33066	18.8385	38385.3	18.8385	43506	18.8385	49053.5
18.859	33093	18.859	38363.3	18.859	43465	18.859	49031.5
18.8795	33079	18.8795	38353.3	18.8795	43488	18.8795	49021.5
18.8999	33181	18.8999	38358.3	18.8999	43548	18.8999	49026.5
18.9204	33169	18.9204	38434.3	18.9204	43537	18.9204	49102.5
18.9409	33205	18.9409	38480.3	18.9409	43620	18.9409	49148.5
18.9614	33180	18.9614	38512.3	18.9614	43666	18.9614	49180.5
18.9818	33176	18.9818	38532.3	18.9818	43576	18.9818	49200.5
19.0023	33131	19.0023	38636.3	19.0023	43585	19.0023	49304.5
19.0228	33173	19.0228	38649.3	19.0228	43593	19.0228	49317.5
19.0432	33109	19.0432	38596.3	19.0432	43584	19.0432	49264.5
19.0637	33084	19.0637	38679.3	19.0637	43572	19.0637	49347.5
19.0842	33100	19.0842	38546.3	19.0842	43520	19.0842	49214.5
19.1046	33078	19.1046	38504.3	19.1046	43466	19.1046	49172.5
19.1251	33031	19.1251	38422.3	19.1251	43420	19.1251	49090.5
19.1456	33073	19.1456	38418.3	19.1456	43423	19.1456	49086.5
19.1661	33063	19.1661	38417.3	19.1661	43461	19.1661	49085.5
19.1865	33079	19.1865	38349.3	19.1865	43462	19.1865	49017.5
19.207	33059	19.207	38412.3	19.207	43442	19.207	49080.5
19.2275	33086	19.2275	38374.3	19.2275	43492	19.2275	49042.5
19.2479	33129	19.2479	38324.3	19.2479	43437	19.2479	48992.5
19.2684	33175	19.2684	38361.3	19.2684	43413	19.2684	49029.5
19.2889	33236	19.2889	38380.3	19.2889	43456	19.2889	49048.5
19.3094	33227	19.3094	38362.3	19.3094	43468	19.3094	49030.5
19.3298	33309	19.3298	38386.3	19.3298	43485	19.3298	49054.5
19.3503	33398	19.3503	38385.3	19.3503	43601	19.3503	49053.5
19.3708	33476	19.3708	38434.3	19.3708	43653	19.3708	49102.5
19.3912	33587	19.3912	38474.3	19.3912	43700	19.3912	49142.5
19.4117	33701	19.4117	38512.3	19.4117	43692	19.4117	49180.5
19.4322	33870	19.4322	38496.3	19.4322	43794	19.4322	49164.5
19.4527	34006	19.4527	38638.3	19.4527	43898	19.4527	49306.5
19.4731	34111	19.4731	38731.3	19.4731	43970	19.4731	49399.5
19.4936	33990	19.4936	38842.3	19.4936	43901	19.4936	49510.5
19.5141	33732	19.5141	38965.3	19.5141	43897	19.5141	49633.5
19.5345	33471	19.5345	38988.3	19.5345	43815	19.5345	49656.5
19.555	33346	19.555	38879.3	19.555	43672	19.555	49547.5
19.5755	33153	19.5755	38773.3	19.5755	43567	19.5755	49441.5
19.596	33080	19.596	38633.3	19.596	43541	19.596	49301.5
19.6164	33050	19.6164	38465.3	19.6164	43483	19.6164	49133.5
19.6369	33028	19.6369	38394.3	19.6369	43419	19.6369	49062.5
19.6574	32984	19.6574	38404.3	19.6574	43451	19.6574	49072.5
19.6778	33003	19.6778	38320.3	19.6778	43413	19.6778	48988.5
19.6983	32996	19.6983	38336.3	19.6983	43372	19.6983	49004.5
19.7188	32983	19.7188	38377.3	19.7188	43377	19.7188	49045.5
19.7392	32992	19.7392	38293.3	19.7392	43419	19.7392	48961.5
19.7597	33000	19.7597	38327.3	19.7597	43415	19.7597	48995.5
19.7802	32991	19.7802	38343.3	19.7802	43375	19.7802	49011.5
19.8007	33003	19.8007	38324.3	19.8007	43369	19.8007	48992.5
19.8211	32993	19.8211	38281.3	19.8211	43365	19.8211	48949.5
19.8416	32979	19.8416	38310.3	19.8416	43385	19.8416	48978.5
19.8621	32988	19.8621	38327.3	19.8621	43377	19.8621	48995.5
19.8825	32984	19.8825	38323.3	19.8825	43416	19.8825	48991.5
19.903	32963	19.903	38310.3	19.903	43357	19.903	48978.5
19.9235	32967	19.9235	38300.3	19.9235	43344	19.9235	48968.5
19.944	32971	19.944	38339.3	19.944	43369	19.944	49007.5
19.9644	32960	19.9644	38307.3	19.9644	43318	19.9644	48975.5
19.9849	32986	19.9849	38290.3	19.9849	43375	19.9849	48958.5
20.0054	32969	20.0054	38294.3	20.0054	43365	20.0054	48962.5
20.0258	32953	20.0258	38293.3	20.0258	43365	20.0258	48961.5
20.0463	32970	20.0463	38326.3	20.0463	43365	20.0463	48994.5
20.0668	32978	20.0668	38307.3	20.0668	43420	20.0668	48975.5
20.0873	32975	20.0873	38300.3	20.0873	43364	20.0873	48968.5
20.1077	32974	20.1077	38312.3	20.1077	43356	20.1077	48980.5
20.1282	32950	20.1282	38279.3	20.1282	43322	20.1282	48947.5
20.1487	32960	20.1487	38316.3	20.1487	43366	20.1487	48984.5
20.1691	32966	20.1691	38300.3	20.1691	43354	20.1691	48968.5
20.1896	32947	20.1896	38283.3	20.1896	43355	20.1896	48951.5
20.2101	32966	20.2101	38321.3	20.2101	43398	20.2101	48989.5
20.2306	32945	20.2306	38280.3	20.2306	43356	20.2306	48948.5
20.251	33005	20.251	38285.3	20.251	43316	20.251	48953.5
20.2715	32977	20.2715	38303.3	20.2715	43346	20.2715	48971.5
20.292	32961	20.292	38281.3	20.292	43366	20.292	48949.5
20.3124	32982	20.3124	38324.3	20.3124	43324	20.3124	48992.5
20.3329	32958	20.3329	38328.3	20.3329	43357	20.3329	48996.5
20.3534	32957	20.3534	38271.3	20.3534	43349	20.3534	48939.5
20.3739	32957	20.3739	38330.3	20.3739	43362	20.3739	48998.5
20.3943	32940	20.3943	38319.3	20.3943	43373	20.3943	48987.5
20.4148	32965	20.4148	38308.3	20.4148	43358	20.4148	48976.5
20.4353	32951	20.4353	38313.3	20.4353	43264	20.4353	48981.5
20.4557	32950	20.4557	38314.3	20.4557	43351	20.4557	48982.5
20.4762	32926	20.4762	38292.3	20.4762	43311	20.4762	48960.5
20.4967	32968	20.4967	38281.3	20.4967	43332	20.4967	48949.5
20.5171	32960	20.5171	38293.3	20.5171	43351	20.5171	48961.5
20.5376	32951	20.5376	38322.3	20.5376	43353	20.5376	48990.5
20.5581	32921	20.5581	38285.3	20.5581	43314	20.5581	48953.5
20.5786	32939	20.5786	38304.3	20.5786	43330	20.5786	48972.5
20.599	32978	20.599	38293.3	20.599	43325	20.599	48961.5
20.6195	32954	20.6195	38239.3	20.6195	43334	20.6195	48907.5
20.64	32936	20.64	38274.3	20.64	43341	20.64	48942.5
20.6604	32959	20.6604	38263.3	20.6604	43345	20.6604	48931.5
20.6809	32973	20.6809	38278.3	20.6809	43345	20.6809	48946.5
20.7014	32953	20.7014	38297.3	20.7014	43340	20.7014	48965.5
20.7219	32953	20.7219	38312.3	20.7219	43327	20.7219	48980.5
20.7423	32967	20.7423	38269.3	20.7423	43330	20.7423	48937.5
20.7628	32950	20.7628	38304.3	20.7628	43368	20.7628	48972.5
20.7833	32938	20.7833	38264.3	20.7833	43338	20.7833	48932.5
20.8037	32957	20.8037	38308.3	20.8037	43335	20.8037	48976.5
20.8242	32930	20.8242	38300.3	20.8242	43351	20.8242	48968.5
20.8447	32956	20.8447	38260.3	20.8447	43332	20.8447	48928.5
20.8652	32951	20.8652	38286.3	20.8652	43372	20.8652	48954.5
20.8856	32952	20.8856	38297.3	20.8856	43345	20.8856	48965.5
20.9061	32940	20.9061	38291.3	20.9061	43389	20.9061	48959.5
20.9266	32923	20.9266	38267.3	20.9266	43348	20.9266	48935.5
20.947	32966	20.947	38248.3	20.947	43348	20.947	48916.5
20.9675	32939	20.9675	38283.3	20.9675	43372	20.9675	48951.5
20.988	32959	20.988	38288.3	20.988	43320	20.988	48956.5
21.0085	32920	21.0085	38271.3	21.0085	43342	21.0085	48939.5
21.0289	32925	21.0289	38289.3	21.0289	43356	21.0289	48957.5
21.0494	32938	21.0494	38272.3	21.0494	43363	21.0494	48940.5
21.0699	32951	21.0699	38302.3	21.0699	43303	21.0699	48970.5
21.0903	32950	21.0903	38264.3	21.0903	43360	21.0903	48932.5
21.1108	32945	21.1108	38274.3	21.1108	43362	21.1108	48942.5
21.1313	32944	21.1313	38303.3	21.1313	43331	21.1313	48971.5
21.1518	32941	21.1518	38307.3	21.1518	43339	21.1518	48975.5
21.1722	32963	21.1722	38288.3	21.1722	43351	21.1722	48956.5
21.1927	32964	21.1927	38313.3	21.1927	43364	21.1927	48981.5
21.2132	32957	21.2132	38350.3	21.2132	43366	21.2132	49018.5
21.2336	32958	21.2336	38277.3	21.2336	43354	21.2336	48945.5
21.2541	32926	21.2541	38296.3	21.2541	43389	21.2541	48964.5
21.2746	32972	21.2746	38303.3	21.2746	43375	21.2746	48971.5
21.295	32932	21.295	38336.3	21.295	43420	21.295	49004.5
21.3155	32958	21.3155	38302.3	21.3155	43353	21.3155	48970.5
21.336	32965	21.336	38340.3	21.336	43354	21.336	49008.5
21.3565	32946	21.3565	38352.3	21.3565	43358	21.3565	49020.5
21.3769	32953	21.3769	38379.3	21.3769	43335	21.3769	49047.5
21.3974	32949	21.3974	38314.3	21.3974	43386	21.3974	48982.5
21.4179	32965	21.4179	38364.3	21.4179	43391	21.4179	49032.5
21.4383	32963	21.4383	38338.3	21.4383	43381	21.4383	49006.5
21.4588	32990	21.4588	38407.3	21.4588	43380	21.4588	49075.5
21.4793	32956	21.4793	38357.3	21.4793	43428	21.4793	49025.5
21.4998	32957	21.4998	38438.3	21.4998	43441	21.4998	49106.5
21.5202	32968	21.5202	38429.3	21.5202	43452	21.5202	49097.5
21.5407	32966	21.5407	38463.3	21.5407	43378	21.5407	49131.5
21.5612	32997	21.5612	38445.3	21.5612	43415	21.5612	49113.5
21.5816	32949	21.5816	38457.3	21.5816	43414	21.5816	49125.5
21.6021	32975	21.6021	38367.3	21.6021	43415	21.6021	49035.5
21.6226	32959	21.6226	38416.3	21.6226	43432	21.6226	49084.5
21.6431	32993	21.6431	38402.3	21.6431	43404	21.6431	49070.5
21.6635	32985	21.6635	38363.3	21.6635	43400	21.6635	49031.5
21.684	32990	21.684	38376.3	21.684	43388	21.684	49044.5
21.7045	33012	21.7045	38337.3	21.7045	43400	21.7045	49005.5
21.7249	33019	21.7249	38343.3	21.7249	43435	21.7249	49011.5
21.7454	33018	21.7454	38329.3	21.7454	43399	21.7454	48997.5
21.7659	33045	21.7659	38335.3	21.7659	43431	21.7659	49003.5
21.7864	33075	21.7864	38333.3	21.7864	43442	21.7864	49001.5
21.8068	33064	21.8068	38337.3	21.8068	43441	21.8068	49005.5
21.8273	33121	21.8273	38350.3	21.8273	43461	21.8273	49018.5
21.8478	33162	21.8478	38344.3	21.8478	43445	21.8478	49012.5
21.8682	33209	21.8682	38353.3	21.8682	43480	21.8682	49021.5
21.8887	33213	21.8887	38348.3	21.8887	43548	21.8887	49016.5
21.9092	33321	21.9092	38322.3	21.9092	43579	21.9092	48990.5
21.9297	33431	21.9297	38339.3	21.9297	43593	21.9297	49007.5
21.9501	33501	21.9501	38380.3	21.9501	43631	21.9501	49048.5
21.9706	33675	21.9706	38420.3	21.9706	43684	21.9706	49088.5
21.9911	33782	21.9911	38420.3	21.9911	43783	21.9911	49088.5
22.0115	33963	22.0115	38471.3	22.0115	43915	22.0115	49139.5
22.032	34137	22.032	38548.3	22.032	43971	22.032	49216.5
22.0525	34401	22.0525	38677.3	22.0525	44114	22.0525	49345.5
22.0729	34633	22.0729	38768.3	22.0729	44262	22.0729	49436.5
22.0934	34876	22.0934	39011.3	22.0934	44370	22.0934	49679.5
22.1139	34874	22.1139	39151.3	22.1139	44560	22.1139	49819.5
22.1344	34767	22.1344	39355.3	22.1344	44555	22.1344	50023.5
22.1548	34334	22.1548	39605.3	22.1548	44327	22.1548	50273.5
22.1753	33991	22.1753	39577.3	22.1753	44309	22.1753	50245.5
22.1958	33701	22.1958	39419.3	22.1958	44094	22.1958	50087.5
22.2162	33381	22.2162	39137.3	22.2162	43977	22.2162	49805.5
22.2367	33202	22.2367	38937.3	22.2367	43796	22.2367	49605.5
22.2572	33120	22.2572	38739.3	22.2572	43630	22.2572	49407.5
22.2777	33051	22.2777	38521.3	22.2777	43514	22.2777	49189.5
22.2981	33048	22.2981	38445.3	22.2981	43497	22.2981	49113.5
22.3186	32986	22.3186	38395.3	22.3186	43456	22.3186	49063.5
22.3391	33023	22.3391	38380.3	22.3391	43443	22.3391	49048.5
22.3595	32989	22.3595	38342.3	22.3595	43451	22.3595	49010.5
22.38	33000	22.38	38343.3	22.38	43385	22.38	49011.5
22.4005	32985	22.4005	38366.3	22.4005	43383	22.4005	49034.5
22.421	32975	22.421	38320.3	22.421	43428	22.421	48988.5
22.4414	32977	22.4414	38331.3	22.4414	43422	22.4414	48999.5
22.4619	32972	22.4619	38332.3	22.4619	43402	22.4619	49000.5
22.4824	32980	22.4824	38289.3	22.4824	43359	22.4824	48957.5
22.5028	32969	22.5028	38310.3	22.5028	43376	22.5028	48978.5
22.5233	32983	22.5233	38317.3	22.5233	43391	22.5233	48985.5
22.5438	32981	22.5438	38314.3	22.5438	43380	22.5438	48982.5
22.5643	32986	22.5643	38284.3	22.5643	43362	22.5643	48952.5
22.5847	32975	22.5847	38280.3	22.5847	43361	22.5847	48948.5
22.6052	32956	22.6052	38314.3	22.6052	43354	22.6052	48982.5
22.6257	32972	22.6257	38260.3	22.6257	43382	22.6257	48928.5
22.6461	32943	22.6461	38290.3	22.6461	43381	22.6461	48958.5
22.6666	32979	22.6666	38294.3	22.6666	43339	22.6666	48962.5
22.6871	32970	22.6871	38278.3	22.6871	43396	22.6871	48946.5
22.7076	32953	22.7076	38268.3	22.7076	43391	22.7076	48936.5
22.728	32967	22.728	38252.3	22.728	43362	22.728	48920.5
22.7485	32963	22.7485	38309.3	22.7485	43384	22.7485	48977.5
22.769	32965	22.769	38288.3	22.769	43364	22.769	48956.5
22.7894	32970	22.7894	38286.3	22.7894	43399	22.7894	48954.5
22.8099	32969	22.8099	38263.3	22.8099	43382	22.8099	48931.5
22.8304	32941	22.8304	38239.3	22.8304	43383	22.8304	48907.5
22.8508	32966	22.8508	38300.3	22.8508	43377	22.8508	48968.5
22.8713	32967	22.8713	38312.3	22.8713	43384	22.8713	48980.5
22.8918	32969	22.8918	38282.3	22.8918	43388	22.8918	48950.5
22.9123	32947	22.9123	38283.3	22.9123	43375	22.9123	48951.5
22.9327	32958	22.9327	38302.3	22.9327	43383	22.9327	48970.5
22.9532	32976	22.9532	38327.3	22.9532	43370	22.9532	48995.5
22.9737	32975	22.9737	38263.3	22.9737	43403	22.9737	48931.5
22.9941	32999	22.9941	38282.3	22.9941	43362	22.9941	48950.5
23.0146	32983	23.0146	38284.3	23.0146	43394	23.0146	48952.5
23.0351	32987	23.0351	38324.3	23.0351	43341	23.0351	48992.5
23.0556	33006	23.0556	38278.3	23.0556	43391	23.0556	48946.5
23.076	32984	23.076	38312.3	23.076	43426	23.076	48980.5
23.0965	33014	23.0965	38300.3	23.0965	43344	23.0965	48968.5
23.117	33000	23.117	38318.3	23.117	43354	23.117	48986.5
23.1374	33016	23.1374	38335.3	23.1374	43417	23.1374	49003.5
23.1579	33027	23.1579	38300.3	23.1579	43394	23.1579	48968.5
23.1784	33048	23.1784	38271.3	23.1784	43446	23.1784	48939.5
23.1989	33073	23.1989	38305.3	23.1989	43472	23.1989	48973.5
23.2193	33104	23.2193	38331.3	23.2193	43473	23.2193	48999.5
23.2398	33141	23.2398	38314.3	23.2398	43471	23.2398	48982.5
23.2603	33164	23.2603	38367.3	23.2603	43478	23.2603	49035.5
23.2807	33212	23.2807	38401.3	23.2807	43556	23.2807	49069.5
23.3012	33232	23.3012	38352.3	23.3012	43549	23.3012	49020.5
23.3217	33259	23.3217	38421.3	23.3217	43594	23.3217	49089.5
23.3422	33226	23.3422	38436.3	23.3422	43575	23.3422	49104.5
23.3626	33195	23.3626	38452.3	23.3626	43530	23.3626	49120.5
23.3831	33165	23.3831	38517.3	23.3831	43510	23.3831	49185.5
23.4036	33117	23.4036	38439.3	23.4036	43489	23.4036	49107.5
23.424	33064	23.424	38457.3	23.424	43476	23.424	49125.5
23.4445	32999	23.4445	38424.3	23.4445	43422	23.4445	49092.5
23.465	32979	23.465	38421.3	23.465	43431	23.465	49089.5
23.4855	33000	23.4855	38336.3	23.4855	43390	23.4855	49004.5
23.5059	32971	23.5059	38316.3	23.5059	43418	23.5059	48984.5
23.5264	32979	23.5264	38310.3	23.5264	43388	23.5264	48978.5
23.5469	32982	23.5469	38323.3	23.5469	43354	23.5469	48991.5
23.5673	33004	23.5673	38287.3	23.5673	43421	23.5673	48955.5
23.5878	32977	23.5878	38284.3	23.5878	43430	23.5878	48952.5
23.6083	32970	23.6083	38316.3	23.6083	43432	23.6083	48984.5
23.6287	32979	23.6287	38266.3	23.6287	43354	23.6287	48934.5
23.6492	33000	23.6492	38342.3	23.6492	43404	23.6492	49010.5
23.6697	32973	23.6697	38242.3	23.6697	43456	23.6697	48910.5
23.6902	32979	23.6902	38286.3	23.6902	43415	23.6902	48954.5
23.7106	33012	23.7106	38297.3	23.7106	43418	23.7106	48965.5
23.7311	32995	23.7311	38332.3	23.7311	43466	23.7311	49000.5
23.7516	32999	23.7516	38315.3	23.7516	43382	23.7516	48983.5
23.772	32995	23.772	38301.3	23.772	43418	23.772	48969.5
23.7925	32978	23.7925	38338.3	23.7925	43442	23.7925	49006.5
23.813	33018	23.813	38346.3	23.813	43490	23.813	49014.5
23.8335	33039	23.8335	38312.3	23.8335	43434	23.8335	48980.5
23.8539	33040	23.8539	38359.3	23.8539	43466	23.8539	49027.5
23.8744	33056	23.8744	38349.3	23.8744	43447	23.8744	49017.5
23.8949	33062	23.8949	38339.3	23.8949	43470	23.8949	49007.5
23.9153	33082	23.9153	38428.3	23.9153	43520	23.9153	49096.5
23.9358	33110	23.9358	38398.3	23.9358	43511	23.9358	49066.5
23.9563	33077	23.9563	38388.3	23.9563	43485	23.9563	49056.5
23.9768	33064	23.9768	38461.3	23.9768	43529	23.9768	49129.5
23.9972	33084	23.9972	38464.3	23.9972	43493	23.9972	49132.5
24.0177	33067	24.0177	38451.3	24.0177	43494	24.0177	49119.5
24.0382	33043	24.0382	38374.3	24.0382	43486	24.0382	49042.5
24.0586	33053	24.0586	38413.3	24.0586	43442	24.0586	49081.5
24.0791	33096	24.0791	38365.3	24.0791	43515	24.0791	49033.5
24.0996	33079	24.0996	38341.3	24.0996	43499	24.0996	49009.5
24.1201	33096	24.1201	38362.3	24.1201	43495	24.1201	49030.5
24.1405	33158	24.1405	38385.3	24.1405	43518	24.1405	49053.5
24.161	33181	24.161	38364.3	24.161	43539	24.161	49032.5
24.1815	33235	24.1815	38358.3	24.1815	43519	24.1815	49026.5
24.2019	33255	24.2019	38366.3	24.2019	43519	24.2019	49034.5
24.2224	33336	24.2224	38360.3	24.2224	43622	24.2224	49028.5
24.2429	33445	24.2429	38381.3	24.2429	43613	24.2429	49049.5
24.2633	33531	24.2633	38392.3	24.2633	43664	24.2633	49060.5
24.2838	33622	24.2838	38389.3	24.2838	43730	24.2838	49057.5
24.3043	33739	24.3043	38450.3	24.3043	43811	24.3043	49118.5
24.3248	33848	24.3248	38450.3	24.3248	43876	24.3248	49118.5
24.3452	34196	24.3452	38493.3	24.3452	44003	24.3452	49161.5
24.3657	34452	24.3657	38528.3	24.3657	44080	24.3657	49196.5
24.3862	34708	24.3862	38597.3	24.3862	44159	24.3862	49265.5
24.4066	35042	24.4066	38717.3	24.4066	44349	24.4066	49385.5
24.4271	35243	24.4271	38835.3	24.4271	44612	24.4271	49503.5
24.4476	35576	24.4476	39055.3	24.4476	44914	24.4476	49723.5
24.4681	35850	24.4681	39391.3	24.4681	44989	24.4681	50059.5
24.4885	36084	24.4885	39695.3	24.4885	45218	24.4885	50363.5
24.509	35800	24.509	40070.3	24.509	45222	24.509	50738.5
24.5295	35123	24.5295	40353.3	24.5295	45126	24.5295	51021.5
24.5499	34599	24.5499	40373.3	24.5499	44846	24.5499	51041.5
24.5704	34144	24.5704	40032.3	24.5704	44506	24.5704	50700.5
24.5909	33736	24.5909	39640.3	24.5909	44218	24.5909	50308.5
24.6114	33405	24.6114	39467.3	24.6114	44059	24.6114	50135.5
24.6318	33220	24.6318	39038.3	24.6318	43828	24.6318	49706.5
24.6523	33156	24.6523	38731.3	24.6523	43806	24.6523	49399.5
24.6728	33104	24.6728	38594.3	24.6728	43753	24.6728	49262.5
24.6932	33103	24.6932	38556.3	24.6932	43643	24.6932	49224.5
24.7137	33069	24.7137	38509.3	24.7137	43507	24.7137	49177.5
24.7342	33054	24.7342	38503.3	24.7342	43532	24.7342	49171.5
24.7547	33055	24.7547	38481.3	24.7547	43597	24.7547	49149.5
24.7751	33035	24.7751	38499.3	24.7751	43569	24.7751	49167.5
24.7956	33027	24.7956	38445.3	24.7956	43516	24.7956	49113.5
24.8161	33034	24.8161	38482.3	24.8161	43568	24.8161	49150.5
24.8365	33024	24.8365	38468.3	24.8365	43581	24.8365	49136.5
24.857	33059	24.857	38493.3	24.857	43573	24.857	49161.5
24.8775	33038	24.8775	38477.3	24.8775	43513	24.8775	49145.5
24.898	33021	24.898	38525.3	24.898	43563	24.898	49193.5
24.9184	33056	24.9184	38529.3	24.9184	43579	24.9184	49197.5
24.9389	33031	24.9389	38513.3	24.9389	43500	24.9389	49181.5
24.9594	33033	24.9594	38513.3	24.9594	43530	24.9594	49181.5
24.9798	33003	24.9798	38579.3	24.9798	43538	24.9798	49247.5
25.0003	33008	25.0003	38535.3	25.0003	43576	25.0003	49203.5
25.0208	33034	25.0208	38580.3	25.0208	43562	25.0208	49248.5
25.0412	33046	25.0412	38541.3	25.0412	43611	25.0412	49209.5
25.0617	33062	25.0617	38544.3	25.0617	43560	25.0617	49212.5
25.0822	33035	25.0822	38611.3	25.0822	43544	25.0822	49279.5
25.1027	33004	25.1027	38571.3	25.1027	43581	25.1027	49239.5
25.1231	33050	25.1231	38604.3	25.1231	43581	25.1231	49272.5
25.1436	33067	25.1436	38617.3	25.1436	43590	25.1436	49285.5
25.1641	33029	25.1641	38605.3	25.1641	43571	25.1641	49273.5
25.1845	33045	25.1845	38626.3	25.1845	43648	25.1845	49294.5
25.205	33088	25.205	38618.3	25.205	43604	25.205	49286.5
25.2255	33086	25.2255	38696.3	25.2255	43670	25.2255	49364.5
25.246	33087	25.246	38707.3	25.246	43686	25.246	49375.5
25.2664	33125	25.2664	38691.3	25.2664	43707	25.2664	49359.5
25.2869	33174	25.2869	38710.3	25.2869	43661	25.2869	49378.5
25.3074	33203	25.3074	38728.3	25.3074	43728	25.3074	49396.5
25.3278	33234	25.3278	38800.3	25.3278	43758	25.3278	49468.5
25.3483	33348	25.3483	38810.3	25.3483	43789	25.3483	49478.5
25.3688	33377	25.3688	38832.3	25.3688	43852	25.3688	49500.5
25.3893	33407	25.3893	38885.3	25.3893	43961	25.3893	49553.5
25.4097	33473	25.4097	38951.3	25.4097	43946	25.4097	49619.5
25.4302	33529	25.4302	38978.3	25.4302	43965	25.4302	49646.5
25.4507	33655	25.4507	39003.3	25.4507	44004	25.4507	49671.5
25.4711	33756	25.4711	39055.3	25.4711	44120	25.4711	49723.5
25.4916	33864	25.4916	39202.3	25.4916	44163	25.4916	49870.5
25.5121	34049	25.5121	39174.3	25.5121	44243	25.5121	49842.5
25.5326	34156	25.5326	39274.3	25.5326	44329	25.5326	49942.5
25.553	34366	25.553	39371.3	25.553	44358	25.553	50039.5
25.5735	34425	25.5735	39403.3	25.5735	44592	25.5735	50071.5
25.594	34552	25.594	39613.3	25.594	44556	25.594	50281.5
25.6144	34455	25.6144	39786.3	25.6144	44624	25.6144	50454.5
25.6349	34113	25.6349	39986.3	25.6349	44530	25.6349	50654.5
25.6554	33832	25.6554	40036.3	25.6554	44449	25.6554	50704.5
25.6759	33632	25.6759	39810.3	25.6759	44222	25.6759	50478.5
25.6963	33482	25.6963	39522.3	25.6963	44173	25.6963	50190.5
25.7168	33266	25.7168	39503.3	25.7168	44051	25.7168	50171.5
25.7373	33177	25.7373	39299.3	25.7373	43943	25.7373	49967.5
25.7577	33097	25.7577	39104.3	25.7577	43896	25.7577	49772.5
25.7782	33123	25.7782	39017.3	25.7782	43780	25.7782	49685.5
25.7987	33077	25.7987	39030.3	25.7987	43751	25.7987	49698.5
25.8191	33090	25.8191	38839.3	25.8191	43701	25.8191	49507.5
25.8396	33075	25.8396	38864.3	25.8396	43694	25.8396	49532.5
25.8601	33065	25.8601	38804.3	25.8601	43642	25.8601	49472.5
25.8806	33048	25.8806	38833.3	25.8806	43653	25.8806	49501.5
25.901	33103	25.901	38750.3	25.901	43655	25.901	49418.5
25.9215	33059	25.9215	38688.3	25.9215	43655	25.9215	49356.5
25.942	33093	25.942	38683.3	25.942	43637	25.942	49351.5
25.9624	33054	25.9624	38705.3	25.9624	43602	25.9624	49373.5
25.9829	33043	25.9829	38687.3	25.9829	43554	25.9829	49355.5
26.0034	33069	26.0034	38684.3	26.0034	43650	26.0034	49352.5
26.0239	33034	26.0239	38620.3	26.0239	43541	26.0239	49288.5
26.0443	33074	26.0443	38548.3	26.0443	43560	26.0443	49216.5
26.0648	33055	26.0648	38527.3	26.0648	43597	26.0648	49195.5
26.0853	33061	26.0853	38553.3	26.0853	43627	26.0853	49221.5
26.1057	33066	26.1057	38552.3	26.1057	43545	26.1057	49220.5
26.1262	33089	26.1262	38514.3	26.1262	43533	26.1262	49182.5
26.1467	33079	26.1467	38495.3	26.1467	43534	26.1467	49163.5
26.1672	33094	26.1672	38511.3	26.1672	43599	26.1672	49179.5
26.1876	33099	26.1876	38485.3	26.1876	43557	26.1876	49153.5
26.2081	33101	26.2081	38532.3	26.2081	43579	26.2081	49200.5
26.2286	33117	26.2286	38424.3	26.2286	43617	26.2286	49092.5
26.249	33143	26.249	38475.3	26.249	43602	26.249	49143.5
26.2695	33185	26.2695	38426.3	26.2695	43667	26.2695	49094.5
26.29	33288	26.29	38478.3	26.29	43616	26.29	49146.5
26.3105	33305	26.3105	38443.3	26.3105	43721	26.3105	49111.5
26.3309	33401	26.3309	38533.3	26.3309	43757	26.3309	49201.5
26.3514	33469	26.3514	38514.3	26.3514	43733	26.3514	49182.5
26.3719	33562	26.3719	38479.3	26.3719	43850	26.3719	49147.5
26.3923	33663	26.3923	38541.3	26.3923	43939	26.3923	49209.5
26.4128	33806	26.4128	38546.3	26.4128	43916	26.4128	49214.5
26.4333	33849	26.4333	38570.3	26.4333	43950	26.4333	49238.5
26.4538	34099	26.4538	38564.3	26.4538	44096	26.4538	49232.5
26.4742	34253	26.4742	38618.3	26.4742	44161	26.4742	49286.5
26.4947	34507	26.4947	38604.3	26.4947	44243	26.4947	49272.5
26.5152	34839	26.5152	38631.3	26.5152	44365	26.5152	49299.5
26.5356	35291	26.5356	38731.3	26.5356	44492	26.5356	49399.5
26.5561	35505	26.5561	38852.3	26.5561	44761	26.5561	49520.5
26.5766	36002	26.5766	38994.3	26.5766	44990	26.5766	49662.5
26.597	36468	26.597	39217.3	26.597	45334	26.597	49885.5
26.6175	36932	26.6175	39429.3	26.6175	45570	26.6175	50097.5
26.638	37377	26.638	39840.3	26.638	45925	26.638	50508.5
26.6585	37463	26.6585	40334.3	26.6585	46136	26.6585	51002.5
26.6789	37364	26.6789	40875.3	26.6789	46201	26.6789	51543.5
26.6994	36375	26.6994	41345.3	26.6994	46038	26.6994	52013.5
26.7199	35547	26.7199	41464.3	26.7199	45530	26.7199	52132.5
26.7403	34985	26.7403	40919.3	26.7403	45307	26.7403	51587.5
26.7608	34338	26.7608	40401.3	26.7608	44955	26.7608	51069.5
26.7813	33805	26.7813	39937.3	26.7813	44601	26.7813	50605.5
26.8018	33480	26.8018	39542.3	26.8018	44284	26.8018	50210.5
26.8222	33304	26.8222	39072.3	26.8222	44010	26.8222	49740.5
26.8427	33253	26.8427	38765.3	26.8427	43874	26.8427	49433.5
26.8632	33162	26.8632	38608.3	26.8632	43751	26.8632	49276.5
26.8836	33128	26.8836	38522.3	26.8836	43713	26.8836	49190.5
26.9041	33140	26.9041	38478.3	26.9041	43669	26.9041	49146.5
26.9246	33162	26.9246	38488.3	26.9246	43606	26.9246	49156.5
26.9451	33106	26.9451	38432.3	26.9451	43558	26.9451	49100.5
26.9655	33118	26.9655	38444.3	26.9655	43547	26.9655	49112.5
26.986	33079	26.986	38374.3	26.986	43574	26.986	49042.5
27.0065	33088	27.0065	38384.3	27.0065	43546	27.0065	49052.5
27.0269	33068	27.0269	38420.3	27.0269	43540	27.0269	49088.5
27.0474	33055	27.0474	38385.3	27.0474	43512	27.0474	49053.5
27.0679	33072	27.0679	38376.3	27.0679	43452	27.0679	49044.5
27.0884	33090	27.0884	38365.3	27.0884	43475	27.0884	49033.5
27.1088	33059	27.1088	38357.3	27.1088	43504	27.1088	49025.5
27.1293	33072	27.1293	38363.3	27.1293	43460	27.1293	49031.5
27.1498	33028	27.1498	38394.3	27.1498	43524	27.1498	49062.5
27.1702	33059	27.1702	38356.3	27.1702	43468	27.1702	49024.5
27.1907	33031	27.1907	38333.3	27.1907	43446	27.1907	49001.5
27.2112	33054	27.2112	38324.3	27.2112	43500	27.2112	48992.5
27.2317	33038	27.2317	38340.3	27.2317	43437	27.2317	49008.5
27.2521	33023	27.2521	38354.3	27.2521	43449	27.2521	49022.5
27.2726	33026	27.2726	38318.3	27.2726	43445	27.2726	48986.5
27.2931	33028	27.2931	38304.3	27.2931	43474	27.2931	48972.5
27.3135	33038	27.3135	38356.3	27.3135	43445	27.3135	49024.5
27.334	33055	27.334	38291.3	27.334	43418	27.334	48959.5
27.3545	33032	27.3545	38306.3	27.3545	43396	27.3545	48974.5
27.3749	33049	27.3749	38334.3	27.3749	43409	27.3749	49002.5
27.3954	33006	27.3954	38351.3	27.3954	43436	27.3954	49019.5
27.4159	33019	27.4159	38365.3	27.4159	43498	27.4159	49033.5
27.4364	33026	27.4364	38337.3	27.4364	43418	27.4364	49005.5
27.4568	33041	27.4568	38310.3	27.4568	43446	27.4568	48978.5
27.4773	33030	27.4773	38317.3	27.4773	43454	27.4773	48985.5
27.4978	33007	27.4978	38319.3	27.4978	43470	27.4978	48987.5
27.5182	33009	27.5182	38308.3	27.5182	43451	27.5182	48976.5
27.5387	33038	27.5387	38309.3	27.5387	43374	27.5387	48977.5
27.5592	33025	27.5592	38338.3	27.5592	43443	27.5592	49006.5
27.5797	33024	27.5797	38324.3	27.5797	43442	27.5797	48992.5
27.6001	33052	27.6001	38359.3	27.6001	43464	27.6001	49027.5
27.6206	33032	27.6206	38345.3	27.6206	43486	27.6206	49013.5
27.6411	33039	27.6411	38329.3	27.6411	43452	27.6411	48997.5
27.6615	33015	27.6615	38302.3	27.6615	43463	27.6615	48970.5
27.682	33001	27.682	38332.3	27.682	43405	27.682	49000.5
27.7025	33050	27.7025	38387.3	27.7025	43469	27.7025	49055.5
27.723	33023	27.723	38335.3	27.723	43434	27.723	49003.5
27.7434	33043	27.7434	38311.3	27.7434	43481	27.7434	48979.5
27.7639	33019	27.7639	38331.3	27.7639	43448	27.7639	48999.5
27.7844	33026	27.7844	38344.3	27.7844	43434	27.7844	49012.5
27.8048	33024	27.8048	38314.3	27.8048	43429	27.8048	48982.5
27.8253	32992	27.8253	38304.3	27.8253	43393	27.8253	48972.5
27.8458	32983	27.8458	38283.3	27.8458	43467	27.8458	48951.5
27.8663	33001	27.8663	38316.3	27.8663	43376	27.8663	48984.5
27.8867	32992	27.8867	38308.3	27.8867	43404	27.8867	48976.5
27.9072	33003	27.9072	38328.3	27.9072	43395	27.9072	48996.5
27.9277	33020	27.9277	38297.3	27.9277	43396	27.9277	48965.5
27.9481	32984	27.9481	38305.3	27.9481	43380	27.9481	48973.5
27.9686	32989	27.9686	38319.3	27.9686	43436	27.9686	48987.5
27.9891	33000	27.9891	38308.3	27.9891	43399	27.9891	48976.5
28.0096	32992	28.0096	38333.3	28.0096	43392	28.0096	49001.5
28.03	32995	28.03	38287.3	28.03	43434	28.03	48955.5
28.0505	32998	28.0505	38325.3	28.0505	43426	28.0505	48993.5
28.071	32986	28.071	38282.3	28.071	43408	28.071	48950.5
28.0914	33011	28.0914	38288.3	28.0914	43418	28.0914	48956.5
28.1119	33006	28.1119	38336.3	28.1119	43394	28.1119	49004.5
28.1324	33015	28.1324	38315.3	28.1324	43401	28.1324	48983.5
28.1528	33029	28.1528	38340.3	28.1528	43424	28.1528	49008.5
28.1733	32998	28.1733	38288.3	28.1733	43399	28.1733	48956.5
28.1938	32967	28.1938	38287.3	28.1938	43425	28.1938	48955.5
28.2143	33017	28.2143	38322.3	28.2143	43383	28.2143	48990.5
28.2347	33003	28.2347	38332.3	28.2347	43414	28.2347	49000.5
28.2552	33010	28.2552	38283.3	28.2552	43415	28.2552	48951.5
28.2757	32991	28.2757	38305.3	28.2757	43454	28.2757	48973.5
28.2961	33013	28.2961	38299.3	28.2961	43445	28.2961	48967.5
28.3166	33042	28.3166	38280.3	28.3166	43460	28.3166	48948.5
28.3371	33030	28.3371	38350.3	28.3371	43444	28.3371	49018.5
28.3576	33053	28.3576	38336.3	28.3576	43435	28.3576	49004.5
28.378	33059	28.378	38287.3	28.378	43453	28.378	48955.5
28.3985	33052	28.3985	38335.3	28.3985	43453	28.3985	49003.5
28.419	33084	28.419	38332.3	28.419	43445	28.419	49000.5
28.4394	33073	28.4394	38319.3	28.4394	43471	28.4394	48987.5
28.4599	33103	28.4599	38306.3	28.4599	43492	28.4599	48974.5
28.4804	33087	28.4804	38280.3	28.4804	43474	28.4804	48948.5
28.5009	33120	28.5009	38295.3	28.5009	43502	28.5009	48963.5
28.5213	33165	28.5213	38326.3	28.5213	43507	28.5213	48994.5
28.5418	33186	28.5418	38303.3	28.5418	43463	28.5418	48971.5
28.5623	33196	28.5623	38373.3	28.5623	43586	28.5623	49041.5
28.5827	33259	28.5827	38363.3	28.5827	43550	28.5827	49031.5
28.6032	33284	28.6032	38405.3	28.6032	43604	28.6032	49073.5
28.6237	33309	28.6237	38404.3	28.6237	43565	28.6237	49072.5
28.6442	33407	28.6442	38424.3	28.6442	43642	28.6442	49092.5
28.6646	33431	28.6646	38468.3	28.6646	43745	28.6646	49136.5
28.6851	33425	28.6851	38525.3	28.6851	43620	28.6851	49193.5
28.7056	33348	28.7056	38578.3	28.7056	43705	28.7056	49246.5
28.726	33277	28.726	38576.3	28.726	43719	28.726	49244.5
28.7465	33235	28.7465	38596.3	28.7465	43678	28.7465	49264.5
28.767	33185	28.767	38507.3	28.767	43621	28.767	49175.5
28.7874	33161	28.7874	38468.3	28.7874	43591	28.7874	49136.5
28.8079	33081	28.8079	38453.3	28.8079	43550	28.8079	49121.5
28.8284	33092	28.8284	38411.3	28.8284	43545	28.8284	49079.5
28.8489	33047	28.8489	38397.3	28.8489	43530	28.8489	49065.5
28.8693	33021	28.8693	38395.3	28.8693	43541	28.8693	49063.5
28.8898	33051	28.8898	38363.3	28.8898	43507	28.8898	49031.5
28.9103	33056	28.9103	38400.3	28.9103	43508	28.9103	49068.5
28.9307	33046	28.9307	38352.3	28.9307	43503	28.9307	49020.5
28.9512	33047	28.9512	38406.3	28.9512	43500	28.9512	49074.5
28.9717	33064	28.9717	38351.3	28.9717	43524	28.9717	49019.5
28.9922	33047	28.9922	38400.3	28.9922	43500	28.9922	49068.5
29.0126	33022	29.0126	38374.3	29.0126	43528	29.0126	49042.5
29.0331	33026	29.0331	38369.3	29.0331	43528	29.0331	49037.5
29.0536	33078	29.0536	38340.3	29.0536	43558	29.0536	49008.5
29.074	33066	29.074	38356.3	29.074	43495	29.074	49024.5
29.0945	33045	29.0945	38392.3	29.0945	43493	29.0945	49060.5
29.115	33069	29.115	38372.3	29.115	43553	29.115	49040.5
29.1355	33088	29.1355	38412.3	29.1355	43540	29.1355	49080.5
29.1559	33093	29.1559	38410.3	29.1559	43522	29.1559	49078.5
29.1764	33091	29.1764	38407.3	29.1764	43545	29.1764	49075.5
29.1969	33095	29.1969	38403.3	29.1969	43581	29.1969	49071.5
29.2173	33097	29.2173	38406.3	29.2173	43592	29.2173	49074.5
29.2378	33142	29.2378	38426.3	29.2378	43614	29.2378	49094.5
29.2583	33188	29.2583	38449.3	29.2583	43618	29.2583	49117.5
29.2788	33205	29.2788	38478.3	29.2788	43614	29.2788	49146.5
29.2992	33257	29.2992	38431.3	29.2992	43587	29.2992	49099.5
29.3197	33282	29.3197	38442.3	29.3197	43677	29.3197	49110.5
29.3402	33344	29.3402	38473.3	29.3402	43677	29.3402	49141.5
29.3606	33354	29.3606	38455.3	29.3606	43682	29.3606	49123.5
29.3811	33399	29.3811	38424.3	29.3811	43763	29.3811	49092.5
29.4016	33476	29.4016	38451.3	29.4016	43803	29.4016	49119.5
29.4221	33620	29.4221	38472.3	29.4221	43772	29.4221	49140.5
29.4425	33645	29.4425	38473.3	29.4425	43849	29.4425	49141.5
29.463	33829	29.463	38457.3	29.463	43892	29.463	49125.5
29.4835	33949	29.4835	38482.3	29.4835	43941	29.4835	49150.5
29.5039	34187	29.5039	38594.3	29.5039	44016	29.5039	49262.5
29.5244	34338	29.5244	38588.3	29.5244	44199	29.5244	49256.5
29.5449	34537	29.5449	38577.3	29.5449	44258	29.5449	49245.5
29.5653	34796	29.5653	38775.3	29.5653	44317	29.5653	49443.5
29.5858	35001	29.5858	38850.3	29.5858	44611	29.5858	49518.5
29.6063	35299	29.6063	39050.3	29.6063	44812	29.6063	49718.5
29.6268	35437	29.6268	39269.3	29.6268	44960	29.6268	49937.5
29.6472	35478	29.6472	39558.3	29.6472	44993	29.6472	50226.5
29.6677	35194	29.6677	39832.3	29.6677	45098	29.6677	50500.5
29.6882	34692	29.6882	40049.3	29.6882	44833	29.6882	50717.5
29.7086	34349	29.7086	40000.3	29.7086	44680	29.7086	50668.5
29.7291	34114	29.7291	39672.3	29.7291	44587	29.7291	50340.5
29.7496	33793	29.7496	39429.3	29.7496	44382	29.7496	50097.5
29.7701	33478	29.7701	39201.3	29.7701	44107	29.7701	49869.5
29.7905	33319	29.7905	39008.3	29.7905	43912	29.7905	49676.5
29.811	33202	29.811	38769.3	29.811	43784	29.811	49437.5
29.8315	33136	29.8315	38590.3	29.8315	43709	29.8315	49258.5
29.8519	33148	29.8519	38535.3	29.8519	43705	29.8519	49203.5
29.8724	33109	29.8724	38462.3	29.8724	43584	29.8724	49130.5
29.8929	33110	29.8929	38420.3	29.8929	43592	29.8929	49088.5
29.9134	33094	29.9134	38430.3	29.9134	43542	29.9134	49098.5
29.9338	33076	29.9338	38398.3	29.9338	43524	29.9338	49066.5
29.9543	33090	29.9543	38427.3	29.9543	43569	29.9543	49095.5
29.9748	33075	29.9748	38388.3	29.9748	43520	29.9748	49056.5
29.9952	33107	29.9952	38377.3	29.9952	43566	29.9952	49045.5
30.0157	33076	30.0157	38350.3	30.0157	43548	30.0157	49018.5
30.0362	33074	30.0362	38355.3	30.0362	43556	30.0362	49023.5
30.0567	33072	30.0567	38357.3	30.0567	43529	30.0567	49025.5
30.0771	33080	30.0771	38321.3	30.0771	43500	30.0771	48989.5
30.0976	33108	30.0976	38341.3	30.0976	43533	30.0976	49009.5
30.1181	33135	30.1181	38387.3	30.1181	43585	30.1181	49055.5
30.1385	33101	30.1385	38410.3	30.1385	43582	30.1385	49078.5
30.159	33145	30.159	38353.3	30.159	43584	30.159	49021.5
30.1795	33154	30.1795	38393.3	30.1795	43555	30.1795	49061.5
30.2	33180	30.2	38407.3	30.2	43658	30.2	49075.5
30.2204	33204	30.2204	38408.3	30.2204	43650	30.2204	49076.5
30.2409	33231	30.2409	38398.3	30.2409	43649	30.2409	49066.5
30.2614	33271	30.2614	38451.3	30.2614	43721	30.2614	49119.5
30.2818	33309	30.2818	38406.3	30.2818	43731	30.2818	49074.5
30.3023	33356	30.3023	38455.3	30.3023	43690	30.3023	49123.5
30.3228	33408	30.3228	38440.3	30.3228	43676	30.3228	49108.5
30.3432	33468	30.3432	38512.3	30.3432	43693	30.3432	49180.5
30.3637	33468	30.3637	38493.3	30.3637	43811	30.3637	49161.5
30.3842	33585	30.3842	38482.3	30.3842	43793	30.3842	49150.5
30.4047	33670	30.4047	38462.3	30.4047	43818	30.4047	49130.5
30.4251	33735	30.4251	38445.3	30.4251	43870	30.4251	49113.5
30.4456	33881	30.4456	38471.3	30.4456	43926	30.4456	49139.5
30.4661	34017	30.4661	38525.3	30.4661	44066	30.4661	49193.5
30.4865	34178	30.4865	38601.3	30.4865	44102	30.4865	49269.5
30.507	34316	30.507	38646.3	30.507	44252	30.507	49314.5
30.5275	34474	30.5275	38742.3	30.5275	44349	30.5275	49410.5
30.548	34608	30.548	38944.3	30.548	44409	30.548	49612.5
30.5684	34765	30.5684	39072.3	30.5684	44472	30.5684	49740.5
30.5889	34720	30.5889	39127.3	30.5889	44483	30.5889	49795.5
30.6094	34444	30.6094	39496.3	30.6094	44497	30.6094	50164.5
30.6298	34146	30.6298	39540.3	30.6298	44394	30.6298	50208.5
30.6503	33935	30.6503	39362.3	30.6503	44295	30.6503	50030.5
30.6708	33751	30.6708	39111.3	30.6708	44160	30.6708	49779.5
30.6913	33513	30.6913	39057.3	30.6913	44013	30.6913	49725.5
30.7117	33318	30.7117	38935.3	30.7117	43929	30.7117	49603.5
30.7322	33241	30.7322	38787.3	30.7322	43712	30.7322	49455.5
30.7527	33162	30.7527	38561.3	30.7527	43717	30.7527	49229.5
30.7731	33166	30.7731	38452.3	30.7731	43619	30.7731	49120.5
30.7936	33096	30.7936	38440.3	30.7936	43642	30.7936	49108.5
30.8141	33104	30.8141	38399.3	30.8141	43561	30.8141	49067.5
30.8346	33092	30.8346	38426.3	30.8346	43549	30.8346	49094.5
30.855	33059	30.855	38354.3	30.855	43537	30.855	49022.5
30.8755	33084	30.8755	38340.3	30.8755	43501	30.8755	49008.5
30.896	33085	30.896	38312.3	30.896	43536	30.896	48980.5
30.9164	33097	30.9164	38404.3	30.9164	43522	30.9164	49072.5
30.9369	33074	30.9369	38344.3	30.9369	43498	30.9369	49012.5
30.9574	33076	30.9574	38312.3	30.9574	43484	30.9574	48980.5
30.9779	33071	30.9779	38355.3	30.9779	43484	30.9779	49023.5
30.9983	33096	30.9983	38321.3	30.9983	43521	30.9983	48989.5
31.0188	33069	31.0188	38348.3	31.0188	43487	31.0188	49016.5
31.0393	33080	31.0393	38381.3	31.0393	43546	31.0393	49049.5
31.0597	33079	31.0597	38324.3	31.0597	43550	31.0597	48992.5
31.0802	33127	31.0802	38352.3	31.0802	43494	31.0802	49020.5
31.1007	33108	31.1007	38333.3	31.1007	43497	31.1007	49001.5
31.1211	33085	31.1211	38354.3	31.1211	43511	31.1211	49022.5
31.1416	33131	31.1416	38352.3	31.1416	43575	31.1416	49020.5
31.1621	33143	31.1621	38295.3	31.1621	43557	31.1621	48963.5
31.1826	33182	31.1826	38345.3	31.1826	43599	31.1826	49013.5
31.203	33219	31.203	38366.3	31.203	43565	31.203	49034.5
31.2235	33289	31.2235	38360.3	31.2235	43656	31.2235	49028.5
31.244	33287	31.244	38367.3	31.244	43607	31.244	49035.5
31.2644	33369	31.2644	38382.3	31.2644	43651	31.2644	49050.5
31.2849	33388	31.2849	38353.3	31.2849	43672	31.2849	49021.5
31.3054	33445	31.3054	38351.3	31.3054	43754	31.3054	49019.5
31.3259	33552	31.3259	38384.3	31.3259	43749	31.3259	49052.5
31.3463	33666	31.3463	38399.3	31.3463	43803	31.3463	49067.5
31.3668	33832	31.3668	38439.3	31.3668	43893	31.3668	49107.5
31.3873	33870	31.3873	38523.3	31.3873	43917	31.3873	49191.5
31.4077	33972	31.4077	38578.3	31.4077	44045	31.4077	49246.5
31.4282	34047	31.4282	38564.3	31.4282	44061	31.4282	49232.5
31.4487	34198	31.4487	38714.3	31.4487	44193	31.4487	49382.5
31.4692	34283	31.4692	38834.3	31.4692	44238	31.4692	49502.5
31.4896	34300	31.4896	38968.3	31.4896	44344	31.4896	49636.5
31.5101	34265	31.5101	39157.3	31.5101	44325	31.5101	49825.5
31.5306	33980	31.5306	39260.3	31.5306	44224	31.5306	49928.5
31.551	33729	31.551	39195.3	31.551	44112	31.551	49863.5
31.5715	33624	31.5715	39066.3	31.5715	44095	31.5715	49734.5
31.592	33560	31.592	38955.3	31.592	43971	31.592	49623.5
31.6125	33349	31.6125	38855.3	31.6125	43835	31.6125	49523.5
31.6329	33203	31.6329	38753.3	31.6329	43726	31.6329	49421.5
31.6534	33185	31.6534	38584.3	31.6534	43679	31.6534	49252.5
31.6739	33120	31.6739	38508.3	31.6739	43645	31.6739	49176.5
31.6943	33063	31.6943	38450.3	31.6943	43622	31.6943	49118.5
31.7148	33096	31.7148	38427.3	31.7148	43612	31.7148	49095.5
31.7353	33122	31.7353	38435.3	31.7353	43545	31.7353	49103.5
31.7558	33057	31.7558	38406.3	31.7558	43558	31.7558	49074.5
31.7762	33064	31.7762	38384.3	31.7762	43572	31.7762	49052.5
31.7967	33050	31.7967	38417.3	31.7967	43612	31.7967	49085.5
31.8172	33074	31.8172	38430.3	31.8172	43552	31.8172	49098.5
31.8376	33074	31.8376	38362.3	31.8376	43533	31.8376	49030.5
31.8581	33035	31.8581	38386.3	31.8581	43566	31.8581	49054.5
31.8786	33083	31.8786	38396.3	31.8786	43593	31.8786	49064.5
31.899	33063	31.899	38404.3	31.899	43553	31.899	49072.5
31.9195	33102	31.9195	38366.3	31.9195	43590	31.9195	49034.5
31.94	33091	31.94	38398.3	31.94	43558	31.94	49066.5
31.9605	33078	31.9605	38422.3	31.9605	43572	31.9605	49090.5
31.9809	33094	31.9809	38403.3	31.9809	43585	31.9809	49071.5
32.0014	33118	32.0014	38488.3	32.0014	43610	32.0014	49156.5
32.0219	33198	32.0219	38458.3	32.0219	43606	32.0219	49126.5
32.0423	33217	32.0423	38429.3	32.0423	43611	32.0423	49097.5
32.0628	33221	32.0628	38427.3	32.0628	43655	32.0628	49095.5
32.0833	33259	32.0833	38477.3	32.0833	43648	32.0833	49145.5
32.1038	33269	32.1038	38483.3	32.1038	43672	32.1038	49151.5
32.1242	33355	32.1242	38544.3	32.1242	43688	32.1242	49212.5
32.1447	33419	32.1447	38550.3	32.1447	43743	32.1447	49218.5
32.1652	33451	32.1652	38512.3	32.1652	43793	32.1652	49180.5
32.1856	33531	32.1856	38597.3	32.1856	43824	32.1856	49265.5
32.2061	33671	32.2061	38577.3	32.2061	43886	32.2061	49245.5
32.2266	33754	32.2266	38688.3	32.2266	43957	32.2266	49356.5
32.2471	33854	32.2471	38679.3	32.2471	44013	32.2471	49347.5
32.2675	33966	32.2675	38714.3	32.2675	44146	32.2675	49382.5
32.288	34084	32.288	38788.3	32.288	44226	32.288	49456.5
32.3085	34242	32.3085	38840.3	32.3085	44362	32.3085	49508.5
32.3289	34389	32.3289	38905.3	32.3289	44379	32.3289	49573.5
32.3494	34533	32.3494	39107.3	32.3494	44536	32.3494	49775.5
32.3699	34662	32.3699	39189.3	32.3699	44588	32.3699	49857.5
32.3904	34565	32.3904	39442.3	32.3904	44526	32.3904	50110.5
32.4108	34265	32.4108	39539.3	32.4108	44475	32.4108	50207.5
32.4313	33934	32.4313	39598.3	32.4313	44406	32.4313	50266.5
32.4518	33819	32.4518	39352.3	32.4518	44263	32.4518	50020.5
32.4722	33635	32.4722	39252.3	32.4722	44119	32.4722	49920.5
32.4927	33457	32.4927	39026.3	32.4927	44048	32.4927	49694.5
32.5132	33262	32.5132	38905.3	32.5132	43888	32.5132	49573.5
32.5337	33168	32.5337	38805.3	32.5337	43778	32.5337	49473.5
32.5541	33132	32.5541	38629.3	32.5541	43726	32.5541	49297.5
32.5746	33109	32.5746	38493.3	32.5746	43655	32.5746	49161.5
32.5951	33114	32.5951	38449.3	32.5951	43577	32.5951	49117.5
32.6155	33092	32.6155	38452.3	32.6155	43584	32.6155	49120.5
32.636	33048	32.636	38369.3	32.636	43555	32.636	49037.5
32.6565	33062	32.6565	38428.3	32.6565	43581	32.6565	49096.5
32.6769	33057	32.6769	38382.3	32.6769	43568	32.6769	49050.5
32.6974	33051	32.6974	38373.3	32.6974	43576	32.6974	49041.5
32.7179	33058	32.7179	38388.3	32.7179	43563	32.7179	49056.5
32.7384	33041	32.7384	38340.3	32.7384	43555	32.7384	49008.5
32.7588	33059	32.7588	38390.3	32.7588	43609	32.7588	49058.5
32.7793	33055	32.7793	38370.3	32.7793	43551	32.7793	49038.5
32.7998	33068	32.7998	38394.3	32.7998	43580	32.7998	49062.5
32.8202	33057	32.8202	38381.3	32.8202	43598	32.8202	49049.5
32.8407	33047	32.8407	38378.3	32.8407	43552	32.8407	49046.5
32.8612	33062	32.8612	38399.3	32.8612	43630	32.8612	49067.5
32.8817	33050	32.8817	38387.3	32.8817	43531	32.8817	49055.5
32.9021	33028	32.9021	38389.3	32.9021	43594	32.9021	49057.5
32.9226	33066	32.9226	38428.3	32.9226	43651	32.9226	49096.5
32.9431	33066	32.9431	38375.3	32.9431	43574	32.9431	49043.5
32.9635	33076	32.9635	38406.3	32.9635	43645	32.9635	49074.5
32.984	33056	32.984	38386.3	32.984	43649	32.984	49054.5
33.0045	33058	33.0045	38401.3	33.0045	43603	33.0045	49069.5
33.025	33068	33.025	38459.3	33.025	43591	33.025	49127.5
33.0454	33034	33.0454	38465.3	33.0454	43647	33.0454	49133.5
33.0659	33109	33.0659	38486.3	33.0659	43664	33.0659	49154.5
33.0864	33108	33.0864	38535.3	33.0864	43688	33.0864	49203.5
33.1068	33105	33.1068	38569.3	33.1068	43676	33.1068	49237.5
33.1273	33141	33.1273	38532.3	33.1273	43704	33.1273	49200.5
33.1478	33165	33.1478	38590.3	33.1478	43776	33.1478	49258.5
33.1683	33218	33.1683	38583.3	33.1683	43754	33.1683	49251.5
33.1887	33201	33.1887	38650.3	33.1887	43836	33.1887	49318.5
33.2092	33240	33.2092	38653.3	33.2092	43795	33.2092	49321.5
33.2297	33263	33.2297	38653.3	33.2297	43851	33.2297	49321.5
33.2501	33233	33.2501	38732.3	33.2501	43834	33.2501	49400.5
33.2706	33200	33.2706	38718.3	33.2706	43800	33.2706	49386.5
33.2911	33168	33.2911	38781.3	33.2911	43823	33.2911	49449.5
33.3115	33174	33.3115	38738.3	33.3115	43723	33.3115	49406.5
33.332	33155	33.332	38691.3	33.332	43691	33.332	49359.5
33.3525	33111	33.3525	38659.3	33.3525	43720	33.3525	49327.5
33.373	33064	33.373	38686.3	33.373	43715	33.373	49354.5
33.3934	33052	33.3934	38670.3	33.3934	43620	33.3934	49338.5
33.4139	33025	33.4139	38611.3	33.4139	43658	33.4139	49279.5
33.4344	33028	33.4344	38532.3	33.4344	43609	33.4344	49200.5
33.4548	33035	33.4548	38494.3	33.4548	43623	33.4548	49162.5
33.4753	33044	33.4753	38538.3	33.4753	43609	33.4753	49206.5
33.4958	33033	33.4958	38528.3	33.4958	43615	33.4958	49196.5
33.5163	33027	33.5163	38513.3	33.5163	43618	33.5163	49181.5
33.5367	33034	33.5367	38493.3	33.5367	43649	33.5367	49161.5
33.5572	33042	33.5572	38482.3	33.5572	43585	33.5572	49150.5
33.5777	33048	33.5777	38494.3	33.5777	43661	33.5777	49162.5
33.5981	33056	33.5981	38488.3	33.5981	43642	33.5981	49156.5
33.6186	33007	33.6186	38483.3	33.6186	43592	33.6186	49151.5
33.6391	33040	33.6391	38447.3	33.6391	43668	33.6391	49115.5
33.6596	33063	33.6596	38493.3	33.6596	43617	33.6596	49161.5
33.68	33044	33.68	38479.3	33.68	43632	33.68	49147.5
33.7005	33051	33.7005	38519.3	33.7005	43665	33.7005	49187.5
33.721	33087	33.721	38505.3	33.721	43678	33.721	49173.5
33.7414	33117	33.7414	38470.3	33.7414	43695	33.7414	49138.5
33.7619	33102	33.7619	38519.3	33.7619	43682	33.7619	49187.5
33.7824	33122	33.7824	38503.3	33.7824	43684	33.7824	49171.5
33.8029	33111	33.8029	38488.3	33.8029	43686	33.8029	49156.5
33.8233	33144	33.8233	38504.3	33.8233	43608	33.8233	49172.5
33.8438	33164	33.8438	38539.3	33.8438	43704	33.8438	49207.5
33.8643	33190	33.8643	38530.3	33.8643	43730	33.8643	49198.5
33.8847	33208	33.8847	38530.3	33.8847	43727	33.8847	49198.5
33.9052	33213	33.9052	38526.3	33.9052	43734	33.9052	49194.5
33.9257	33274	33.9257	38561.3	33.9257	43804	33.9257	49229.5
33.9462	33299	33.9462	38523.3	33.9462	43761	33.9462	49191.5
33.9666	33340	33.9666	38533.3	33.9666	43843	33.9666	49201.5
33.9871	33432	33.9871	38557.3	33.9871	43797	33.9871	49225.5
34.0076	33483	34.0076	38563.3	34.0076	43867	34.0076	49231.5
34.028	33500	34.028	38644.3	34.028	43936	34.028	49312.5
34.0485	33564	34.0485	38742.3	34.0485	43916	34.0485	49410.5
34.069	33594	34.069	38668.3	34.069	43927	34.069	49336.5
34.0894	33597	34.0894	38782.3	34.0894	44052	34.0894	49450.5
34.1099	33510	34.1099	38891.3	34.1099	43956	34.1099	49559.5
34.1304	33373	34.1304	38879.3	34.1304	43922	34.1304	49547.5
34.1509	33324	34.1509	38834.3	34.1509	43904	34.1509	49502.5
34.1713	33293	34.1713	38813.3	34.1713	43872	34.1713	49481.5
34.1918	33252	34.1918	38732.3	34.1918	43815	34.1918	49400.5
34.2123	33151	34.2123	38743.3	34.2123	43797	34.2123	49411.5
34.2327	33152	34.2327	38652.3	34.2327	43704	34.2327	49320.5
34.2532	33081	34.2532	38641.3	34.2532	43719	34.2532	49309.5
34.2737	33082	34.2737	38556.3	34.2737	43771	34.2737	49224.5
34.2942	33078	34.2942	38531.3	34.2942	43636	34.2942	49199.5
34.3146	33057	34.3146	38515.3	34.3146	43669	34.3146	49183.5
34.3351	33047	34.3351	38535.3	34.3351	43616	34.3351	49203.5
34.3556	33040	34.3556	38515.3	34.3556	43672	34.3556	49183.5
34.376	33052	34.376	38520.3	34.376	43695	34.376	49188.5
34.3965	33093	34.3965	38534.3	34.3965	43641	34.3965	49202.5
34.417	33076	34.417	38501.3	34.417	43685	34.417	49169.5
34.4375	33114	34.4375	38522.3	34.4375	43665	34.4375	49190.5
34.4579	33101	34.4579	38584.3	34.4579	43754	34.4579	49252.5
34.4784	33067	34.4784	38532.3	34.4784	43770	34.4784	49200.5
34.4989	33082	34.4989	38580.3	34.4989	43700	34.4989	49248.5
34.5193	33118	34.5193	38577.3	34.5193	43745	34.5193	49245.5
34.5398	33109	34.5398	38605.3	34.5398	43774	34.5398	49273.5
34.5603	33158	34.5603	38653.3	34.5603	43776	34.5603	49321.5
34.5808	33152	34.5808	38639.3	34.5808	43814	34.5808	49307.5
34.6012	33222	34.6012	38634.3	34.6012	43788	34.6012	49302.5
34.6217	33293	34.6217	38620.3	34.6217	43844	34.6217	49288.5
34.6422	33326	34.6422	38654.3	34.6422	43822	34.6422	49322.5
34.6626	33334	34.6626	38624.3	34.6626	43895	34.6626	49292.5
34.6831	33452	34.6831	38689.3	34.6831	43969	34.6831	49357.5
34.7036	33533	34.7036	38675.3	34.7036	43944	34.7036	49343.5
34.7241	33575	34.7241	38657.3	34.7241	43974	34.7241	49325.5
34.7445	33669	34.7445	38698.3	34.7445	44084	34.7445	49366.5
34.765	33754	34.765	38764.3	34.765	44204	34.765	49432.5
34.7855	33898	34.7855	38771.3	34.7855	44245	34.7855	49439.5
34.8059	34058	34.8059	38829.3	34.8059	44254	34.8059	49497.5
34.8264	34227	34.8264	38915.3	34.8264	44358	34.8264	49583.5
34.8469	34342	34.8469	39047.3	34.8469	44541	34.8469	49715.5
34.8673	34410	34.8673	39103.3	34.8673	44596	34.8673	49771.5
34.8878	34630	34.8878	39303.3	34.8878	44721	34.8878	49971.5
34.9083	34642	34.9083	39369.3	34.9083	44759	34.9083	50037.5
34.9288	34525	34.9288	39623.3	34.9288	44788	34.9288	50291.5
34.9492	34318	34.9492	39658.3	34.9492	44708	34.9492	50326.5
34.9697	34062	34.9697	39800.3	34.9697	44703	34.9697	50468.5
34.9902	33903	34.9902	39636.3	34.9902	44556	34.9902	50304.5
35.0106	33768	35.0106	39330.3	35.0106	44423	35.0106	49998.5
35.0311	33590	35.0311	39374.3	35.0311	44388	35.0311	50042.5
35.0516	33380	35.0516	39157.3	35.0516	44138	35.0516	49825.5
35.0721	33251	35.0721	39154.3	35.0721	44083	35.0721	49822.5
35.0925	33168	35.0925	38908.3	35.0925	44007	35.0925	49576.5
35.113	33124	35.113	38788.3	35.113	43934	35.113	49456.5
35.1335	33115	35.1335	38762.3	35.1335	43912	35.1335	49430.5
35.1539	33101	35.1539	38683.3	35.1539	43854	35.1539	49351.5
35.1744	33062	35.1744	38701.3	35.1744	43889	35.1744	49369.5
35.1949	33094	35.1949	38660.3	35.1949	43878	35.1949	49328.5
35.2154	33079	35.2154	38672.3	35.2154	43828	35.2154	49340.5
35.2358	33068	35.2358	38648.3	35.2358	43761	35.2358	49316.5
35.2563	33044	35.2563	38619.3	35.2563	43825	35.2563	49287.5
35.2768	33019	35.2768	38670.3	35.2768	43776	35.2768	49338.5
35.2972	33045	35.2972	38620.3	35.2972	43743	35.2972	49288.5
35.3177	33035	35.3177	38670.3	35.3177	43801	35.3177	49338.5
35.3382	33018	35.3382	38671.3	35.3382	43805	35.3382	49339.5
35.3587	33035	35.3587	38593.3	35.3587	43785	35.3587	49261.5
35.3791	33052	35.3791	38628.3	35.3791	43823	35.3791	49296.5
35.3996	33031	35.3996	38619.3	35.3996	43785	35.3996	49287.5
35.4201	33037	35.4201	38599.3	35.4201	43830	35.4201	49267.5
35.4405	33032	35.4405	38609.3	35.4405	43769	35.4405	49277.5
35.461	33058	35.461	38663.3	35.461	43743	35.461	49331.5
35.4815	33074	35.4815	38607.3	35.4815	43792	35.4815	49275.5
35.502	33075	35.502	38657.3	35.502	43825	35.502	49325.5
35.5224	33107	35.5224	38647.3	35.5224	43766	35.5224	49315.5
35.5429	33098	35.5429	38660.3	35.5429	43836	35.5429	49328.5
35.5634	33116	35.5634	38603.3	35.5634	43736	35.5634	49271.5
35.5838	33116	35.5838	38602.3	35.5838	43825	35.5838	49270.5
35.6043	33111	35.6043	38608.3	35.6043	43854	35.6043	49276.5
35.6248	33157	35.6248	38642.3	35.6248	43845	35.6248	49310.5
35.6452	33163	35.6452	38654.3	35.6452	43782	35.6452	49322.5
35.6657	33188	35.6657	38692.3	35.6657	43819	35.6657	49360.5
35.6862	33193	35.6862	38706.3	35.6862	43890	35.6862	49374.5
35.7067	33170	35.7067	38708.3	35.7067	43895	35.7067	49376.5
35.7271	33222	35.7271	38713.3	35.7271	43864	35.7271	49381.5
35.7476	33198	35.7476	38714.3	35.7476	43829	35.7476	49382.5
35.7681	33130	35.7681	38705.3	35.7681	43890	35.7681	49373.5
35.7885	33124	35.7885	38707.3	35.7885	43858	35.7885	49375.5
35.809	33086	35.809	38690.3	35.809	43788	35.809	49358.5
35.8295	33090	35.8295	38632.3	35.8295	43765	35.8295	49300.5
35.85	33101	35.85	38648.3	35.85	43800	35.85	49316.5
35.8704	33041	35.8704	38665.3	35.8704	43746	35.8704	49333.5
35.8909	33064	35.8909	38581.3	35.8909	43760	35.8909	49249.5
35.9114	33038	35.9114	38583.3	35.9114	43735	35.9114	49251.5
35.9318	33005	35.9318	38520.3	35.9318	43746	35.9318	49188.5
35.9523	33021	35.9523	38490.3	35.9523	43763	35.9523	49158.5
35.9728	33008	35.9728	38544.3	35.9728	43718	35.9728	49212.5
35.9933	33021	35.9933	38470.3	35.9933	43706	35.9933	49138.5
36.0137	33042	36.0137	38458.3	36.0137	43732	36.0137	49126.5
36.0342	33026	36.0342	38481.3	36.0342	43771	36.0342	49149.5
36.0547	33031	36.0547	38449.3	36.0547	43700	36.0547	49117.5
36.0751	33043	36.0751	38470.3	36.0751	43716	36.0751	49138.5
36.0956	33053	36.0956	38467.3	36.0956	43749	36.0956	49135.5
36.1161	33047	36.1161	38419.3	36.1161	43724	36.1161	49087.5
36.1366	33056	36.1366	38480.3	36.1366	43712	36.1366	49148.5
36.157	33095	36.157	38438.3	36.157	43722	36.157	49106.5
36.1775	33095	36.1775	38459.3	36.1775	43755	36.1775	49127.5
36.198	33139	36.198	38437.3	36.198	43809	36.198	49105.5
36.2184	33200	36.2184	38474.3	36.2184	43809	36.2184	49142.5
36.2389	33220	36.2389	38435.3	36.2389	43769	36.2389	49103.5
36.2594	33211	36.2594	38446.3	36.2594	43849	36.2594	49114.5
36.2799	33270	36.2799	38459.3	36.2799	43823	36.2799	49127.5
36.3003	33357	36.3003	38436.3	36.3003	43884	36.3003	49104.5
36.3208	33362	36.3208	38429.3	36.3208	43923	36.3208	49097.5
36.3413	33433	36.3413	38445.3	36.3413	43873	36.3413	49113.5
36.3617	33499	36.3617	38469.3	36.3617	43867	36.3617	49137.5
36.3822	33597	36.3822	38455.3	36.3822	43950	36.3822	49123.5
36.4027	33624	36.4027	38492.3	36.4027	44022	36.4027	49160.5
36.4231	33757	36.4231	38556.3	36.4231	44101	36.4231	49224.5
36.4436	33865	36.4436	38576.3	36.4436	44151	36.4436	49244.5
36.4641	33865	36.4641	38676.3	36.4641	44099	36.4641	49344.5
36.4846	34002	36.4846	38752.3	36.4846	44208	36.4846	49420.5
36.505	34094	36.505	38789.3	36.505	44302	36.505	49457.5
36.5255	34023	36.5255	38878.3	36.5255	44320	36.5255	49546.5
36.546	33905	36.546	38994.3	36.546	44352	36.546	49662.5
36.5664	33716	36.5664	39087.3	36.5664	44201	36.5664	49755.5
36.5869	33588	36.5869	39029.3	36.5869	44137	36.5869	49697.5
36.6074	33462	36.6074	38889.3	36.6074	44062	36.6074	49557.5
36.6279	33436	36.6279	38748.3	36.6279	44055	36.6279	49416.5
36.6483	33343	36.6483	38706.3	36.6483	43936	36.6483	49374.5
36.6688	33228	36.6688	38698.3	36.6688	43891	36.6688	49366.5
36.6893	33110	36.6893	38616.3	36.6893	43818	36.6893	49284.5
36.7097	33062	36.7097	38536.3	36.7097	43771	36.7097	49204.5
36.7302	33073	36.7302	38470.3	36.7302	43793	36.7302	49138.5
36.7507	33034	36.7507	38434.3	36.7507	43716	36.7507	49102.5
36.7712	33006	36.7712	38426.3	36.7712	43729	36.7712	49094.5
36.7916	33045	36.7916	38372.3	36.7916	43667	36.7916	49040.5
36.8121	33055	36.8121	38340.3	36.8121	43666	36.8121	49008.5
36.8326	33026	36.8326	38344.3	36.8326	43633	36.8326	49012.5
36.853	33040	36.853	38324.3	36.853	43668	36.853	48992.5
36.8735	33064	36.8735	38375.3	36.8735	43643	36.8735	49043.5
36.894	33019	36.894	38322.3	36.894	43639	36.894	48990.5
36.9145	33044	36.9145	38400.3	36.9145	43708	36.9145	49068.5
36.9349	33030	36.9349	38349.3	36.9349	43612	36.9349	49017.5
36.9554	33049	36.9554	38316.3	36.9554	43605	36.9554	48984.5
36.9759	33033	36.9759	38337.3	36.9759	43620	36.9759	49005.5
36.9963	33097	36.9963	38330.3	36.9963	43602	36.9963	48998.5
37.0168	33115	37.0168	38353.3	37.0168	43716	37.0168	49021.5
37.0373	33121	37.0373	38378.3	37.0373	43633	37.0373	49046.5
37.0578	33118	37.0578	38344.3	37.0578	43658	37.0578	49012.5
37.0782	33180	37.0782	38357.3	37.0782	43680	37.0782	49025.5
37.0987	33202	37.0987	38334.3	37.0987	43683	37.0987	49002.5
37.1192	33246	37.1192	38294.3	37.1192	43708	37.1192	48962.5
37.1396	33253	37.1396	38376.3	37.1396	43692	37.1396	49044.5
37.1601	33271	37.1601	38370.3	37.1601	43725	37.1601	49038.5
37.1806	33292	37.1806	38362.3	37.1806	43826	37.1806	49030.5
37.201	33371	37.201	38437.3	37.201	43865	37.201	49105.5
37.2215	33437	37.2215	38418.3	37.2215	43864	37.2215	49086.5
37.242	33465	37.242	38489.3	37.242	43865	37.242	49157.5
37.2625	33529	37.2625	38549.3	37.2625	43929	37.2625	49217.5
37.2829	33597	37.2829	38574.3	37.2829	43947	37.2829	49242.5
37.3034	33530	37.3034	38632.3	37.3034	43962	37.3034	49300.5
37.3239	33553	37.3239	38717.3	37.3239	43982	37.3239	49385.5
37.3443	33448	37.3443	38752.3	37.3443	43929	37.3443	49420.5
37.3648	33374	37.3648	38644.3	37.3648	43835	37.3648	49312.5
37.3853	33259	37.3853	38619.3	37.3853	43853	37.3853	49287.5
37.4058	33238	37.4058	38582.3	37.4058	43771	37.4058	49250.5
37.4262	33210	37.4262	38553.3	37.4262	43756	37.4262	49221.5
37.4467	33108	37.4467	38552.3	37.4467	43701	37.4467	49220.5
37.4672	33050	37.4672	38478.3	37.4672	43633	37.4672	49146.5
37.4876	33010	37.4876	38398.3	37.4876	43628	37.4876	49066.5
37.5081	33027	37.5081	38371.3	37.5081	43639	37.5081	49039.5
37.5286	33013	37.5286	38378.3	37.5286	43518	37.5286	49046.5
37.5491	32993	37.5491	38389.3	37.5491	43575	37.5491	49057.5
37.5695	32993	37.5695	38341.3	37.5695	43585	37.5695	49009.5
37.59	33006	37.59	38345.3	37.59	43528	37.59	49013.5
37.6105	32976	37.6105	38315.3	37.6105	43553	37.6105	48983.5
37.6309	33006	37.6309	38346.3	37.6309	43543	37.6309	49014.5
37.6514	32964	37.6514	38298.3	37.6514	43566	37.6514	48966.5
37.6719	32983	37.6719	38308.3	37.6719	43519	37.6719	48976.5
37.6924	32978	37.6924	38299.3	37.6924	43526	37.6924	48967.5
37.7128	33000	37.7128	38347.3	37.7128	43513	37.7128	49015.5
37.7333	33014	37.7333	38318.3	37.7333	43587	37.7333	48986.5
37.7538	32977	37.7538	38339.3	37.7538	43574	37.7538	49007.5
37.7742	32961	37.7742	38361.3	37.7742	43543	37.7742	49029.5
37.7947	32992	37.7947	38305.3	37.7947	43582	37.7947	48973.5
37.8152	32981	37.8152	38377.3	37.8152	43540	37.8152	49045.5
37.8356	33005	37.8356	38316.3	37.8356	43478	37.8356	48984.5
37.8561	33022	37.8561	38327.3	37.8561	43528	37.8561	48995.5
37.8766	33013	37.8766	38326.3	37.8766	43533	37.8766	48994.5
37.8971	33003	37.8971	38322.3	37.8971	43522	37.8971	48990.5
37.9175	33018	37.9175	38313.3	37.9175	43542	37.9175	48981.5
37.938	33013	37.938	38336.3	37.938	43551	37.938	49004.5
37.9585	33028	37.9585	38362.3	37.9585	43546	37.9585	49030.5
37.9789	33034	37.9789	38335.3	37.9789	43523	37.9789	49003.5
37.9994	33047	37.9994	38371.3	37.9994	43530	37.9994	49039.5
38.0199	33047	38.0199	38325.3	38.0199	43594	38.0199	48993.5
38.0404	33067	38.0404	38352.3	38.0404	43542	38.0404	49020.5
38.0608	33066	38.0608	38339.3	38.0608	43552	38.0608	49007.5
38.0813	33045	38.0813	38389.3	38.0813	43585	38.0813	49057.5
38.1018	33073	38.1018	38366.3	38.1018	43561	38.1018	49034.5
38.1222	33040	38.1222	38383.3	38.1222	43567	38.1222	49051.5
38.1427	33029	38.1427	38358.3	38.1427	43536	38.1427	49026.5
38.1632	33046	38.1632	38384.3	38.1632	43561	38.1632	49052.5
38.1837	32999	38.1837	38344.3	38.1837	43585	38.1837	49012.5
38.2041	33004	38.2041	38389.3	38.2041	43509	38.2041	49057.5
38.2246	32987	38.2246	38338.3	38.2246	43521	38.2246	49006.5
38.2451	32971	38.2451	38327.3	38.2451	43526	38.2451	48995.5
38.2655	32982	38.2655	38334.3	38.2655	43540	38.2655	49002.5
38.286	32990	38.286	38356.3	38.286	43515	38.286	49024.5
38.3065	32973	38.3065	38281.3	38.3065	43485	38.3065	48949.5
38.327	32987	38.327	38329.3	38.327	43505	38.327	48997.5
38.3474	32989	38.3474	38335.3	38.3474	43538	38.3474	49003.5
38.3679	32984	38.3679	38363.3	38.3679	43542	38.3679	49031.5
38.3884	32980	38.3884	38348.3	38.3884	43527	38.3884	49016.5
38.4088	32991	38.4088	38321.3	38.4088	43527	38.4088	48989.5
38.4293	32984	38.4293	38309.3	38.4293	43548	38.4293	48977.5
38.4498	33014	38.4498	38337.3	38.4498	43570	38.4498	49005.5
38.4703	33042	38.4703	38313.3	38.4703	43553	38.4703	48981.5
38.4907	33031	38.4907	38383.3	38.4907	43584	38.4907	49051.5
38.5112	33080	38.5112	38314.3	38.5112	43561	38.5112	48982.5
38.5317	33048	38.5317	38319.3	38.5317	43546	38.5317	48987.5
38.5521	33073	38.5521	38370.3	38.5521	43543	38.5521	49038.5
38.5726	33093	38.5726	38344.3	38.5726	43633	38.5726	49012.5
38.5931	33127	38.5931	38378.3	38.5931	43566	38.5931	49046.5
38.6135	33118	38.6135	38349.3	38.6135	43648	38.6135	49017.5
38.634	33173	38.634	38354.3	38.634	43625	38.634	49022.5
38.6545	33226	38.6545	38346.3	38.6545	43614	38.6545	49014.5
38.675	33198	38.675	38371.3	38.675	43646	38.675	49039.5
38.6954	33265	38.6954	38413.3	38.6954	43689	38.6954	49081.5
38.7159	33296	38.7159	38393.3	38.7159	43748	38.7159	49061.5
38.7364	33409	38.7364	38455.3	38.7364	43761	38.7364	49123.5
38.7568	33389	38.7568	38429.3	38.7568	43776	38.7568	49097.5
38.7773	33436	38.7773	38496.3	38.7773	43796	38.7773	49164.5
38.7978	33439	38.7978	38526.3	38.7978	43812	38.7978	49194.5
38.8183	33467	38.8183	38548.3	38.8183	43855	38.8183	49216.5
38.8387	33463	38.8387	38634.3	38.8387	43858	38.8387	49302.5
38.8592	33386	38.8592	38641.3	38.8592	43785	38.8592	49309.5
38.8797	33338	38.8797	38663.3	38.8797	43786	38.8797	49331.5
38.9001	33228	38.9001	38661.3	38.9001	43762	38.9001	49329.5
38.9206	33216	38.9206	38569.3	38.9206	43790	38.9206	49237.5
38.9411	33173	38.9411	38494.3	38.9411	43706	38.9411	49162.5
38.9616	33129	38.9616	38553.3	38.9616	43704	38.9616	49221.5
38.982	33052	38.982	38548.3	38.982	43627	38.982	49216.5
39.0025	33050	39.0025	38472.3	39.0025	43630	39.0025	49140.5
39.023	33020	39.023	38402.3	39.023	43582	39.023	49070.5
39.0434	32995	39.0434	38395.3	39.0434	43579	39.0434	49063.5
39.0639	33000	39.0639	38347.3	39.0639	43589	39.0639	49015.5
39.0844	32999	39.0844	38366.3	39.0844	43512	39.0844	49034.5
39.1049	32988	39.1049	38334.3	39.1049	43523	39.1049	49002.5
39.1253	32976	39.1253	38354.3	39.1253	43522	39.1253	49022.5
39.1458	32957	39.1458	38336.3	39.1458	43525	39.1458	49004.5
39.1663	32981	39.1663	38344.3	39.1663	43528	39.1663	49012.5
39.1867	32973	39.1867	38309.3	39.1867	43483	39.1867	48977.5
39.2072	32980	39.2072	38338.3	39.2072	43542	39.2072	49006.5
39.2277	32982	39.2277	38302.3	39.2277	43550	39.2277	48970.5
39.2482	33036	39.2482	38317.3	39.2482	43484	39.2482	48985.5
39.2686	33030	39.2686	38310.3	39.2686	43489	39.2686	48978.5
39.2891	32990	39.2891	38316.3	39.2891	43519	39.2891	48984.5
39.3096	32996	39.3096	38363.3	39.3096	43497	39.3096	49031.5
39.33	33047	39.33	38280.3	39.33	43511	39.33	48948.5
39.3505	33001	39.3505	38302.3	39.3505	43530	39.3505	48970.5
39.371	33064	39.371	38303.3	39.371	43549	39.371	48971.5
39.3914	33071	39.3914	38301.3	39.3914	43551	39.3914	48969.5
39.4119	33111	39.4119	38316.3	39.4119	43538	39.4119	48984.5
39.4324	33119	39.4324	38297.3	39.4324	43591	39.4324	48965.5
39.4529	33118	39.4529	38317.3	39.4529	43602	39.4529	48985.5
39.4733	33155	39.4733	38306.3	39.4733	43584	39.4733	48974.5
39.4938	33180	39.4938	38336.3	39.4938	43609	39.4938	49004.5
39.5143	33176	39.5143	38353.3	39.5143	43591	39.5143	49021.5
39.5347	33167	39.5347	38382.3	39.5347	43630	39.5347	49050.5
39.5552	33237	39.5552	38361.3	39.5552	43605	39.5552	49029.5
39.5757	33204	39.5757	38491.3	39.5757	43644	39.5757	49159.5
39.5962	33185	39.5962	38455.3	39.5962	43597	39.5962	49123.5
39.6166	33140	39.6166	38459.3	39.6166	43610	39.6166	49127.5
39.6371	33118	39.6371	38458.3	39.6371	43574	39.6371	49126.5
39.6576	33076	39.6576	38397.3	39.6576	43562	39.6576	49065.5
39.678	33049	39.678	38393.3	39.678	43583	39.678	49061.5
39.6985	33056	39.6985	38374.3	39.6985	43626	39.6985	49042.5
39.719	33004	39.719	38321.3	39.719	43553	39.719	48989.5
39.7395	32997	39.7395	38381.3	39.7395	43538	39.7395	49049.5
39.7599	32963	39.7599	38302.3	39.7599	43523	39.7599	48970.5
39.7804	32968	39.7804	38346.3	39.7804	43501	39.7804	49014.5
39.8009	32948	39.8009	38320.3	39.8009	43500	39.8009	48988.5
39.8213	32944	39.8213	38273.3	39.8213	43442	39.8213	48941.5
39.8418	32956	39.8418	38265.3	39.8418	43483	39.8418	48933.5
39.8623	32941	39.8623	38284.3	39.8623	43540	39.8623	48952.5
39.8828	32930	39.8828	38256.3	39.8828	43479	39.8828	48924.5
39.9032	32963	39.9032	38270.3	39.9032	43481	39.9032	48938.5
39.9237	32926	39.9237	38299.3	39.9237	43550	39.9237	48967.5
39.9442	32959	39.9442	38279.3	39.9442	43437	39.9442	48947.5
39.9646	32924	39.9646	38278.3	39.9646	43468	39.9646	48946.5
39.9851	32958	39.9851	38292.3	39.9851	43462	39.9851	48960.5
40.0056	32981	40.0056	38292.3	40.0056	43485	40.0056	48960.5
40.0261	32968	40.0261	38271.3	40.0261	43483	40.0261	48939.5
40.0465	32973	40.0465	38323.3	40.0465	43491	40.0465	48991.5
40.067	32973	40.067	38263.3	40.067	43423	40.067	48931.5
40.0875	32980	40.0875	38292.3	40.0875	43523	40.0875	48960.5
40.1079	32962	40.1079	38294.3	40.1079	43460	40.1079	48962.5
40.1284	32964	40.1284	38320.3	40.1284	43461	40.1284	48988.5
40.1489	32994	40.1489	38268.3	40.1489	43496	40.1489	48936.5
40.1693	32997	40.1693	38305.3	40.1693	43487	40.1693	48973.5
40.1898	32984	40.1898	38293.3	40.1898	43518	40.1898	48961.5
40.2103	32996	40.2103	38269.3	40.2103	43540	40.2103	48937.5
40.2308	32985	40.2308	38301.3	40.2308	43522	40.2308	48969.5
40.2512	32975	40.2512	38334.3	40.2512	43488	40.2512	49002.5
40.2717	32992	40.2717	38335.3	40.2717	43526	40.2717	49003.5
40.2922	33000	40.2922	38285.3	40.2922	43492	40.2922	48953.5
40.3126	32982	40.3126	38319.3	40.3126	43499	40.3126	48987.5
40.3331	32981	40.3331	38308.3	40.3331	43505	40.3331	48976.5
40.3536	32950	40.3536	38272.3	40.3536	43454	40.3536	48940.5
40.3741	32952	40.3741	38311.3	40.3741	43502	40.3741	48979.5
40.3945	32958	40.3945	38300.3	40.3945	43457	40.3945	48968.5
40.415	32974	40.415	38319.3	40.415	43499	40.415	48987.5
40.4355	32960	40.4355	38284.3	40.4355	43488	40.4355	48952.5
40.4559	32945	40.4559	38312.3	40.4559	43439	40.4559	48980.5
40.4764	32941	40.4764	38275.3	40.4764	43473	40.4764	48943.5
40.4969	32945	40.4969	38282.3	40.4969	43437	40.4969	48950.5
40.5174	32922	40.5174	38294.3	40.5174	43464	40.5174	48962.5
40.5378	32952	40.5378	38283.3	40.5378	43502	40.5378	48951.5
40.5583	32949	40.5583	38303.3	40.5583	43490	40.5583	48971.5
40.5788	32940	40.5788	38284.3	40.5788	43434	40.5788	48952.5
40.5992	32959	40.5992	38304.3	40.5992	43423	40.5992	48972.5
40.6197	32918	40.6197	38276.3	40.6197	43469	40.6197	48944.5
40.6402	32949	40.6402	38304.3	40.6402	43400	40.6402	48972.5
40.6607	32958	40.6607	38293.3	40.6607	43484	40.6607	48961.5
40.6811	32937	40.6811	38298.3	40.6811	43503	40.6811	48966.5
40.7016	32920	40.7016	38300.3	40.7016	43513	40.7016	48968.5
40.7221	32937	40.7221	38329.3	40.7221	43453	40.7221	48997.5
40.7425	32961	40.7425	38305.3	40.7425	43456	40.7425	48973.5
40.763	32950	40.763	38281.3	40.763	43516	40.763	48949.5
40.7835	32956	40.7835	38258.3	40.7835	43464	40.7835	48926.5
40.804	32941	40.804	38310.3	40.804	43441	40.804	48978.5
40.8244	32969	40.8244	38290.3	40.8244	43471	40.8244	48958.5
40.8449	32953	40.8449	38332.3	40.8449	43504	40.8449	49000.5
40.8654	32941	40.8654	38318.3	40.8654	43441	40.8654	48986.5
40.8858	32942	40.8858	38310.3	40.8858	43471	40.8858	48978.5
40.9063	32943	40.9063	38266.3	40.9063	43451	40.9063	48934.5
40.9268	32960	40.9268	38341.3	40.9268	43482	40.9268	49009.5
40.9472	32960	40.9472	38302.3	40.9472	43438	40.9472	48970.5
40.9677	32949	40.9677	38310.3	40.9677	43511	40.9677	48978.5
40.9882	32953	40.9882	38317.3	40.9882	43471	40.9882	48985.5
41.0087	32934	41.0087	38321.3	41.0087	43474	41.0087	48989.5
41.0291	32946	41.0291	38320.3	41.0291	43437	41.0291	48988.5
41.0496	32959	41.0496	38311.3	41.0496	43445	41.0496	48979.5
41.0701	32942	41.0701	38320.3	41.0701	43467	41.0701	48988.5
41.0905	32913	41.0905	38372.3	41.0905	43520	41.0905	49040.5
41.111	32938	41.111	38299.3	41.111	43485	41.111	48967.5
41.1315	32956	41.1315	38347.3	41.1315	43546	41.1315	49015.5
41.152	32956	41.152	38316.3	41.152	43543	41.152	48984.5
41.1724	32941	41.1724	38343.3	41.1724	43482	41.1724	49011.5
41.1929	32944	41.1929	38349.3	41.1929	43478	41.1929	49017.5
41.2134	32960	41.2134	38349.3	41.2134	43528	41.2134	49017.5
41.2338	32976	41.2338	38365.3	41.2338	43540	41.2338	49033.5
41.2543	32953	41.2543	38354.3	41.2543	43520	41.2543	49022.5
41.2748	32944	41.2748	38356.3	41.2748	43550	41.2748	49024.5
41.2953	32975	41.2953	38348.3	41.2953	43563	41.2953	49016.5
41.3157	32971	41.3157	38355.3	41.3157	43560	41.3157	49023.5
41.3362	32979	41.3362	38421.3	41.3362	43527	41.3362	49089.5
41.3567	33023	41.3567	38375.3	41.3567	43519	41.3567	49043.5
41.3771	33006	41.3771	38429.3	41.3771	43501	41.3771	49097.5
41.3976	33019	41.3976	38368.3	41.3976	43534	41.3976	49036.5
41.4181	33011	41.4181	38426.3	41.4181	43535	41.4181	49094.5
41.4386	33041	41.4386	38443.3	41.4386	43602	41.4386	49111.5
41.459	33059	41.459	38427.3	41.459	43586	41.459	49095.5
41.4795	33055	41.4795	38429.3	41.4795	43616	41.4795	49097.5
41.5	33142	41.5	38417.3	41.5	43637	41.5	49085.5
41.5204	33154	41.5204	38404.3	41.5204	43701	41.5204	49072.5
41.5409	33171	41.5409	38431.3	41.5409	43679	41.5409	49099.5
41.5614	33230	41.5614	38476.3	41.5614	43734	41.5614	49144.5
41.5819	33247	41.5819	38502.3	41.5819	43733	41.5819	49170.5
41.6023	33292	41.6023	38501.3	41.6023	43817	41.6023	49169.5
41.6228	33322	41.6228	38530.3	41.6228	43773	41.6228	49198.5
41.6433	33336	41.6433	38553.3	41.6433	43855	41.6433	49221.5
41.6637	33423	41.6637	38624.3	41.6637	43874	41.6637	49292.5
41.6842	33480	41.6842	38635.3	41.6842	43871	41.6842	49303.5
41.7047	33547	41.7047	38660.3	41.7047	43909	41.7047	49328.5
41.7251	33512	41.7251	38776.3	41.7251	43968	41.7251	49444.5
41.7456	33472	41.7456	38834.3	41.7456	43890	41.7456	49502.5
41.7661	33393	41.7661	38855.3	41.7661	43912	41.7661	49523.5
41.7866	33313	41.7866	38842.3	41.7866	43869	41.7866	49510.5
41.807	33260	41.807	38680.3	41.807	43865	41.807	49348.5
41.8275	33197	41.8275	38644.3	41.8275	43801	41.8275	49312.5
41.848	33176	41.848	38674.3	41.848	43824	41.848	49342.5
41.8684	33125	41.8684	38612.3	41.8684	43779	41.8684	49280.5
41.8889	33059	41.8889	38652.3	41.8889	43713	41.8889	49320.5
41.9094	33042	41.9094	38573.3	41.9094	43726	41.9094	49241.5
41.9299	33000	41.9299	38572.3	41.9299	43670	41.9299	49240.5
41.9503	32983	41.9503	38489.3	41.9503	43654	41.9503	49157.5
41.9708	33018	41.9708	38495.3	41.9708	43642	41.9708	49163.5
41.9913	33004	41.9913	38447.3	41.9913	43627	41.9913	49115.5
42.0117	33002	42.0117	38455.3	42.0117	43568	42.0117	49123.5
42.0322	32968	42.0322	38434.3	42.0322	43675	42.0322	49102.5
42.0527	33000	42.0527	38470.3	42.0527	43633	42.0527	49138.5
42.0732	32977	42.0732	38421.3	42.0732	43612	42.0732	49089.5
42.0936	32996	42.0936	38472.3	42.0936	43620	42.0936	49140.5
42.1141	32998	42.1141	38450.3	42.1141	43621	42.1141	49118.5
42.1346	33015	42.1346	38466.3	42.1346	43615	42.1346	49134.5
42.155	32989	42.155	38448.3	42.155	43630	42.155	49116.5
42.1755	33014	42.1755	38468.3	42.1755	43649	42.1755	49136.5
42.196	33034	42.196	38421.3	42.196	43612	42.196	49089.5
42.2165	33079	42.2165	38410.3	42.2165	43637	42.2165	49078.5
42.2369	33062	42.2369	38456.3	42.2369	43645	42.2369	49124.5
42.2574	33114	42.2574	38410.3	42.2574	43625	42.2574	49078.5
42.2779	33096	42.2779	38445.3	42.2779	43658	42.2779	49113.5
42.2983	33111	42.2983	38458.3	42.2983	43654	42.2983	49126.5
42.3188	33132	42.3188	38453.3	42.3188	43687	42.3188	49121.5
42.3393	33125	42.3393	38438.3	42.3393	43657	42.3393	49106.5
42.3598	33168	42.3598	38462.3	42.3598	43698	42.3598	49130.5
42.3802	33186	42.3802	38455.3	42.3802	43657	42.3802	49123.5
42.4007	33191	42.4007	38509.3	42.4007	43711	42.4007	49177.5
42.4212	33205	42.4212	38516.3	42.4212	43771	42.4212	49184.5
42.4416	33199	42.4416	38499.3	42.4416	43714	42.4416	49167.5
42.4621	33153	42.4621	38573.3	42.4621	43703	42.4621	49241.5
42.4826	33119	42.4826	38510.3	42.4826	43686	42.4826	49178.5
42.503	33101	42.503	38553.3	42.503	43707	42.503	49221.5
42.5235	33063	42.5235	38475.3	42.5235	43609	42.5235	49143.5
42.544	33052	42.544	38461.3	42.544	43599	42.544	49129.5
42.5645	33046	42.5645	38473.3	42.5645	43644	42.5645	49141.5
42.5849	33053	42.5849	38440.3	42.5849	43662	42.5849	49108.5
42.6054	33007	42.6054	38396.3	42.6054	43571	42.6054	49064.5
42.6259	33000	42.6259	38398.3	42.6259	43593	42.6259	49066.5
42.6463	32971	42.6463	38424.3	42.6463	43553	42.6463	49092.5
42.6668	33001	42.6668	38367.3	42.6668	43597	42.6668	49035.5
42.6873	32990	42.6873	38319.3	42.6873	43598	42.6873	48987.5
42.7078	33001	42.7078	38385.3	42.7078	43576	42.7078	49053.5
42.7282	32962	42.7282	38341.3	42.7282	43575	42.7282	49009.5
42.7487	33003	42.7487	38346.3	42.7487	43586	42.7487	49014.5
42.7692	33002	42.7692	38388.3	42.7692	43574	42.7692	49056.5
42.7896	33038	42.7896	38350.3	42.7896	43576	42.7896	49018.5
42.8101	33043	42.8101	38330.3	42.8101	43631	42.8101	48998.5
42.8306	33022	42.8306	38317.3	42.8306	43624	42.8306	48985.5
42.8511	33070	42.8511	38345.3	42.8511	43594	42.8511	49013.5
42.8715	33094	42.8715	38386.3	42.8715	43588	42.8715	49054.5
42.892	33098	42.892	38352.3	42.892	43572	42.892	49020.5
42.9125	33103	42.9125	38360.3	42.9125	43588	42.9125	49028.5
42.9329	33128	42.9329	38337.3	42.9329	43650	42.9329	49005.5
42.9534	33129	42.9534	38359.3	42.9534	43627	42.9534	49027.5
42.9739	33201	42.9739	38341.3	42.9739	43638	42.9739	49009.5
42.9944	33236	42.9944	38357.3	42.9944	43656	42.9944	49025.5
43.0148	33225	43.0148	38412.3	43.0148	43743	43.0148	49080.5
43.0353	33271	43.0353	38409.3	43.0353	43730	43.0353	49077.5
43.0558	33355	43.0558	38466.3	43.0558	43715	43.0558	49134.5
43.0762	33371	43.0762	38478.3	43.0762	43764	43.0762	49146.5
43.0967	33368	43.0967	38466.3	43.0967	43815	43.0967	49134.5
43.1172	33372	43.1172	38478.3	43.1172	43787	43.1172	49146.5
43.1376	33300	43.1376	38558.3	43.1376	43781	43.1376	49226.5
43.1581	33278	43.1581	38559.3	43.1581	43783	43.1581	49227.5
43.1786	33203	43.1786	38548.3	43.1786	43783	43.1786	49216.5
43.1991	33186	43.1991	38555.3	43.1991	43731	43.1991	49223.5
43.2195	33157	43.2195	38486.3	43.2195	43676	43.2195	49154.5
43.24	33168	43.24	38477.3	43.24	43685	43.24	49145.5
43.2605	33131	43.2605	38449.3	43.2605	43653	43.2605	49117.5
43.2809	33033	43.2809	38456.3	43.2809	43654	43.2809	49124.5
43.3014	33020	43.3014	38383.3	43.3014	43650	43.3014	49051.5
43.3219	32993	43.3219	38340.3	43.3219	43575	43.3219	49008.5
43.3424	32963	43.3424	38303.3	43.3424	43533	43.3424	48971.5
43.3628	32983	43.3628	38271.3	43.3628	43556	43.3628	48939.5
43.3833	32981	43.3833	38283.3	43.3833	43489	43.3833	48951.5
43.4038	32968	43.4038	38270.3	43.4038	43480	43.4038	48938.5
43.4242	33001	43.4242	38274.3	43.4242	43493	43.4242	48942.5
43.4447	32996	43.4447	38281.3	43.4447	43535	43.4447	48949.5
43.4652	32975	43.4652	38258.3	43.4652	43539	43.4652	48926.5
43.4857	32979	43.4857	38275.3	43.4857	43491	43.4857	48943.5
43.5061	32989	43.5061	38283.3	43.5061	43485	43.5061	48951.5
43.5266	32971	43.5266	38250.3	43.5266	43491	43.5266	48918.5
43.5471	32959	43.5471	38212.3	43.5471	43528	43.5471	48880.5
43.5675	33006	43.5675	38285.3	43.5675	43461	43.5675	48953.5
43.588	32999	43.588	38317.3	43.588	43447	43.588	48985.5
43.6085	33022	43.6085	38223.3	43.6085	43492	43.6085	48891.5
43.629	33017	43.629	38254.3	43.629	43535	43.629	48922.5
43.6494	33002	43.6494	38229.3	43.6494	43516	43.6494	48897.5
43.6699	33024	43.6699	38239.3	43.6699	43518	43.6699	48907.5
43.6904	33056	43.6904	38300.3	43.6904	43477	43.6904	48968.5
43.7108	33016	43.7108	38249.3	43.7108	43526	43.7108	48917.5
43.7313	33052	43.7313	38282.3	43.7313	43487	43.7313	48950.5
43.7518	33048	43.7518	38306.3	43.7518	43563	43.7518	48974.5
43.7723	33079	43.7723	38283.3	43.7723	43520	43.7723	48951.5
43.7927	33049	43.7927	38277.3	43.7927	43514	43.7927	48945.5
43.8132	33060	43.8132	38314.3	43.8132	43603	43.8132	48982.5
43.8337	33031	43.8337	38313.3	43.8337	43583	43.8337	48981.5
43.8541	33012	43.8541	38329.3	43.8541	43549	43.8541	48997.5
43.8746	33012	43.8746	38254.3	43.8746	43495	43.8746	48922.5
43.8951	33016	43.8951	38297.3	43.8951	43516	43.8951	48965.5
43.9155	32990	43.9155	38289.3	43.9155	43474	43.9155	48957.5
43.936	33004	43.936	38250.3	43.936	43504	43.936	48918.5
43.9565	32975	43.9565	38274.3	43.9565	43457	43.9565	48942.5
43.977	32973	43.977	38261.3	43.977	43498	43.977	48929.5
43.9974	32996	43.9974	38300.3	43.9974	43423	43.9974	48968.5
44.0179	32979	44.0179	38248.3	44.0179	43482	44.0179	48916.5
44.0384	32984	44.0384	38225.3	44.0384	43467	44.0384	48893.5
44.0588	32995	44.0588	38264.3	44.0588	43431	44.0588	48932.5
44.0793	32965	44.0793	38244.3	44.0793	43499	44.0793	48912.5
44.0998	33005	44.0998	38220.3	44.0998	43468	44.0998	48888.5
44.1203	32994	44.1203	38289.3	44.1203	43488	44.1203	48957.5
44.1407	33005	44.1407	38283.3	44.1407	43472	44.1407	48951.5
44.1612	33009	44.1612	38257.3	44.1612	43488	44.1612	48925.5
44.1817	33037	44.1817	38233.3	44.1817	43448	44.1817	48901.5
44.2021	33032	44.2021	38251.3	44.2021	43451	44.2021	48919.5
44.2226	33041	44.2226	38246.3	44.2226	43506	44.2226	48914.5
44.2431	33021	44.2431	38236.3	44.2431	43529	44.2431	48904.5
44.2636	33074	44.2636	38239.3	44.2636	43493	44.2636	48907.5
44.284	33082	44.284	38232.3	44.284	43535	44.284	48900.5
44.3045	33126	44.3045	38249.3	44.3045	43514	44.3045	48917.5
44.325	33135	44.325	38287.3	44.325	43534	44.325	48955.5
44.3454	33143	44.3454	38289.3	44.3454	43551	44.3454	48957.5
44.3659	33174	44.3659	38289.3	44.3659	43548	44.3659	48957.5
44.3864	33200	44.3864	38289.3	44.3864	43592	44.3864	48957.5
44.4069	33209	44.4069	38336.3	44.4069	43559	44.4069	49004.5
44.4273	33201	44.4273	38315.3	44.4273	43574	44.4273	48983.5
44.4478	33229	44.4478	38346.3	44.4478	43627	44.4478	49014.5
44.4683	33222	44.4683	38384.3	44.4683	43590	44.4683	49052.5
44.4887	33210	44.4887	38409.3	44.4887	43601	44.4887	49077.5
44.5092	33196	44.5092	38405.3	44.5092	43591	44.5092	49073.5
44.5297	33094	44.5297	38415.3	44.5297	43624	44.5297	49083.5
44.5502	33115	44.5502	38387.3	44.5502	43565	44.5502	49055.5
44.5706	33157	44.5706	38344.3	44.5706	43596	44.5706	49012.5
44.5911	33094	44.5911	38387.3	44.5911	43558	44.5911	49055.5
44.6116	33024	44.6116	38321.3	44.6116	43546	44.6116	48989.5
44.632	33029	44.632	38315.3	44.632	43516	44.632	48983.5
44.6525	32998	44.6525	38339.3	44.6525	43522	44.6525	49007.5
44.673	33006	44.673	38255.3	44.673	43454	44.673	48923.5
44.6934	32985	44.6934	38305.3	44.6934	43465	44.6934	48973.5
44.7139	32999	44.7139	38269.3	44.7139	43455	44.7139	48937.5
44.7344	33000	44.7344	38254.3	44.7344	43497	44.7344	48922.5
44.7549	32968	44.7549	38287.3	44.7549	43485	44.7549	48955.5
44.7753	32988	44.7753	38247.3	44.7753	43478	44.7753	48915.5
44.7958	32987	44.7958	38281.3	44.7958	43470	44.7958	48949.5
44.8163	32983	44.8163	38241.3	44.8163	43494	44.8163	48909.5
44.8367	32997	44.8367	38217.3	44.8367	43424	44.8367	48885.5
44.8572	32996	44.8572	38244.3	44.8572	43470	44.8572	48912.5
44.8777	33016	44.8777	38245.3	44.8777	43458	44.8777	48913.5
44.8982	33032	44.8982	38265.3	44.8982	43530	44.8982	48933.5
44.9186	33041	44.9186	38253.3	44.9186	43502	44.9186	48921.5
44.9391	33044	44.9391	38277.3	44.9391	43458	44.9391	48945.5
44.9596	33087	44.9596	38271.3	44.9596	43489	44.9596	48939.5
44.98	33062	44.98	38261.3	44.98	43483	44.98	48929.5
45.0005	33079	45.0005	38265.3	45.0005	43483	45.0005	48933.5
45.021	33111	45.021	38241.3	45.021	43490	45.021	48909.5
45.0415	33109	45.0415	38268.3	45.0415	43465	45.0415	48936.5
45.0619	33128	45.0619	38239.3	45.0619	43510	45.0619	48907.5
45.0824	33182	45.0824	38315.3	45.0824	43490	45.0824	48983.5
45.1029	33182	45.1029	38362.3	45.1029	43550	45.1029	49030.5
45.1233	33167	45.1233	38340.3	45.1233	43600	45.1233	49008.5
45.1438	33172	45.1438	38350.3	45.1438	43621	45.1438	49018.5
45.1643	33164	45.1643	38388.3	45.1643	43512	45.1643	49056.5
45.1848	33092	45.1848	38366.3	45.1848	43623	45.1848	49034.5
45.2052	33051	45.2052	38370.3	45.2052	43547	45.2052	49038.5
45.2257	33068	45.2257	38318.3	45.2257	43517	45.2257	48986.5
45.2462	33068	45.2462	38340.3	45.2462	43507	45.2462	49008.5
45.2666	33084	45.2666	38304.3	45.2666	43500	45.2666	48972.5
45.2871	33035	45.2871	38385.3	45.2871	43532	45.2871	49053.5
45.3076	33023	45.3076	38302.3	45.3076	43542	45.3076	48970.5
45.3281	33010	45.3281	38307.3	45.3281	43497	45.3281	48975.5
45.3485	33026	45.3485	38320.3	45.3485	43476	45.3485	48988.5
45.369	33017	45.369	38304.3	45.369	43486	45.369	48972.5
45.3895	32991	45.3895	38287.3	45.3895	43470	45.3895	48955.5
45.4099	32984	45.4099	38254.3	45.4099	43532	45.4099	48922.5
45.4304	33004	45.4304	38279.3	45.4304	43461	45.4304	48947.5
45.4509	32998	45.4509	38253.3	45.4509	43489	45.4509	48921.5
45.4713	33028	45.4713	38223.3	45.4713	43537	45.4713	48891.5
45.4918	33052	45.4918	38262.3	45.4918	43525	45.4918	48930.5
45.5123	33085	45.5123	38301.3	45.5123	43555	45.5123	48969.5
45.5328	33067	45.5328	38301.3	45.5328	43510	45.5328	48969.5
45.5532	33064	45.5532	38298.3	45.5532	43490	45.5532	48966.5
45.5737	33085	45.5737	38300.3	45.5737	43569	45.5737	48968.5
45.5942	33078	45.5942	38304.3	45.5942	43520	45.5942	48972.5
45.6146	33118	45.6146	38306.3	45.6146	43605	45.6146	48974.5
45.6351	33120	45.6351	38259.3	45.6351	43543	45.6351	48927.5
45.6556	33123	45.6556	38328.3	45.6556	43526	45.6556	48996.5
45.6761	33161	45.6761	38294.3	45.6761	43556	45.6761	48962.5
45.6965	33170	45.6965	38289.3	45.6965	43562	45.6965	48957.5
45.717	33224	45.717	38289.3	45.717	43578	45.717	48957.5
45.7375	33255	45.7375	38305.3	45.7375	43602	45.7375	48973.5
45.7579	33215	45.7579	38382.3	45.7579	43558	45.7579	49050.5
45.7784	33273	45.7784	38350.3	45.7784	43676	45.7784	49018.5
45.7989	33258	45.7989	38418.3	45.7989	43581	45.7989	49086.5
45.8194	33199	45.8194	38407.3	45.8194	43607	45.8194	49075.5
45.8398	33191	45.8398	38434.3	45.8398	43587	45.8398	49102.5
45.8603	33130	45.8603	38388.3	45.8603	43610	45.8603	49056.5
45.8808	33129	45.8808	38370.3	45.8808	43560	45.8808	49038.5
[truncated: 1,667 more rows]

## Sheet: Figure S6
Figure S6a														Figure S6b
ZIF-8				Cu/ZIF-8|IE|				Cu/ZIF-8|IM|						ZIF-8				Cu/ZIF-8|IE|				Cu/ZIF-8|IM|
Temperature (K)	Heat flow (mW)	Mass (%)		Temperature (K)	Heat flow (mW)	Mass (%)		Temperature (K)	Heat flow (mW)	Mass (%)				Temperature (K)	Heat flow (mW)	Mass (%)		Temperature (K)	Heat flow (mW)	Mass (%)		Temperature (K)	Heat flow (mW)	Mass (%)
304.293	3.31573	100		304.05	-5.22562	100		306.007	-1.1619	100				304.406	6.23153	100		304.582	6.13655	100		304.457	5.81411	100
304.309	3.3109	99.9992		304.064	-5.23581	100		306	-1.19378	99.9957				304.403	6.23529	100.002		304.595	6.1519	100.002		304.466	5.81598	100.002
304.309	3.30547	99.9983		304.079	-5.24391	99.999		305.999	-1.21448	99.9916				304.439	6.24543	100.005		304.61	6.17625	100.004		304.487	5.82363	100.002
304.309	3.29866	99.9975		304.09	-5.25107	99.9981		305.989	-1.23368	99.9871				304.445	6.26875	100.007		304.624	6.20371	100.006		304.504	5.84389	100.002
304.335	3.28778	99.9963		304.102	-5.26166	99.9962		305.986	-1.26594	99.981				304.469	6.30498	100.01		304.646	6.25186	100.009		304.515	5.85472	100.002
304.338	3.28149	99.9955		304.111	-5.26863	99.9943		305.994	-1.28473	99.9751				304.484	6.33397	100.013		304.673	6.29531	100.011		304.526	5.86359	100.002
304.346	3.27724	99.9946		304.125	-5.27252	99.9924		305.977	-1.29931	99.969				304.489	6.40603	100.016		304.675	6.35622	100.014		304.546	5.91367	100.003
304.362	3.27354	99.9938		304.142	-5.27465	99.9896		305.99	-1.31148	99.9628				304.506	6.53903	100.019		304.682	6.46258	100.016		304.555	6.0448	100.003
304.377	3.2728	99.9928		304.144	-5.28254	99.9868		305.989	-1.32926	99.9559				304.528	6.77194	100.022		304.712	6.66146	100.018		304.568	6.25518	100.002
304.389	3.26983	99.9913		304.159	-5.28552	99.9849		305.991	-1.34718	99.9495				304.538	6.93732	100.024		304.726	6.79493	100.02		304.579	6.41317	100.001
304.409	3.26738	99.9898		304.184	-5.28873	99.983		305.982	-1.36625	99.9432				304.565	7.10574	100.027		304.748	6.92647	100.022		304.599	6.5728	100
304.4	3.26556	99.9881		304.191	-5.29506	99.9811		305.977	-1.38622	99.9369				304.578	7.28856	100.03		304.756	7.06119	100.024		304.619	6.74054	99.9992
304.413	3.26153	99.9861		304.195	-5.29186	99.9792		305.971	-1.39694	99.9313				304.59	7.50831	100.033		304.775	7.21649	100.026		304.628	6.94968	99.9977
304.416	3.26006	99.9843		304.204	-5.29259	99.9773		305.986	-1.41335	99.9252				304.604	7.6909	100.036		304.793	7.3525	100.027		304.63	7.11657	99.9961
304.43	3.25962	99.9823		304.216	-5.29192	99.9754		305.978	-1.43082	99.919				304.618	7.87092	100.038		304.807	7.48865	100.028		304.65	7.2794	99.9945
304.458	3.26032	99.9804		304.229	-5.28952	99.9735		305.972	-1.44829	99.9128				304.637	8.05531	100.041		304.832	7.62869	100.029		304.666	7.44432	99.993
304.464	3.26818	99.9794		304.242	-5.28768	99.9716		305.976	-1.46625	99.9065				304.646	8.25941	100.042		304.837	7.78254	100.03		304.679	7.62952	99.9906
304.483	3.26988	99.9783		304.243	-5.29001	99.9688		305.977	-1.48036	99.9006				304.665	8.45112	100.044		304.857	7.92808	100.031		304.686	7.80217	99.9891
304.482	3.2711	99.9769		304.259	-5.29191	99.9669		305.978	-1.49383	99.8947				304.678	8.63718	100.045		304.857	8.06799	100.031		304.7	7.96668	99.9867
304.481	3.27147	99.9754		304.268	-5.29297	99.964		305.962	-1.50904	99.8887				304.692	8.81949	100.046		304.877	8.20373	100.032		304.707	8.12738	99.9852
304.484	3.27438	99.9741		304.278	-5.29805	99.9621		305.964	-1.52878	99.8828				304.703	9.00624	100.047		304.893	8.34033	100.033		304.712	8.28798	99.9828
304.502	3.27675	99.9724		304.295	-5.29709	99.9593		305.974	-1.54437	99.8767				304.708	9.18201	100.048		304.913	8.46926	100.033		304.73	8.44084	99.9805
304.524	3.27751	99.9706		304.299	-5.29626	99.9574		305.972	-1.55712	99.8708				304.728	9.35327	100.049		304.906	8.59746	100.034		304.735	8.59053	99.9774
304.531	3.27634	99.9685		304.325	-5.29369	99.9546		305.963	-1.56703	99.8649				304.743	9.52217	100.05		304.921	8.72538	100.034		304.753	8.74543	99.975
304.536	3.27508	99.9662		304.329	-5.29105	99.9527		305.959	-1.57267	99.8591				304.746	9.67995	100.05		304.935	8.83405	100.033		304.764	8.85188	99.9711
304.544	3.27614	99.9642		304.337	-5.29073	99.9498		305.964	-1.58551	99.8534				304.769	9.82431	100.051		304.946	8.94622	100.033		304.771	8.97646	99.9672
304.569	3.2774	99.962		304.346	-5.29025	99.947		305.964	-1.59946	99.8478				304.783	9.98183	100.051		304.959	9.05461	100.033		304.773	9.10404	99.9633
304.565	3.27853	99.9599		304.359	-5.28976	99.9451		305.962	-1.61458	99.8422				304.784	10.1378	100.052		304.97	9.15959	100.032		304.784	9.23411	99.9594
304.579	3.28116	99.958		304.361	-5.28737	99.9423		305.954	-1.62633	99.8369				304.79	10.278	100.051		304.982	9.23469	100.031		304.797	9.30315	99.9547
304.585	3.28299	99.9562		304.374	-5.28392	99.9404		305.955	-1.63653	99.8314				304.8	10.3594	100.05		304.979	9.31994	100.029		304.809	9.40372	99.9508
304.602	3.28475	99.9548		304.394	-5.27967	99.9385		305.962	-1.64618	99.8256				304.798	10.4693	100.05		305	9.40451	100.028		304.818	9.50777	99.9469
304.607	3.28725	99.9535		304.394	-5.27603	99.9366		305.952	-1.65346	99.8199				304.814	10.582	100.05		305.01	9.48676	100.027		304.823	9.61085	99.9438
304.615	3.28826	99.9523		304.412	-5.27347	99.9347		305.948	-1.65742	99.8143				304.829	10.6756	100.05		305.014	9.53656	100.027		304.824	9.63916	99.9399
304.624	3.29025	99.951		304.416	-5.27255	99.9319		305.959	-1.66255	99.809				304.833	10.7407	100.05		305.024	9.59848	100.027		304.834	9.70072	99.936
304.636	3.29133	99.9493		304.423	-5.26944	99.93		305.955	-1.66993	99.8037				304.851	10.8252	100.05		305.019	9.66129	100.026		304.834	9.76861	99.9321
304.642	3.29195	99.9473		304.436	-5.26551	99.9281		305.951	-1.67815	99.7985				304.858	10.9152	100.049		305.03	9.72117	100.026		304.854	9.82606	99.9274
304.655	3.29877	99.9455		304.455	-5.26061	99.9253		305.944	-1.68222	99.7938				304.861	10.9759	100.049		305.036	9.73931	100.026		304.854	9.81907	99.9227
304.661	3.30263	99.9438		304.456	-5.25811	99.9224		305.935	-1.68605	99.7888				304.869	11.0192	100.048		305.046	9.77755	100.025		304.861	9.84651	99.918
304.674	3.30678	99.9424		304.46	-5.25621	99.9196		305.95	-1.68969	99.7839				304.883	11.0805	100.048		305.06	9.81604	100.023		304.865	9.87708	99.9141
304.673	3.30877	99.9413		304.474	-5.25438	99.9177		305.948	-1.69578	99.7789				304.886	11.1371	100.047		305.062	9.84942	100.023		304.869	9.90274	99.9094
304.692	3.30988	99.9404		304.491	-5.24863	99.9148		305.96	-1.69298	99.7739				304.892	11.1892	100.047		305.077	9.85551	100.02		304.88	9.89236	99.9047
304.699	3.31041	99.9391		304.496	-5.24306	99.9129		305.94	-1.69696	99.7692				304.892	11.1951	100.046		305.091	9.87437	100.019		304.873	9.89861	99.9008
304.702	3.31084	99.9374		304.517	-5.2382	99.9101		305.947	-1.70033	99.7644				304.914	11.2257	100.046		305.09	9.89204	100.017		304.885	9.9033	99.8961
304.724	3.31171	99.9354		304.526	-5.23313	99.9082		305.938	-1.70369	99.7596				304.928	11.255	100.045		305.1	9.90853	100.015		304.89	9.90487	99.8914
304.72	3.31382	99.9333		304.52	-5.22713	99.9054		305.948	-1.70931	99.7552				304.931	11.2778	100.044		305.11	9.90104	100.014		304.898	9.87634	99.886
304.717	3.31483	99.9309		304.521	-5.22152	99.9035		305.946	-1.71361	99.7506				304.928	11.2365	100.043		305.12	9.9008	100.012		304.899	9.86208	99.8805
304.726	3.31363	99.9291		304.539	-5.21603	99.9016		305.95	-1.71612	99.7463				304.94	11.2308	100.042		305.125	9.89953	100.01		304.899	9.84852	99.8743
304.74	3.31227	99.9279		304.556	-5.21099	99.8997		305.94	-1.71875	99.742				304.948	11.2324	100.04		305.134	9.89662	100.007		304.915	9.83097	99.8688
304.754	3.30891	99.9274		304.562	-5.20348	99.8969		305.942	-1.72558	99.7383				304.949	11.2144	100.038		305.137	9.8645	100.004		304.911	9.79086	99.8618
304.756	3.30675	99.9274		304.57	-5.19721	99.8959		305.94	-1.7317	99.7343				304.955	11.1723	100.037		305.161	9.84326	100.001		304.92	9.76195	99.8555
304.767	3.30444	99.9274		304.58	-5.19011	99.894		305.937	-1.73817	99.7303				304.959	11.1448	100.035		305.159	9.82281	99.9984		304.934	9.73473	99.8493
304.767	3.30249	99.9274		304.58	-5.18116	99.8921		305.931	-1.74532	99.7261				304.975	11.1188	100.034		305.154	9.8023	99.996		304.942	9.70776	99.843
304.779	3.29749	99.9291		304.6	-5.17626	99.8912		305.942	-1.7462	99.7225				304.988	11.0842	100.033		305.174	9.76192	99.9936		304.95	9.67163	99.8368
304.795	3.29527	99.9299		304.607	-5.1715	99.8893		305.951	-1.74972	99.7189				304.98	11.0373	100.032		305.176	9.73025	99.9912		304.946	9.62841	99.8313
304.799	3.2935	99.9307		304.618	-5.16648	99.8883		305.953	-1.75298	99.7156				304.987	10.998	100.031		305.181	9.70013	99.9895		304.943	9.59153	99.8258
304.823	3.29212	99.9316		304.626	-5.16109	99.8874		305.951	-1.75586	99.7122				304.998	10.9618	100.031		305.198	9.66967	99.9879		304.965	9.55615	99.8204
304.817	3.28526	99.9314		304.639	-5.15745	99.8864		305.952	-1.76279	99.7091				305	10.9155	100.031		305.204	9.61548	99.9871		304.963	9.50991	99.8149
304.825	3.28224	99.9317		304.638	-5.15452	99.8855		305.935	-1.76835	99.706				304.998	10.8613	100.031		305.205	9.57302	99.9855		304.976	9.46716	99.811
304.84	3.27942	99.9321		304.656	-5.14995	99.8836		305.944	-1.77251	99.7029				305.006	10.8122	100.03		305.214	9.5314	99.9839		304.981	9.42616	99.8055
304.843	3.2764	99.9322		304.66	-5.14495	99.8827		305.941	-1.77766	99.6997				305.013	10.7676	100.03		305.215	9.49171	99.9823		304.986	9.38661	99.8001
304.844	3.27367	99.9319		304.672	-5.14221	99.8817		305.938	-1.78152	99.6969				305.026	10.7214	100.029		305.226	9.44687	99.9807		304.988	9.34532	99.7954
304.858	3.26825	99.9316		304.671	-5.14014	99.8798		305.941	-1.7878	99.6939				305.014	10.665	100.028		305.233	9.40332	99.9791		304.986	9.30033	99.7907
304.873	3.26274	99.9312		304.687	-5.13764	99.8779		305.937	-1.79523	99.6906				305.031	10.6116	100.027		305.242	9.35908	99.9783		305	9.25692	99.786
304.862	3.25771	99.9309		304.693	-5.13237	99.877		305.937	-1.80094	99.6872				305.045	10.558	100.026		305.239	9.31574	99.9767		305	9.21422	99.7805
304.877	3.25426	99.9302		304.7	-5.13281	99.8751		305.934	-1.80486	99.6839				305.043	10.5041	100.025		305.256	9.26838	99.9751		305.004	9.17118	99.7759
304.87	3.25177	99.9299		304.708	-5.1307	99.8732		305.944	-1.80757	99.6807				305.053	10.4483	100.024		305.26	9.22373	99.9735		305.014	9.12987	99.7712
304.897	3.25	99.9296		304.717	-5.12778	99.8723		305.931	-1.8113	99.6776				305.065	10.3949	100.023		305.258	9.1798	99.9719		305.017	9.08685	99.7673
304.893	3.24842	99.9292		304.717	-5.12611	99.8704		305.93	-1.8142	99.6745				305.068	10.3416	100.023		305.271	9.1356	99.9711		305.029	9.0428	99.7626
304.906	3.24717	99.9289		304.735	-5.12345	99.8704		305.939	-1.8186	99.6719				305.078	10.2901	100.023		305.285	9.09195	99.9702		305.031	9.00159	99.7587
304.907	3.246	99.9282		304.747	-5.12071	99.8694		305.941	-1.8204	99.6693				305.077	10.229	100.024		305.288	9.04575	99.9694		305.035	8.95385	99.7548
304.925	3.24362	99.9277		304.752	-5.1191	99.8685		305.935	-1.82078	99.6669				305.077	10.1724	100.024		305.287	8.99818	99.9686		305.043	8.9093	99.7509
304.92	3.24061	99.9272		304.752	-5.11836	99.8675		305.946	-1.81972	99.6645				305.081	10.1144	100.025		305.298	8.94907	99.9678		305.04	8.86437	99.7462
304.943	3.24778	99.9267		304.767	-5.1124	99.8666		305.942	-1.81172	99.6619				305.091	10.058	100.025		305.295	8.90006	99.9678		305.04	8.82236	99.7423
304.953	3.25107	99.9267		304.77	-5.10983	99.8656		305.94	-1.80842	99.6592				305.095	9.99396	100.026		305.305	8.85371	99.967		305.05	8.771	99.7376
304.95	3.2548	99.9267		304.775	-5.10718	99.8647		305.947	-1.80624	99.6563				305.11	9.93245	100.026		305.325	8.80777	99.9662		305.069	8.72339	99.7337
304.951	3.25798	99.9264		304.78	-5.10608	99.8628		305.954	-1.80316	99.6532				305.111	9.87417	100.026		305.322	8.76173	99.9654		305.069	8.67628	99.729
304.957	3.26173	99.9269		304.797	-5.1049	99.8609		305.94	-1.80115	99.6493				305.124	9.81601	100.025		305.329	8.70841	99.9646		305.087	8.62657	99.7251
304.972	3.26373	99.9269		304.798	-5.10281	99.86		305.94	-1.80188	99.6456				305.12	9.75055	100.025		305.333	8.65853	99.9638		305.082	8.57403	99.7212
304.972	3.26499	99.9264		304.804	-5.10107	99.8581		305.937	-1.80205	99.6421				305.127	9.68728	100.025		305.342	8.6095	99.9638		305.083	8.51952	99.7165
304.979	3.26576	99.9256		304.815	-5.09941	99.8571		305.953	-1.80083	99.6387				305.128	9.62341	100.025		305.343	8.55926	99.963		305.092	8.46517	99.7126
304.981	3.26611	99.9239		304.83	-5.09674	99.8562		305.938	-1.80186	99.6356				305.14	9.55931	100.025		305.35	8.50363	99.9638		305.1	8.40859	99.7095
304.996	3.26685	99.9224		304.834	-5.095	99.8543		305.939	-1.80416	99.6326				305.138	9.49521	100.026		305.36	8.45235	99.9638		305.099	8.35619	99.7056
304.998	3.26729	99.921		304.834	-5.09097	99.8533		305.943	-1.80661	99.6302				305.142	9.43116	100.026		305.358	8.40191	99.963		305.11	8.2976	99.7017
305.009	3.26796	99.9199		304.841	-5.08445	99.8524		305.933	-1.81096	99.628				305.158	9.36701	100.027		305.358	8.35135	99.9622		305.116	8.24196	99.6977
305.007	3.2649	99.9184		304.849	-5.08101	99.8505		305.934	-1.82082	99.6264				305.159	9.30523	100.027		305.374	8.30076	99.9614		305.123	8.18752	99.6931
305.012	3.26426	99.917		304.86	-5.0791	99.8495		305.93	-1.82545	99.6241				305.162	9.24662	100.027		305.38	8.2501	99.9598		305.119	8.1317	99.6892
305.027	3.26393	99.9159		304.863	-5.07636	99.8486		305.937	-1.82813	99.6217				305.156	9.1839	100.028		305.388	8.19866	99.959		305.124	8.07179	99.686
305.027	3.26407	99.9147		304.871	-5.07297	99.8467		305.943	-1.82985	99.6194				305.169	9.1202	100.028		305.39	8.14954	99.959		305.119	8.01499	99.6821
305.039	3.26471	99.9149		304.87	-5.07196	99.8458		305.931	-1.837	99.617				305.176	9.05213	100.028		305.384	8.09015	99.9582		305.134	7.95515	99.6782
305.041	3.26576	99.915		304.886	-5.06831	99.8439		305.938	-1.84288	99.6149				305.183	8.98536	100.028		305.393	8.03513	99.9574		305.144	7.89541	99.6751
305.062	3.26675	99.9152		304.896	-5.06488	99.8429		305.949	-1.8468	99.6128				305.191	8.91766	100.027		305.405	7.98068	99.9574		305.154	7.83517	99.6712
305.063	3.26754	99.915		304.898	-5.06346	99.841		305.935	-1.84998	99.6107				305.199	8.8516	100.027		305.425	7.92691	99.9566		305.154	7.77384	99.6673
305.058	3.26854	99.9149		304.916	-5.05996	99.8391		305.936	-1.85645	99.6085				305.193	8.78537	100.028		305.428	7.87544	99.9566		305.161	7.71177	99.6634
305.056	3.26825	99.9138		304.922	-5.05789	99.8382		305.939	-1.86046	99.6059				305.208	8.72491	100.028		305.426	7.82661	99.9558		305.173	7.65058	99.6595
305.064	3.26836	99.9123		304.917	-5.05636	99.8363		305.934	-1.86374	99.6031				305.207	8.6636	100.028		305.429	7.77931	99.955		305.165	7.59419	99.6548
305.074	3.26976	99.9105		304.912	-5.05462	99.8344		305.934	-1.86557	99.6004				305.224	8.60253	100.028		305.432	7.73425	99.9542		305.178	7.5381	99.6509
305.084	3.27388	99.9072		304.93	-5.05445	99.8335		305.943	-1.86451	99.5969				305.221	8.53623	100.028		305.439	7.68426	99.9534		305.178	7.47641	99.647
305.088	3.27546	99.905		304.923	-5.05444	99.8316		305.946	-1.86756	99.5935				305.221	8.47816	100.028		305.443	7.64002	99.9526		305.175	7.42003	99.6439
305.088	3.27677	99.903		304.947	-5.05383	99.8297		305.941	-1.87065	99.5902				305.225	8.42048	100.028		305.447	7.59715	99.9517		305.192	7.36654	99.6407
305.091	3.27774	99.9015		304.95	-5.05465	99.8287		305.934	-1.87442	99.5869				305.246	8.36629	100.028		305.446	7.55701	99.9517		305.209	7.31442	99.6368
305.103	3.27637	99.9005		304.952	-5.05526	99.8278		305.941	-1.87483	99.5839				305.231	8.31883	100.028		305.448	7.5288	99.9526		305.202	7.2685	99.6337
305.114	3.2753	99.899		304.954	-5.05527	99.8259		305.942	-1.87597	99.581				305.243	8.27818	100.028		305.448	7.4959	99.9526		305.192	7.22125	99.6306
305.12	3.2731	99.8976		304.971	-5.05505	99.825		305.941	-1.87876	99.5784				305.249	8.2336	100.028		305.446	7.46381	99.9526		305.202	7.17882	99.6275
305.133	3.27046	99.8965		304.964	-5.05456	99.824		305.945	-1.88242	99.576				305.252	8.19112	100.028		305.462	7.43316	99.9517		305.214	7.13679	99.6235
305.117	3.27295	99.8961		304.978	-5.05218	99.824		305.949	-1.88746	99.5737				305.248	8.15129	100.027		305.469	7.41681	99.9517		305.217	7.0972	99.6204
305.13	3.27367	99.8958		304.985	-5.0513	99.823		305.938	-1.89384	99.5721				305.255	8.11867	100.026		305.471	7.39502	99.9501		305.211	7.05817	99.6165
305.135	3.27327	99.8956		304.978	-5.05151	99.8221		305.93	-1.89923	99.5702				305.262	8.0826	100.025		305.473	7.37242	99.9493		305.211	7.02875	99.6126
305.144	3.27324	99.8956		304.98	-5.04978	99.8212		305.934	-1.90145	99.5682				305.264	8.04581	100.025		305.486	7.34807	99.9477		305.222	6.99207	99.6087
305.152	3.26945	99.8966		305.005	-5.05198	99.8212		305.938	-1.90295	99.5661				305.278	8.0145	100.023		305.477	7.33181	99.9453		305.218	6.95965	99.604
305.155	3.26883	99.8968		305.008	-5.05291	99.8202		305.947	-1.90405	99.5642				305.291	7.99217	100.023		305.482	7.31084	99.9437		305.228	6.92705	99.6001
305.175	3.27029	99.8965		305.008	-5.05246	99.8193		305.94	-1.90558	99.562				305.278	7.9593	100.022		305.504	7.28662	99.9429		305.24	6.90267	99.5954
305.173	3.27157	99.8961		305.01	-5.05229	99.8183		305.926	-1.91027	99.5597				305.284	7.92552	100.022		305.504	7.26154	99.9421		305.25	6.87426	99.5915
305.169	3.27475	99.8954		305.023	-5.052	99.8174		305.918	-1.9153	99.5573				305.303	7.89386	100.022		305.498	7.24135	99.9413		305.261	6.84502	99.5876
305.171	3.27557	99.8949		305.034	-5.04978	99.8155		305.923	-1.92043	99.5548				305.305	7.86377	100.021		305.495	7.21958	99.9413		305.25	6.81738	99.5845
305.169	3.2767	99.8943		305.043	-5.04844	99.8145		305.934	-1.92344	99.5523				305.302	7.83269	100.021		305.493	7.196	99.9405		305.261	6.79495	99.5806
305.178	3.27846	99.8938		305.044	-5.04864	99.8136		305.937	-1.92542	99.5498				305.31	7.80075	100.021		305.503	7.17125	99.9389		305.268	6.77008	99.5759
305.184	3.28358	99.8936		305.058	-5.04327	99.8136		305.941	-1.92588	99.5475				305.321	7.765	100.02		305.509	7.14427	99.9389		305.273	6.73995	99.572
305.195	3.28649	99.8934		305.054	-5.0397	99.8127		305.943	-1.92149	99.5453				305.333	7.7384	100.02		305.514	7.12094	99.9381		305.268	6.71247	99.5681
305.193	3.28994	99.8929		305.063	-5.03831	99.8117		305.93	-1.92324	99.5431				305.335	7.71143	100.02		305.51	7.09966	99.9373		305.264	6.69647	99.565
305.2	3.29416	99.8923		305.077	-5.03752	99.8117		305.937	-1.92425	99.5409				305.322	7.6832	100.02		305.524	7.07912	99.9365		305.268	6.67878	99.5611
305.207	3.29671	99.8914		305.07	-5.03505	99.8107		305.94	-1.92439	99.5387				305.332	7.6488	100.02		305.516	7.05561	99.9365		305.282	6.65451	99.5572
305.216	3.29981	99.8908		305.088	-5.03228	99.8098		305.945	-1.92514	99.5369				305.327	7.61904	100.021		305.527	7.03108	99.9357		305.281	6.62625	99.5533
305.209	3.30259	99.8904		305.077	-5.03045	99.8089		305.943	-1.92465	99.5348				305.335	7.58799	100.022		305.527	7.00797	99.9349		305.286	6.60271	99.5494
305.228	3.30531	99.8904		305.09	-5.02711	99.8079		305.942	-1.92517	99.5329				305.338	7.55569	100.022		305.545	6.98441	99.9349		305.285	6.57891	99.5462
305.222	3.3098	99.8903		305.102	-5.02053	99.806		305.932	-1.92469	99.5312				305.344	7.52331	100.023		305.545	6.965	99.9349		305.288	6.5535	99.5423
305.239	3.31242	99.8901		305.106	-5.015	99.8051		305.927	-1.92199	99.5293				305.345	7.49161	100.022		305.541	6.94055	99.9357		305.301	6.52815	99.5392
305.247	3.31481	99.8898		305.108	-5.01051	99.8041		305.926	-1.92215	99.5275				305.344	7.46407	100.022		305.543	6.91786	99.9357		305.299	6.50531	99.5353
305.248	3.31779	99.8891		305.108	-5.00633	99.8022		305.925	-1.92278	99.5255				305.357	7.43999	100.022		305.542	6.8988	99.9349		305.297	6.48525	99.5314
305.25	3.31922	99.8882		305.108	-5.00165	99.8013		305.93	-1.92267	99.5234				305.358	7.41002	100.022		305.536	6.87515	99.9357		305.311	6.45938	99.5283
305.245	3.32198	99.8872		305.121	-4.99568	99.7994		305.94	-1.92329	99.5212				305.359	7.38019	100.021		305.548	6.85089	99.9357		305.316	6.43502	99.5251
305.248	3.3241	99.8862		305.139	-4.98915	99.7985		305.947	-1.92538	99.5191				305.352	7.35119	100.02		305.549	6.82971	99.9349		305.31	6.41604	99.5228
305.26	3.32533	99.8854		305.132	-4.9835	99.7975		305.956	-1.92921	99.5169				305.369	7.32552	100.021		305.546	6.81105	99.9349		305.321	6.39929	99.5197
305.272	3.32206	99.8836		305.131	-4.97526	99.7956		305.939	-1.93531	99.5145				305.372	7.29763	100.021		305.563	6.79304	99.934		305.32	6.37827	99.5173
305.272	3.32174	99.8819		305.141	-4.97127	99.7947		305.953	-1.94136	99.5123				305.367	7.27658	100.022		305.57	6.77448	99.934		305.31	6.3584	99.5142
305.278	3.32316	99.8804		305.153	-4.96899	99.7937		305.941	-1.94237	99.5104				305.381	7.25001	100.023		305.569	6.75568	99.934		305.313	6.3419	99.5119
305.29	3.32413	99.8792		305.151	-4.96861	99.7928		305.931	-1.94381	99.5086				305.385	7.2207	100.024		305.569	6.7368	99.9333		305.325	6.32461	99.5087
305.284	3.32341	99.8787		305.158	-4.96693	99.7918		305.929	-1.94563	99.5066				305.393	7.19385	100.024		305.573	6.72277	99.9333		305.333	6.30957	99.5056
305.282	3.32263	99.8784		305.166	-4.96629	99.7909		305.94	-1.94807	99.5049				305.397	7.1703	100.024		305.566	6.70698	99.9324		305.334	6.29508	99.5025
305.289	3.3229	99.8775		305.173	-4.96591	99.7899		305.929	-1.94977	99.503				305.384	7.1442	100.025		305.565	6.68905	99.9316		305.333	6.2795	99.4986
305.302	3.32464	99.8767		305.175	-4.96467	99.789		305.937	-1.94849	99.5011				305.382	7.12355	100.025		305.564	6.67243	99.9308		305.346	6.26643	99.4947
305.315	3.32604	99.877		305.178	-4.96201	99.789		305.928	-1.94712	99.4991				305.403	7.10526	100.025		305.572	6.65768	99.93		305.345	6.25342	99.4908
305.303	3.32651	99.8765		305.18	-4.96342	99.788		305.936	-1.94475	99.4969				305.412	7.0861	100.025		305.579	6.64645	99.9284		305.348	6.2414	99.4869
305.313	3.32537	99.8757		305.187	-4.9588	99.7871		305.943	-1.94308	99.4949				305.408	7.07142	100.024		305.584	6.63668	99.9276		305.337	6.23315	99.483
305.314	3.32566	99.8747		305.193	-4.9543	99.7852		305.931	-1.9414	99.4929				305.421	7.0559	100.023		305.589	6.62771	99.9268		305.34	6.22501	99.4791
305.316	3.32883	99.8734		305.198	-4.95168	99.7843		305.933	-1.94034	99.491				305.406	7.03826	100.022		305.586	6.61798	99.926		305.35	6.21476	99.4752
305.32	3.33123	99.8725		305.211	-4.94459	99.7824		305.937	-1.9346	99.4891				305.417	7.02638	100.021		305.594	6.60923	99.9252		305.346	6.2094	99.4712
305.33	3.33213	99.8714		305.214	-4.93851	99.7805		305.937	-1.93221	99.487				305.421	7.01837	100.02		305.587	6.59616	99.9236		305.349	6.1985	99.4673
305.342	3.3324	99.8704		305.209	-4.93338	99.7795		305.931	-1.93147	99.4848				305.42	7.00032	100.019		305.588	6.58032	99.9228		305.359	6.1885	99.4627
305.331	3.33593	99.8692		305.21	-4.92754	99.7786		305.937	-1.93099	99.4827				305.428	6.97764	100.019		305.586	6.56352	99.9228		305.37	6.17581	99.4588
305.337	3.33681	99.867		305.224	-4.91633	99.7767		305.935	-1.92666	99.4802				305.434	6.96419	100.018		305.605	6.55964	99.9228		305.367	6.17129	99.4556
305.346	3.33821	99.8645		305.238	-4.90883	99.7757		305.924	-1.92433	99.4774				305.443	6.94711	100.019		305.605	6.55174	99.9228		305.367	6.1656	99.4525
305.343	3.33865	99.8621		305.226	-4.90354	99.7748		305.933	-1.92286	99.4745				305.442	6.92945	100.019		305.593	6.54064	99.9228		305.373	6.15913	99.4502
305.348	3.33982	99.8595		305.237	-4.89825	99.7729		305.933	-1.92212	99.4716				305.446	6.9116	100.019		305.599	6.53088	99.922		305.375	6.15018	99.447
305.361	3.34383	99.8576		305.231	-4.89821	99.771		305.939	-1.91941	99.4686				305.44	6.89113	100.02		305.606	6.51012	99.9228		305.376	6.13689	99.4447
305.349	3.3468	99.856		305.236	-4.89479	99.7701		305.932	-1.91672	99.4664				305.441	6.86922	100.021		305.607	6.49538	99.9228		305.379	6.12546	99.4424
305.358	3.34937	99.8543		305.251	-4.89139	99.7691		305.927	-1.91286	99.4643				305.439	6.85162	100.02		305.609	6.4813	99.9228		305.385	6.11164	99.44
305.363	3.35206	99.8538		305.257	-4.88948	99.7672		305.939	-1.90775	99.4621				305.437	6.83395	100.02		305.612	6.46679	99.922		305.379	6.10134	99.4369
305.371	3.35493	99.8533		305.269	-4.88471	99.7663		305.938	-1.90219	99.4608				305.445	6.81555	100.019		305.605	6.45702	99.9204		305.381	6.0922	99.4338
305.372	3.35706	99.8534		305.262	-4.88149	99.7653		305.933	-1.9002	99.4591				305.447	6.79586	100.018		305.619	6.44575	99.9188		305.381	6.08223	99.4314
305.374	3.36025	99.8541		305.268	-4.87801	99.7644		305.928	-1.9009	99.4577				305.449	6.7774	100.018		305.625	6.43159	99.918		305.392	6.07127	99.4283
305.374	3.36647	99.8555		305.273	-4.87314	99.7644		305.934	-1.90036	99.4565				305.464	6.76165	100.018		305.615	6.4162	99.9172		305.404	6.05963	99.426
305.385	3.37139	99.8573		305.269	-4.87407	99.7644		305.928	-1.89723	99.4565				305.467	6.74652	100.018		305.626	6.40201	99.9155		305.393	6.0467	99.4228
305.391	3.37634	99.8602		305.285	-4.87136	99.7663		305.932	-1.89857	99.4569				305.458	6.74036	100.018		305.615	6.39326	99.9155		305.396	6.03955	99.4205
305.377	3.38185	99.8638		305.283	-4.86932	99.7672		305.929	-1.90151	99.4579				305.467	6.7312	100.017		305.622	6.38768	99.9147		305.398	6.03816	99.4174
305.377	3.38299	99.8702		305.281	-4.86678	99.7701		305.925	-1.90482	99.4593				305.47	6.72203	100.017		305.636	6.38156	99.9139		305.391	6.03408	99.415
305.397	3.38364	99.876		305.286	-4.86857	99.7748		305.921	-1.91084	99.4634				305.469	6.71225	100.017		305.637	6.37709	99.9139		305.399	6.02907	99.4135
305.393	3.38298	99.8819		305.284	-4.86922	99.7786		305.924	-1.91278	99.4662				305.471	6.69944	100.016		305.641	6.3718	99.9139		305.413	6.02278	99.4111
305.397	3.38169	99.8879		305.304	-4.86895	99.7814		305.925	-1.91252	99.4687				305.474	6.68628	100.015		305.64	6.36657	99.9139		305.427	6.0128	99.4088
305.408	3.38295	99.8949		305.308	-4.86803	99.7843		305.923	-1.91226	99.4712				305.478	6.67434	100.015		305.645	6.36106	99.9139		305.415	6.00452	99.4064
305.417	3.38277	99.9003		305.307	-4.87017	99.7871		305.928	-1.91794	99.4736				305.489	6.66911	100.014		305.642	6.36025	99.9131		305.417	6.00186	99.4033
305.417	3.3814	99.9052		305.312	-4.87163	99.7899		305.92	-1.92209	99.4758				305.483	6.66713	100.014		305.643	6.35671	99.9131		305.426	5.99755	99.401
305.412	3.37992	99.9102		305.306	-4.87454	99.7928		305.93	-1.92415	99.4783				305.487	6.661	100.014		305.637	6.35342	99.9123		305.431	5.99762	99.3978
305.421	3.37125	99.915		305.316	-4.87609	99.7956		305.916	-1.92736	99.4808				305.493	6.65275	100.014		305.648	6.35012	99.9115		305.432	5.99662	99.3947
305.424	3.36481	99.9214		305.315	-4.88214	99.7985		305.928	-1.9276	99.4832				305.49	6.64448	100.014		305.64	6.3539	99.9107		305.439	5.99615	99.3924
305.423	3.35949	99.9284		305.322	-4.88577	99.8022		305.931	-1.93087	99.486				305.496	6.63977	100.013		305.647	6.35272	99.9091		305.439	5.99972	99.3893
305.424	3.35444	99.9358		305.325	-4.88792	99.806		305.932	-1.93424	99.4885				305.493	6.63657	100.012		305.654	6.35208	99.9075		305.435	6.00186	99.3853
305.441	3.34404	99.9445		305.335	-4.88879	99.8089		305.92	-1.93968	99.4908				305.491	6.63477	100.012		305.648	6.3532	99.9067		305.442	6.00494	99.3814
305.44	3.33578	99.9501		305.342	-4.89283	99.8117		305.917	-1.944	99.4926				305.508	6.63402	100.011		305.644	6.35491	99.9059		305.449	6.0092	99.3783
305.447	3.32881	99.9535		305.332	-4.89716	99.8127		305.933	-1.94852	99.4932				305.52	6.63464	100.011		305.653	6.35742	99.9051		305.445	6.01321	99.3744
305.445	3.32317	99.9553		305.336	-4.90007	99.8117		305.925	-1.95362	99.4925				305.518	6.63097	100.011		305.651	6.35845	99.9043		305.45	6.02194	99.3713
305.443	3.31547	99.9518		305.341	-4.90186	99.8117		305.924	-1.95868	99.4909				305.504	6.6284	100.011		305.649	6.35885	99.9035		305.454	6.02507	99.3682
305.453	3.30829	99.9488		305.351	-4.90374	99.806		305.926	-1.9695	99.4852				305.506	6.63519	100.012		305.646	6.36477	99.9035		305.451	6.03077	99.365
305.45	3.30176	99.9448		305.354	-4.90673	99.8032		305.917	-1.97708	99.4805				305.514	6.63422	100.013		305.652	6.36593	99.9027		305.46	6.02906	99.3619
305.46	3.29588	99.9401		305.353	-4.90946	99.7994		305.913	-1.98373	99.4757				305.513	6.6309	100.013		305.653	6.36499	99.9011		305.467	6.02475	99.3596
305.46	3.28822	99.9309		305.341	-4.91105	99.7966		305.919	-1.9875	99.4707				305.521	6.62928	100.013		305.64	6.36412	99.9003		305.457	6.0236	99.3572
305.451	3.28021	99.9249		305.361	-4.915	99.7928		305.925	-1.9962	99.4644				305.515	6.62697	100.013		305.659	6.36184	99.8987		305.455	6.01991	99.3541
305.469	3.27309	99.92		305.352	-4.9189	99.7899		305.923	-2.00289	99.4593				305.526	6.6278	100.012		305.661	6.35906	99.8979		305.455	6.01721	99.3518
305.459	3.26783	99.9152		305.36	-4.92046	99.7871		305.923	-2.01124	99.4548				305.527	6.62647	100.012		305.669	6.35626	99.8971		305.451	6.00932	99.3494
305.477	3.26606	99.9123		305.375	-4.92078	99.7843		305.919	-2.01855	99.4507				305.531	6.62494	100.011		305.659	6.35368	99.8971		305.461	6.00519	99.3471
305.47	3.26185	99.9095		305.382	-4.92206	99.7814		305.917	-2.02371	99.4484				305.539	6.61818	100.011		305.666	6.34287	99.8971		305.459	5.99614	99.3455
305.483	3.25879	99.9066		305.372	-4.92413	99.7795		305.93	-2.02804	99.4457				305.54	6.62088	100.011		305.669	6.3385	99.8971		305.475	5.99102	99.3432
305.48	3.25439	99.9038		305.381	-4.92559	99.7767		305.928	-2.03374	99.443				305.541	6.61991	100.012		305.676	6.338	99.8971		305.464	5.9834	99.3416
305.474	3.24797	99.9023		305.379	-4.92751	99.7748		305.933	-2.0394	99.4403				305.546	6.61965	100.012		305.677	6.33936	99.8979		305.46	5.97827	99.34
305.473	3.24187	99.9001		305.384	-4.92813	99.7729		305.911	-2.04277	99.4386				305.545	6.6179	100.013		305.673	6.33701	99.8979		305.47	5.97238	99.3385
305.481	3.23713	99.8981		305.388	-4.9284	99.772		305.922	-2.0478	99.4367				305.543	6.61631	100.013		305.678	6.3367	99.8979		305.476	5.96615	99.3361
305.486	3.23127	99.8966		305.39	-4.93109	99.7701		305.934	-2.05177	99.4348				305.555	6.61434	100.014		305.667	6.33673	99.8979		305.475	5.9595	99.3338
305.482	3.23002	99.8954		305.401	-4.9343	99.7691		305.929	-2.05742	99.4328				305.546	6.60862	100.014		305.672	6.3369	99.8971		305.46	5.94949	99.3307
305.492	3.2276	99.8946		305.408	-4.93546	99.7691		305.928	-2.0598	99.4312				305.55	6.60459	100.014		305.672	6.33953	99.8971		305.473	5.94304	99.3283
305.493	3.22548	99.8938		305.412	-4.93551	99.7682		305.929	-2.06177	99.4296				305.544	6.59584	100.015		305.677	6.33725	99.8971		305.489	5.93585	99.326
305.497	3.224	99.8929		305.42	-4.93473	99.7682		305.922	-2.06224	99.4279				305.553	6.59217	100.015		305.687	6.33827	99.8971		305.485	5.92973	99.3236
305.505	3.21733	99.8928		305.418	-4.93438	99.7672		305.911	-2.06189	99.4263				305.558	6.59136	100.016		305.682	6.34095	99.8971		305.488	5.92551	99.3213
305.511	3.2126	99.8923		305.411	-4.93368	99.7672		305.916	-2.06278	99.4252				305.564	6.58647	100.016		305.689	6.34464	99.8979		305.493	5.92023	99.319
305.502	3.20958	99.8921		305.412	-4.93301	99.7663		305.913	-2.06467	99.4242				305.556	6.58303	100.016		305.685	6.34929	99.8979		305.498	5.91625	99.3166
305.509	3.206	99.8923		305.42	-4.93218	99.7663		305.917	-2.06715	99.4231				305.565	6.5793	100.016		305.676	6.35581	99.8979		305.5	5.9147	99.3135
305.518	3.20282	99.8918		305.418	-4.93126	99.7653		305.923	-2.06958	99.4219				305.562	6.57567	100.017		305.686	6.36161	99.8971		305.489	5.91556	99.3111
305.509	3.20011	99.8913		305.418	-4.93168	99.7644		305.921	-2.06849	99.421				305.559	6.56697	100.017		305.683	6.35719	99.8962		305.509	5.90645	99.308
305.519	3.19785	99.8911		305.419	-4.93031	99.7634		305.918	-2.06984	99.42				305.557	6.55806	100.017		305.691	6.35676	99.8954		305.505	5.90084	99.3057
305.518	3.19655	99.8909		305.42	-4.92999	99.7634		305.934	-2.07047	99.4189				305.573	6.55362	100.017		305.685	6.3582	99.8954		305.5	5.89642	99.3033
305.524	3.19596	99.8908		305.428	-4.9307	99.7625		305.932	-2.07056	99.4178				305.568	6.54769	100.018		305.693	6.36086	99.8946		305.497	5.89434	99.301
305.527	3.19413	99.8906		305.425	-4.93169	99.7615		305.93	-2.07197	99.4161				305.562	6.54723	100.018		305.686	6.36775	99.8954		305.502	5.89594	99.2986
305.531	3.19258	99.8908		305.449	-4.93404	99.7615		305.921	-2.07502	99.4145				305.571	6.53932	100.018		305.695	6.36694	99.8954		305.513	5.88995	99.2963
[truncated: 19,800 more rows]

## Sheet: Figure S9
Figure S9a							Figure S9b							Figure S9c
[truncated: 203 more rows]

[truncated: 6 more sheets: Figure S10, Figure S11, Figure S12, Figure S13, Figure S14, Figure S15]
