# Supplementary material for: Copper nanoparticles encapsulated in zeolitic imidazolate framework-8 as a stable and selective CO2 hydrogenation catalyst
Source: Nat Commun. 2024 Mar 6;15:2045. doi: 10.1038/s41467-024-46388-4 (PMC10918174; doi:10.1038/s41467-024-46388-4)
Supplement: Supplementary file 3 — Source Data [file 41467_2024_46388_MOESM3_ESM.zip › Source data/Source-structures-Fig-7/CO2-adsorbed-ZIF-8-with-OH-H2O-at-ligand-vacancy.cif]

#======================================================================
# CRYSTAL DATA
#----------------------------------------------------------------------
data_VESTA_phase_1

_chemical_name_common                  'opt_ZIF8 1.000                        '
_cell_length_a                         14.736300
_cell_length_b                         14.780100
_cell_length_c                         14.764000
_cell_angle_alpha                      109.610199
_cell_angle_beta                       109.469200
_cell_angle_gamma                      109.356400
_cell_volume                           2474.729136
_space_group_name_H-M_alt              'P 1'
_space_group_IT_number                 1

loop_
_space_group_symop_operation_xyz
   'x, y, z'

loop_
   _atom_site_label
   _atom_site_occupancy
   _atom_site_fract_x
   _atom_site_fract_y
   _atom_site_fract_z
   _atom_site_adp_type
   _atom_site_U_iso_or_equiv
   _atom_site_type_symbol
   C1         1.0     0.412797     0.952192     0.748954    Uiso  ? C
   C2         1.0     0.206334     0.686565     0.277389    Uiso  ? C
   C3         1.0     0.782755     0.059383     0.479316    Uiso  ? C
   C4         1.0     0.572228     0.317311     0.526855    Uiso  ? C
   C5         1.0     0.731157     0.422295     0.946907    Uiso  ? C
   C6         1.0     0.259144     0.211371     0.685009    Uiso  ? C
   C7         1.0     0.464803     0.795580     0.058523    Uiso  ? C
   C8         1.0     0.518492     0.581449     0.311919    Uiso  ? C
   C9         1.0     0.951342     0.735318     0.436509    Uiso  ? C
   C10        1.0     0.682302     0.271501     0.211496    Uiso  ? C
   C11        1.0     0.049462     0.485542     0.787950    Uiso  ? C
   C12        1.0     0.935392     0.425534     0.732670    Uiso  ? C
   C13        1.0     0.678692     0.212759     0.266622    Uiso  ? C
   C14        1.0     0.065037     0.787760     0.499183    Uiso  ? C
   C15        1.0     0.407241     0.739585     0.944371    Uiso  ? C
   C16        1.0     0.200886     0.267350     0.683967    Uiso  ? C
   C17        1.0     0.790531     0.479851     0.061060    Uiso  ? C
   C18        1.0     0.579784     0.528646     0.316717    Uiso  ? C
   C19        1.0     0.726294     0.945458     0.421950    Uiso  ? C
   C20        1.0     0.260291     0.684428     0.216978    Uiso  ? C
   C21        1.0     0.467348     0.066212     0.803539    Uiso  ? C
   C22        1.0     0.516771     0.318421     0.585538    Uiso  ? C
   C23        1.0     0.371772     0.004210     0.625736    Uiso  ? C
   C24        1.0     0.382452     0.756771     0.390827    Uiso  ? C
   C25        1.0     0.608257     0.001764     0.371403    Uiso  ? C
   C26        1.0     0.622098     0.248298     0.631857    Uiso  ? C
   C27        1.0     0.615567     0.380740     0.007767    Uiso  ? C
   C28        1.0     0.376239     0.386966     0.758473    Uiso  ? C
   C29        1.0     0.362382     0.620086     0.999953    Uiso  ? C
   C30        1.0     0.631278     0.637629     0.252178    Uiso  ? C
   C31        1.0     0.004047     0.614467     0.384286    Uiso  ? C
   C32        1.0     0.749141     0.387012     0.386390    Uiso  ? C
   C33        1.0     0.990875     0.374104     0.614109    Uiso  ? C
   C34        1.0     0.324418     0.999766     0.516873    Uiso  ? C
   C35        1.0     0.489745     0.808054     0.494279    Uiso  ? C
   C36        1.0     0.502161     0.001736     0.320169    Uiso  ? C
   C37        1.0     0.672965     0.192457     0.681415    Uiso  ? C
   C38        1.0     0.510519     0.335247     0.010825    Uiso  ? C
   C39        1.0     0.482051     0.493658     0.816286    Uiso  ? C
   C40        1.0     0.313125     0.513165     0.998346    Uiso  ? C
   C41        1.0     0.685529     0.691659     0.201147    Uiso  ? C
   C42        1.0     0.001221     0.507852     0.328581    Uiso  ? C
   C43        1.0     0.804508     0.492109     0.493410    Uiso  ? C
   C44        1.0     0.988855     0.318931     0.507729    Uiso  ? C
   C45        1.0     0.240485     0.430443     0.364626    Uiso  ? C
   N1         1.0     0.352581     0.913452     0.636741    Uiso  ? N
   N2         1.0     0.283785     0.732115     0.386996    Uiso  ? N
   N3         1.0     0.707968     0.094545     0.446700    Uiso  ? N
   N4         1.0     0.638966     0.273331     0.556664    Uiso  ? N
   N5         1.0     0.620688     0.359472     0.913571    Uiso  ? N
   N6         1.0     0.369795     0.287246     0.731893    Uiso  ? N
   N7         1.0     0.435863     0.719808     0.093278    Uiso  ? N
   N8         1.0     0.551626     0.650577     0.271507    Uiso  ? N
   N9         1.0     0.913126     0.625947     0.363755    Uiso  ? N
   N10        1.0     0.726435     0.381429     0.287395    Uiso  ? N
   N11        1.0     0.084176     0.452565     0.712734    Uiso  ? N
   N12        1.0     0.898828     0.355079     0.623074    Uiso  ? N
   N13        1.0     0.720570     0.285975     0.376989    Uiso  ? N
   N14        1.0     0.098041     0.711118     0.465698    Uiso  ? N
   N15        1.0     0.342537     0.628811     0.907764    Uiso  ? N
   N16        1.0     0.275121     0.378202     0.730187    Uiso  ? N
   N17        1.0     0.717278     0.453075     0.099175    Uiso  ? N
   N18        1.0     0.651292     0.564726     0.279364    Uiso  ? N
   N19        1.0     0.616090     0.909368     0.353497    Uiso  ? N
   N20        1.0     0.371527     0.728821     0.288970    Uiso  ? N
   N21        1.0     0.440935     0.098699     0.725391    Uiso  ? N
   N22        1.0     0.548910     0.275135     0.652129    Uiso  ? N
   H1         1.0     0.336888     0.081230     0.529091    Uiso  ? H
   H2         1.0     0.506589     0.744804     0.507223    Uiso  ? H
   H3         1.0     0.438934     0.922727     0.243409    Uiso  ? H
   H4         1.0     0.678475     0.212154     0.762309    Uiso  ? H
   H5         1.0     0.521980     0.314465     0.077106    Uiso  ? H
   H6         1.0     0.466249     0.555250     0.799084    Uiso  ? H
   H7         1.0     0.226101     0.458093     0.931421    Uiso  ? H
   H8         1.0     0.772355     0.710786     0.234614    Uiso  ? H
   H9         1.0     0.079637     0.523512     0.329013    Uiso  ? H
   H10        1.0     0.780310     0.476696     0.551775    Uiso  ? H
   H11        1.0     0.933771     0.228673     0.462932    Uiso  ? H
   H12        1.0     0.072442     0.336141     0.523062    Uiso  ? H
   H13        1.0     0.783066     0.552661     0.480003    Uiso  ? H
   H14        1.0     0.932728     0.455282     0.242232    Uiso  ? H
   H15        1.0     0.316702     0.527360     0.077616    Uiso  ? H
   H16        1.0     0.540728     0.481816     0.790090    Uiso  ? H
   H17        1.0     0.443822     0.260748     0.931279    Uiso  ? H
   H18        1.0     0.683365     0.768591     0.215949    Uiso  ? H
   H19        1.0     0.514599     0.069171     0.301186    Uiso  ? H
   H20        1.0     0.488319     0.859409     0.566928    Uiso  ? H
   H21        1.0     0.235073     0.939085     0.464838    Uiso  ? H
   H22        1.0     0.756570     0.217693     0.692369    Uiso  ? H
   H23        1.0     0.411210     0.895638     0.780773    Uiso  ? H
   H24        1.0     0.119450     0.660320     0.250898    Uiso  ? H
   H25        1.0     0.869641     0.117888     0.541168    Uiso  ? H
   H26        1.0     0.569330     0.343957     0.466324    Uiso  ? H
   H27        1.0     0.758577     0.421437     0.887087    Uiso  ? H
   H28        1.0     0.230785     0.124029     0.656231    Uiso  ? H
   H29        1.0     0.523892     0.882887     0.117480    Uiso  ? H
   H30        1.0     0.453459     0.574648     0.332793    Uiso  ? H
   H31        1.0     0.894705     0.766768     0.438478    Uiso  ? H
   H32        1.0     0.657642     0.243987     0.124824    Uiso  ? H
   H33        1.0     0.108479     0.549451     0.874077    Uiso  ? H
   H34        1.0     0.877573     0.428039     0.762312    Uiso  ? H
   H35        1.0     0.650438     0.125225     0.236281    Uiso  ? H
   H36        1.0     0.125068     0.872871     0.564898    Uiso  ? H
   H37        1.0     0.406832     0.769586     0.886550    Uiso  ? H
   H38        1.0     0.112893     0.237134     0.653941    Uiso  ? H
   H39        1.0     0.878619     0.537937     0.117837    Uiso  ? H
   H40        1.0     0.577743     0.468006     0.342981    Uiso  ? H
   H41        1.0     0.755440     0.887433     0.424641    Uiso  ? H
   H42        1.0     0.228354     0.655734     0.129039    Uiso  ? H
   H43        1.0     0.522710     0.126371     0.891359    Uiso  ? H
   H44        1.0     0.456904     0.345911     0.584840    Uiso  ? H
   H45        1.0     0.364043     0.974076     0.469601    Uiso  ? H
   H46        1.0     0.559291     0.860397     0.489936    Uiso  ? H
   H47        1.0     0.468704     0.014009     0.377017    Uiso  ? H
   H48        1.0     0.622969     0.101670     0.627544    Uiso  ? H
   H49        1.0     0.482393     0.396319     0.027328    Uiso  ? H
   H50        1.0     0.523316     0.528407     0.906955    Uiso  ? H
   H51        1.0     0.358129     0.468373     0.984047    Uiso  ? H
   H52        1.0     0.642943     0.636817     0.110604    Uiso  ? H
   H53        1.0     0.989051     0.460307     0.371321    Uiso  ? H
   H54        1.0     0.895596     0.530696     0.533768    Uiso  ? H
   H55        1.0     0.957516     0.348713     0.451852    Uiso  ? H
   H56        1.0     0.269388     0.477695     0.587795    Uiso  ? H
   H57        1.0     0.290198     0.605276     0.618819    Uiso  ? H
   H58        1.0     0.394018     0.708687     0.612971    Uiso  ? H
   Zn1        1.0     0.256493     0.752774     0.516043    Uiso  ? Zn
   Zn2        1.0     0.740585     0.251413     0.500160    Uiso  ? Zn
   Zn3        1.0     0.495412     0.255471     0.756226    Uiso  ? Zn
   Zn4        1.0     0.493080     0.751154     0.250546    Uiso  ? Zn
   Zn5        1.0     0.753385     0.508112     0.257579    Uiso  ? Zn
   Zn6        1.0     0.242132     0.503100     0.752524    Uiso  ? Zn
   O1         1.0     0.276396     0.540665     0.645226    Uiso  ? O
   O2         1.0     0.314066     0.673255     0.581960    Uiso  ? O
   O3         1.0     0.249895     0.472457     0.310981    Uiso  ? O
   O4         1.0     0.230593     0.386512     0.416998    Uiso  ? O
