# Supplementary material for: Copper nanoparticles encapsulated in zeolitic imidazolate framework-8 as a stable and selective CO2 hydrogenation catalyst
Source: Nat Commun. 2024 Mar 6;15:2045. doi: 10.1038/s41467-024-46388-4 (PMC10918174; doi:10.1038/s41467-024-46388-4)
Supplement: Supplementary file 3 — Source Data [file 41467_2024_46388_MOESM3_ESM.zip › Source data/Source-structures-Fig-7/CO2-Cu-distal-Cu13-at-ZIF-8-with-vacancy-and-OH-H2O.cif]

#======================================================================
# CRYSTAL DATA
#----------------------------------------------------------------------
data_VESTA_phase_1

_chemical_name_common                  'opt_ZIF8 1.000                        '
_cell_length_a                         14.734000
_cell_length_b                         14.734000
_cell_length_c                         14.734000
_cell_angle_alpha                      109.471199
_cell_angle_beta                       109.471199
_cell_angle_gamma                      109.471199
_cell_volume                           2462.297200
_space_group_name_H-M_alt              'P 1'
_space_group_IT_number                 1

loop_
_space_group_symop_operation_xyz
   'x, y, z'

loop_
   _atom_site_label
   _atom_site_occupancy
   _atom_site_fract_x
   _atom_site_fract_y
   _atom_site_fract_z
   _atom_site_adp_type
   _atom_site_U_iso_or_equiv
   _atom_site_type_symbol
   C1         1.0     0.402509     0.902228     0.730938    Uiso  ? C
   C2         1.0     0.196080     0.627260     0.249787    Uiso  ? C
   C3         1.0     0.771292     0.048229     0.489699    Uiso  ? C
   C4         1.0     0.569664     0.295163     0.543128    Uiso  ? C
   C5         1.0     0.727009     0.409962     0.969723    Uiso  ? C
   C6         1.0     0.261696     0.185611     0.699209    Uiso  ? C
   C7         1.0     0.467836     0.780203     0.033898    Uiso  ? C
   C8         1.0     0.511994     0.601221     0.329826    Uiso  ? C
   C9         1.0     0.951129     0.732995     0.427603    Uiso  ? C
   C10        1.0     0.691880     0.280608     0.235763    Uiso  ? C
   C11        1.0     0.075288     0.489146     0.784313    Uiso  ? C
   C12        1.0     0.962088     0.434007     0.740443    Uiso  ? C
   C13        1.0     0.699089     0.223360     0.292333    Uiso  ? C
   C14        1.0     0.064290     0.779127     0.478148    Uiso  ? C
   C15        1.0     0.414653     0.718320     0.919860    Uiso  ? C
   C16        1.0     0.205785     0.242792     0.686568    Uiso  ? C
   C17        1.0     0.778007     0.479428     0.082321    Uiso  ? C
   C18        1.0     0.574840     0.548242     0.343964    Uiso  ? C
   C19        1.0     0.712646     0.935019     0.419628    Uiso  ? C
   C20        1.0     0.250348     0.630295     0.189880    Uiso  ? C
   C21        1.0     0.466207     0.018295     0.798611    Uiso  ? C
   C22        1.0     0.510916     0.285372     0.598101    Uiso  ? C
   C23        1.0     0.367504     0.978810     0.628362    Uiso  ? C
   C24        1.0     0.361767     0.773738     0.357311    Uiso  ? C
   C25        1.0     0.610424     0.004610     0.361403    Uiso  ? C
   C26        1.0     0.639636     0.243593     0.659406    Uiso  ? C
   C27        1.0     0.606475     0.360891     0.023968    Uiso  ? C
   C28        1.0     0.383548     0.357705     0.762574    Uiso  ? C
   C29        1.0     0.374298     0.604917     0.983657    Uiso  ? C
   C30        1.0     0.624147     0.641482     0.264167    Uiso  ? C
   C31        1.0     0.989018     0.598738     0.378430    Uiso  ? C
   C32        1.0     0.740299     0.389704     0.407207    Uiso  ? C
   C33        1.0     0.999190     0.357457     0.612753    Uiso  ? C
   C34        1.0     0.319789     0.993903     0.531600    Uiso  ? C
   C35        1.0     0.459224     0.880831     0.453978    Uiso  ? C
   C36        1.0     0.512364     0.011978     0.299145    Uiso  ? C
   C37        1.0     0.706477     0.203743     0.718041    Uiso  ? C
   C38        1.0     0.500106     0.305389     0.022126    Uiso  ? C
   C39        1.0     0.491911     0.462153     0.820227    Uiso  ? C
   C40        1.0     0.328011     0.500550     0.987948    Uiso  ? C
   C41        1.0     0.680772     0.686702     0.209493    Uiso  ? C
   C42        1.0     0.975839     0.485734     0.328059    Uiso  ? C
   C43        1.0     0.779820     0.490999     0.511705    Uiso  ? C
   C44        1.0     0.985384     0.285484     0.504417    Uiso  ? C
   C45        1.0     0.869157     0.858222     0.606570    Uiso  ? C
   N1         1.0     0.340024     0.879698     0.622868    Uiso  ? N
   N2         1.0     0.267124     0.718075     0.356060    Uiso  ? N
   N3         1.0     0.706869     0.091787     0.452439    Uiso  ? N
   N4         1.0     0.651147     0.269203     0.582277    Uiso  ? N
   N5         1.0     0.618759     0.334733     0.933167    Uiso  ? N
   N6         1.0     0.373753     0.258119     0.746389    Uiso  ? N
   N7         1.0     0.441556     0.708247     0.073774    Uiso  ? N
   N8         1.0     0.544293     0.658645     0.277373    Uiso  ? N
   N9         1.0     0.903860     0.619353     0.364860    Uiso  ? N
   N10        1.0     0.717331     0.385249     0.308402    Uiso  ? N
   N11        1.0     0.098510     0.440311     0.703392    Uiso  ? N
   N12        1.0     0.914381     0.350777     0.632315    Uiso  ? N
   N13        1.0     0.728568     0.292113     0.400163    Uiso  ? N
   N14        1.0     0.088057     0.694156     0.446639    Uiso  ? N
   N15        1.0     0.355763     0.607847     0.888596    Uiso  ? N
   N16        1.0     0.282945     0.351348     0.726241    Uiso  ? N
   N17        1.0     0.701723     0.447850     0.116266    Uiso  ? N
   N18        1.0     0.645746     0.575572     0.303970    Uiso  ? N
   N19        1.0     0.611193     0.907882     0.338455    Uiso  ? N
   N20        1.0     0.355408     0.723097     0.258323    Uiso  ? N
   N21        1.0     0.444110     0.065052     0.733492    Uiso  ? N
   N22        1.0     0.555618     0.253086     0.671877    Uiso  ? N
   H1         1.0     0.266774     0.030246     0.539679    Uiso  ? H
   H2         1.0     0.538441     0.886123     0.459490    Uiso  ? H
   H3         1.0     0.454974     0.937364     0.216712    Uiso  ? H
   H4         1.0     0.706547     0.217762     0.796073    Uiso  ? H
   H5         1.0     0.513381     0.287065     0.090367    Uiso  ? H
   H6         1.0     0.482167     0.524662     0.799458    Uiso  ? H
   H7         1.0     0.236509     0.454828     0.941656    Uiso  ? H
   H8         1.0     0.767999     0.707459     0.248472    Uiso  ? H
   H9         1.0     0.056879     0.492263     0.345379    Uiso  ? H
   H10        1.0     0.718624     0.481970     0.540126    Uiso  ? H
   H11        1.0     0.944580     0.197103     0.480194    Uiso  ? H
   H12        1.0     0.066474     0.309287     0.509195    Uiso  ? H
   H13        1.0     0.798984     0.564153     0.501075    Uiso  ? H
   H14        1.0     0.919827     0.438269     0.237486    Uiso  ? H
   H15        1.0     0.356609     0.519204     0.074199    Uiso  ? H
   H16        1.0     0.551296     0.446908     0.797517    Uiso  ? H
   H17        1.0     0.439316     0.227658     0.943034    Uiso  ? H
   H18        1.0     0.677540     0.761403     0.214598    Uiso  ? H
   H19        1.0     0.537323     0.085044     0.288680    Uiso  ? H
   H20        1.0     0.456678     0.892125     0.531451    Uiso  ? H
   H21        1.0     0.269238     0.914143     0.453673    Uiso  ? H
   H22        1.0     0.792941     0.245269     0.736853    Uiso  ? H
   H23        1.0     0.377102     0.839375     0.754501    Uiso  ? H
   H24        1.0     0.112467     0.568327     0.224678    Uiso  ? H
   H25        1.0     0.853123     0.099693     0.563372    Uiso  ? H
   H26        1.0     0.559566     0.318584     0.479502    Uiso  ? H
   H27        1.0     0.758694     0.409030     0.912890    Uiso  ? H
   H28        1.0     0.229673     0.099669     0.679621    Uiso  ? H
   H29        1.0     0.523041     0.869053     0.089333    Uiso  ? H
   H30        1.0     0.432787     0.580952     0.327871    Uiso  ? H
   H31        1.0     0.902834     0.773413     0.436605    Uiso  ? H
   H32        1.0     0.673176     0.256203     0.150772    Uiso  ? H
   H33        1.0     0.140851     0.559732     0.865524    Uiso  ? H
   H34        1.0     0.911840     0.448576     0.776975    Uiso  ? H
   H35        1.0     0.687673     0.140270     0.265086    Uiso  ? H
   H36        1.0     0.128930     0.865089     0.535907    Uiso  ? H
   H37        1.0     0.415203     0.744444     0.859133    Uiso  ? H
   H38        1.0     0.117654     0.214298     0.653020    Uiso  ? H
   H39        1.0     0.861944     0.548907     0.140890    Uiso  ? H
   H40        1.0     0.569340     0.490424     0.374924    Uiso  ? H
   H41        1.0     0.736238     0.873522     0.423044    Uiso  ? H
   H42        1.0     0.221907     0.573874     0.104208    Uiso  ? H
   H43        1.0     0.521645     0.068586     0.887953    Uiso  ? H
   H44        1.0     0.441949     0.299744     0.591187    Uiso  ? H
   H45        1.0     0.385890     0.051686     0.527100    Uiso  ? H
   H46        1.0     0.460713     0.953671     0.448076    Uiso  ? H
   H47        1.0     0.465565     0.019509     0.343341    Uiso  ? H
   H48        1.0     0.673179     0.113518     0.667839    Uiso  ? H
   H49        1.0     0.462809     0.359018     0.031614    Uiso  ? H
   H50        1.0     0.530457     0.499671     0.911201    Uiso  ? H
   H51        1.0     0.354268     0.443858     0.949964    Uiso  ? H
   H52        1.0     0.640589     0.625108     0.121013    Uiso  ? H
   H53        1.0     0.940538     0.436809     0.362255    Uiso  ? H
   H54        1.0     0.856084     0.508909     0.579506    Uiso  ? H
   H55        1.0     0.933179     0.293494     0.437496    Uiso  ? H
   H56        1.0     0.365004     0.525902     0.637721    Uiso  ? H
   H57        1.0     0.273177     0.552394     0.588508    Uiso  ? H
   H58        1.0     0.256202     0.557490     0.443284    Uiso  ? H
   Zn1        1.0     0.241697     0.728244     0.485143    Uiso  ? Zn
   Zn2        1.0     0.751310     0.253304     0.521068    Uiso  ? Zn
   Zn3        1.0     0.501002     0.227312     0.774289    Uiso  ? Zn
   Zn4        1.0     0.485659     0.752092     0.232232    Uiso  ? Zn
   Zn5        1.0     0.741585     0.510416     0.277294    Uiso  ? Zn
   Zn6        1.0     0.252129     0.475055     0.736000    Uiso  ? Zn
   O1         1.0     0.287503     0.505371     0.621568    Uiso  ? O
   O2         1.0     0.287450     0.621612     0.515582    Uiso  ? O
   O3         1.0     0.861122     0.766875     0.604656    Uiso  ? O
   O4         1.0     0.926352     0.915768     0.580607    Uiso  ? O
   Cu1        1.0     0.647325     0.798834     0.702101    Uiso  ? Cu
   Cu2        1.0     0.582358     0.870230     0.590762    Uiso  ? Cu
   Cu3        1.0     0.587354     0.691482     0.508340    Uiso  ? Cu
   Cu4        1.0     0.772321     0.903234     0.649332    Uiso  ? Cu
   Cu5        1.0     0.544264     0.712059     0.776241    Uiso  ? Cu
   Cu6        1.0     0.736260     0.008788     0.788976    Uiso  ? Cu
   Cu7        1.0     0.567919     0.596738     0.629444    Uiso  ? Cu
   Cu8        1.0     0.730474     0.735676     0.820397    Uiso  ? Cu
   Cu9        1.0     0.708818     0.903258     0.895410    Uiso  ? Cu
   Cu10       1.0     0.762325     0.722926     0.664270    Uiso  ? Cu
   Cu11       1.0     0.546333     0.888908     0.749318    Uiso  ? Cu
   Cu12       1.0     0.844854     0.918005     0.835565    Uiso  ? Cu
   Cu13       1.0     0.452559     0.683907     0.581135    Uiso  ? Cu
