# Supplementary material for: Copper nanoparticles encapsulated in zeolitic imidazolate framework-8 as a stable and selective CO2 hydrogenation catalyst
Source: Nat Commun. 2024 Mar 6;15:2045. doi: 10.1038/s41467-024-46388-4 (PMC10918174; doi:10.1038/s41467-024-46388-4)
Supplement: Supplementary file 3 — Source Data [file 41467_2024_46388_MOESM3_ESM.zip › Source data/Source-structures-Fig-7/CO2-Cu-proximal-Cu13-at-ZIF-8-with-vacancy-and-OH-H2O.cif]

#======================================================================
# CRYSTAL DATA
#----------------------------------------------------------------------
data_VESTA_phase_1

_chemical_name_common                  'opt_ZIF8 1.000                        '
_cell_length_a                         14.734000
_cell_length_b                         14.734000
_cell_length_c                         14.734000
_cell_angle_alpha                      109.471199
_cell_angle_beta                       109.471199
_cell_angle_gamma                      109.471199
_cell_volume                           2462.297200
_space_group_name_H-M_alt              'P 1'
_space_group_IT_number                 1

loop_
_space_group_symop_operation_xyz
   'x, y, z'

loop_
   _atom_site_label
   _atom_site_occupancy
   _atom_site_fract_x
   _atom_site_fract_y
   _atom_site_fract_z
   _atom_site_adp_type
   _atom_site_U_iso_or_equiv
   _atom_site_type_symbol
   C1         1.0     0.425824     0.912058     0.737906    Uiso  ? C
   C2         1.0     0.197859     0.648161     0.259045    Uiso  ? C
   C3         1.0     0.774130     0.050015     0.485618    Uiso  ? C
   C4         1.0     0.555830     0.277910     0.532424    Uiso  ? C
   C5         1.0     0.729557     0.423200     0.969257    Uiso  ? C
   C6         1.0     0.259136     0.185507     0.693453    Uiso  ? C
   C7         1.0     0.469688     0.785399     0.032704    Uiso  ? C
   C8         1.0     0.498126     0.589907     0.302268    Uiso  ? C
   C9         1.0     0.956811     0.735700     0.465166    Uiso  ? C
   C10        1.0     0.701860     0.286200     0.237659    Uiso  ? C
   C11        1.0     0.068155     0.494561     0.783871    Uiso  ? C
   C12        1.0     0.954646     0.439675     0.738159    Uiso  ? C
   C13        1.0     0.703982     0.226378     0.291947    Uiso  ? C
   C14        1.0     0.070352     0.781509     0.515955    Uiso  ? C
   C15        1.0     0.417165     0.721930     0.918866    Uiso  ? C
   C16        1.0     0.202818     0.242607     0.683246    Uiso  ? C
   C17        1.0     0.782758     0.492497     0.082204    Uiso  ? C
   C18        1.0     0.563114     0.539557     0.321176    Uiso  ? C
   C19        1.0     0.715033     0.936754     0.415170    Uiso  ? C
   C20        1.0     0.250525     0.648323     0.197627    Uiso  ? C
   C21        1.0     0.485329     0.028048     0.803721    Uiso  ? C
   C22        1.0     0.499434     0.271330     0.589855    Uiso  ? C
   C23        1.0     0.371610     0.984021     0.636281    Uiso  ? C
   C24        1.0     0.368336     0.786270     0.367223    Uiso  ? C
   C25        1.0     0.611900     0.006594     0.360197    Uiso  ? C
   C26        1.0     0.635755     0.241197     0.659112    Uiso  ? C
   C27        1.0     0.617328     0.364879     0.029237    Uiso  ? C
   C28        1.0     0.380652     0.363546     0.793000    Uiso  ? C
   C29        1.0     0.360411     0.613822     0.983370    Uiso  ? C
   C30        1.0     0.622924     0.642360     0.253036    Uiso  ? C
   C31        1.0     0.994391     0.609133     0.386827    Uiso  ? C
   C32        1.0     0.736413     0.388709     0.404852    Uiso  ? C
   C33        1.0     0.994748     0.361174     0.614102    Uiso  ? C
   C34        1.0     0.314356     0.994590     0.538906    Uiso  ? C
   C35        1.0     0.469888     0.890800     0.463656    Uiso  ? C
   C36        1.0     0.513469     0.014417     0.299782    Uiso  ? C
   C37        1.0     0.709134     0.210382     0.724468    Uiso  ? C
   C38        1.0     0.514131     0.303433     0.029795    Uiso  ? C
   C39        1.0     0.486902     0.470109     0.876182    Uiso  ? C
   C40        1.0     0.303203     0.512285     0.988355    Uiso  ? C
   C41        1.0     0.690185     0.697946     0.211607    Uiso  ? C
   C42        1.0     0.980524     0.499507     0.318294    Uiso  ? C
   C43        1.0     0.770896     0.486790     0.509319    Uiso  ? C
   C44        1.0     0.983501     0.290483     0.506739    Uiso  ? C
   N1         1.0     0.352644     0.886348     0.631942    Uiso  ? N
   N2         1.0     0.272617     0.735239     0.366700    Uiso  ? N
   N3         1.0     0.709036     0.093550     0.450170    Uiso  ? N
   N4         1.0     0.642340     0.259530     0.576688    Uiso  ? N
   N5         1.0     0.625412     0.342215     0.936298    Uiso  ? N
   N6         1.0     0.371875     0.262012     0.761814    Uiso  ? N
   N7         1.0     0.433101     0.716705     0.072884    Uiso  ? N
   N8         1.0     0.538019     0.654343     0.258666    Uiso  ? N
   N9         1.0     0.909118     0.627009     0.383143    Uiso  ? N
   N10        1.0     0.721643     0.388644     0.309121    Uiso  ? N
   N11        1.0     0.093135     0.444183     0.705459    Uiso  ? N
   N12        1.0     0.908580     0.355167     0.631137    Uiso  ? N
   N13        1.0     0.724569     0.291015     0.397130    Uiso  ? N
   N14        1.0     0.093969     0.701510     0.465740    Uiso  ? N
   N15        1.0     0.348198     0.613961     0.888290    Uiso  ? N
   N16        1.0     0.279768     0.355121     0.745803    Uiso  ? N
   N17        1.0     0.711802     0.455082     0.119991    Uiso  ? N
   N18        1.0     0.641113     0.573517     0.289924    Uiso  ? N
   N19        1.0     0.612661     0.909822     0.335984    Uiso  ? N
   N20        1.0     0.358799     0.735464     0.266399    Uiso  ? N
   N21        1.0     0.451571     0.072055     0.739545    Uiso  ? N
   N22        1.0     0.550273     0.248698     0.670043    Uiso  ? N
   H1         1.0     0.306811     0.069274     0.564826    Uiso  ? H
   H2         1.0     0.545749     0.893832     0.460445    Uiso  ? H
   H3         1.0     0.444435     0.931992     0.231319    Uiso  ? H
   H4         1.0     0.712609     0.231247     0.804818    Uiso  ? H
   H5         1.0     0.533690     0.305571     0.109372    Uiso  ? H
   H6         1.0     0.478260     0.540575     0.874662    Uiso  ? H
   H7         1.0     0.213579     0.482118     0.954740    Uiso  ? H
   H8         1.0     0.779359     0.744955     0.273324    Uiso  ? H
   H9         1.0     0.061678     0.507598     0.333411    Uiso  ? H
   H10        1.0     0.721598     0.464682     0.548315    Uiso  ? H
   H11        1.0     0.937361     0.201370     0.478092    Uiso  ? H
   H12        1.0     0.065834     0.312013     0.515252    Uiso  ? H
   H13        1.0     0.760960     0.551363     0.492077    Uiso  ? H
   H14        1.0     0.927244     0.465145     0.228899    Uiso  ? H
   H15        1.0     0.339843     0.528757     0.074090    Uiso  ? H
   H16        1.0     0.554531     0.471500     0.859890    Uiso  ? H
   H17        1.0     0.465323     0.216372     0.962810    Uiso  ? H
   H18        1.0     0.665626     0.754931     0.193060    Uiso  ? H
   H19        1.0     0.532380     0.069364     0.265404    Uiso  ? H
   H20        1.0     0.473537     0.900808     0.543151    Uiso  ? H
   H21        1.0     0.231089     0.921739     0.479635    Uiso  ? H
   H22        1.0     0.794194     0.253572     0.739981    Uiso  ? H
   H23        1.0     0.409781     0.849968     0.763982    Uiso  ? H
   H24        1.0     0.112919     0.593147     0.234031    Uiso  ? H
   H25        1.0     0.856274     0.102092     0.558940    Uiso  ? H
   H26        1.0     0.541889     0.295393     0.464621    Uiso  ? H
   H27        1.0     0.756576     0.426555     0.909796    Uiso  ? H
   H28        1.0     0.226871     0.096757     0.658991    Uiso  ? H
   H29        1.0     0.530763     0.873110     0.087909    Uiso  ? H
   H30        1.0     0.416579     0.567237     0.294687    Uiso  ? H
   H31        1.0     0.906436     0.770819     0.483009    Uiso  ? H
   H32        1.0     0.689200     0.264627     0.154757    Uiso  ? H
   H33        1.0     0.132724     0.566300     0.864735    Uiso  ? H
   H34        1.0     0.903172     0.455033     0.772586    Uiso  ? H
   H35        1.0     0.694363     0.143974     0.264549    Uiso  ? H
   H36        1.0     0.135826     0.863746     0.584777    Uiso  ? H
   H37        1.0     0.427076     0.744490     0.858254    Uiso  ? H
   H38        1.0     0.114373     0.211983     0.636867    Uiso  ? H
   H39        1.0     0.864805     0.565684     0.138250    Uiso  ? H
   H40        1.0     0.550923     0.474664     0.342937    Uiso  ? H
   H41        1.0     0.737085     0.873781     0.416770    Uiso  ? H
   H42        1.0     0.218597     0.593599     0.110547    Uiso  ? H
   H43        1.0     0.547652     0.080042     0.891363    Uiso  ? H
   H44        1.0     0.431630     0.287222     0.584114    Uiso  ? H
   H45        1.0     0.360951     0.002077     0.494601    Uiso  ? H
   H46        1.0     0.473177     0.965944     0.462118    Uiso  ? H
   H47        1.0     0.485183     0.049118     0.356046    Uiso  ? H
   H48        1.0     0.679594     0.120356     0.680844    Uiso  ? H
   H49        1.0     0.460458     0.340311     0.016351    Uiso  ? H
   H50        1.0     0.511476     0.482769     0.960638    Uiso  ? H
   H51        1.0     0.310521     0.443877     0.938078    Uiso  ? H
   H52        1.0     0.678814     0.636059     0.135475    Uiso  ? H
   H53        1.0     0.941476     0.438061     0.339542    Uiso  ? H
   H54        1.0     0.858844     0.523810     0.570481    Uiso  ? H
   H55        1.0     0.937536     0.303614     0.440889    Uiso  ? H
   H56        1.0     0.338245     0.472225     0.623625    Uiso  ? H
   H57        1.0     0.281827     0.546586     0.598037    Uiso  ? H
   H58        1.0     0.253204     0.558425     0.447763    Uiso  ? H
   Zn1        1.0     0.248042     0.735874     0.495084    Uiso  ? Zn
   Zn2        1.0     0.746798     0.253229     0.519560    Uiso  ? Zn
   Zn3        1.0     0.501086     0.234380     0.779206    Uiso  ? Zn
   Zn4        1.0     0.483151     0.756584     0.230436    Uiso  ? Zn
   Zn5        1.0     0.746410     0.515845     0.279284    Uiso  ? Zn
   Zn6        1.0     0.247142     0.476014     0.739509    Uiso  ? Zn
   O1         1.0     0.270785     0.484788     0.613916    Uiso  ? O
   O2         1.0     0.294938     0.627740     0.518342    Uiso  ? O
   Cu1        1.0     0.653006     0.780086     0.674418    Uiso  ? Cu
   Cu2        1.0     0.595043     0.861985     0.575290    Uiso  ? Cu
   Cu3        1.0     0.585797     0.675252     0.478769    Uiso  ? Cu
   Cu4        1.0     0.773622     0.861330     0.609409    Uiso  ? Cu
   Cu5        1.0     0.539381     0.694001     0.744087    Uiso  ? Cu
   Cu6        1.0     0.757158     0.983337     0.770949    Uiso  ? Cu
   Cu7        1.0     0.552457     0.577746     0.582587    Uiso  ? Cu
   Cu8        1.0     0.728400     0.697321     0.782753    Uiso  ? Cu
   Cu9        1.0     0.717290     0.873711     0.867359    Uiso  ? Cu
   Cu10       1.0     0.747494     0.688929     0.614004    Uiso  ? Cu
   Cu11       1.0     0.560721     0.875531     0.742850    Uiso  ? Cu
   Cu12       1.0     0.848649     0.870197     0.796152    Uiso  ? Cu
   Cu13       1.0     0.452848     0.684417     0.558425    Uiso  ? Cu
   C1         1.0     0.525273     0.539887     0.699201    Uiso  ? C
   O1         1.0     0.622417     0.553157     0.759200    Uiso  ? O
   O2         1.0     0.434556     0.452485     0.659010    Uiso  ? O
