# Supplementary material for: Copper nanoparticles encapsulated in zeolitic imidazolate framework-8 as a stable and selective CO2 hydrogenation catalyst
Source: Nat Commun. 2024 Mar 6;15:2045. doi: 10.1038/s41467-024-46388-4 (PMC10918174; doi:10.1038/s41467-024-46388-4)
Supplement: Supplementary file 3 — Source Data [file 41467_2024_46388_MOESM3_ESM.zip › Source data/Source-structures-Fig-7/CO2-in-channel-Cu13-at-ZIF-8-with-vacancy-and-OH-H2O.cif]

#======================================================================
# CRYSTAL DATA
#----------------------------------------------------------------------
data_VESTA_phase_1

_chemical_name_common                  'opt_ZIF8 1.000                        '
_cell_length_a                         14.734000
_cell_length_b                         14.734000
_cell_length_c                         14.734000
_cell_angle_alpha                      109.471199
_cell_angle_beta                       109.471199
_cell_angle_gamma                      109.471199
_cell_volume                           2462.297200
_space_group_name_H-M_alt              'P 1'
_space_group_IT_number                 1

loop_
_space_group_symop_operation_xyz
   'x, y, z'

loop_
   _atom_site_label
   _atom_site_occupancy
   _atom_site_fract_x
   _atom_site_fract_y
   _atom_site_fract_z
   _atom_site_adp_type
   _atom_site_U_iso_or_equiv
   _atom_site_type_symbol
   C1         1.0     0.420506     0.909900     0.731233    Uiso  ? C
   C2         1.0     0.192129     0.647014     0.251520    Uiso  ? C
   C3         1.0     0.774919     0.048862     0.490201    Uiso  ? C
   C4         1.0     0.586093     0.310652     0.556703    Uiso  ? C
   C5         1.0     0.736198     0.422911     0.978492    Uiso  ? C
   C6         1.0     0.273536     0.195209     0.710779    Uiso  ? C
   C7         1.0     0.468242     0.786620     0.039574    Uiso  ? C
   C8         1.0     0.490943     0.584498     0.309156    Uiso  ? C
   C9         1.0     0.950139     0.738129     0.461887    Uiso  ? C
   C10        1.0     0.700631     0.284669     0.240085    Uiso  ? C
   C11        1.0     0.079615     0.489796     0.789582    Uiso  ? C
   C12        1.0     0.966199     0.433718     0.744548    Uiso  ? C
   C13        1.0     0.709816     0.227997     0.297110    Uiso  ? C
   C14        1.0     0.063730     0.786138     0.509082    Uiso  ? C
   C15        1.0     0.417575     0.725767     0.925812    Uiso  ? C
   C16        1.0     0.216954     0.251611     0.696863    Uiso  ? C
   C17        1.0     0.784401     0.493290     0.090491    Uiso  ? C
   C18        1.0     0.553743     0.531574     0.326026    Uiso  ? C
   C19        1.0     0.714370     0.935540     0.420968    Uiso  ? C
   C20        1.0     0.247260     0.647553     0.192290    Uiso  ? C
   C21        1.0     0.486151     0.025743     0.798968    Uiso  ? C
   C22        1.0     0.529140     0.304079     0.613622    Uiso  ? C
   C23        1.0     0.372959     0.987940     0.633864    Uiso  ? C
   C24        1.0     0.363644     0.783026     0.363586    Uiso  ? C
   C25        1.0     0.613876     0.006806     0.363744    Uiso  ? C
   C26        1.0     0.646324     0.246230     0.663600    Uiso  ? C
   C27        1.0     0.616386     0.365823     0.031212    Uiso  ? C
   C28        1.0     0.394721     0.367853     0.775330    Uiso  ? C
   C29        1.0     0.373946     0.610785     0.987399    Uiso  ? C
   C30        1.0     0.619167     0.639857     0.264813    Uiso  ? C
   C31        1.0     0.988505     0.612093     0.383960    Uiso  ? C
   C32        1.0     0.742584     0.390900     0.409565    Uiso  ? C
   C33        1.0     0.005445     0.358072     0.618563    Uiso  ? C
   C34        1.0     0.319557     0.003309     0.538962    Uiso  ? C
   C35        1.0     0.465835     0.885026     0.462287    Uiso  ? C
   C36        1.0     0.516571     0.015922     0.303082    Uiso  ? C
   C37        1.0     0.706915     0.198545     0.716847    Uiso  ? C
   C38        1.0     0.510309     0.304088     0.027128    Uiso  ? C
   C39        1.0     0.502143     0.473290     0.834334    Uiso  ? C
   C40        1.0     0.326938     0.505706     0.990385    Uiso  ? C
   C41        1.0     0.688019     0.696391     0.225076    Uiso  ? C
   C42        1.0     0.976136     0.501999     0.319763    Uiso  ? C
   C43        1.0     0.776043     0.490313     0.512160    Uiso  ? C
   C44        1.0     0.993021     0.288502     0.510154    Uiso  ? C
   N1         1.0     0.348327     0.888458     0.626858    Uiso  ? N
   N2         1.0     0.266067     0.732526     0.360244    Uiso  ? N
   N3         1.0     0.711554     0.093442     0.453407    Uiso  ? N
   N4         1.0     0.660284     0.274446     0.588658    Uiso  ? N
   N5         1.0     0.630241     0.342160     0.941460    Uiso  ? N
   N6         1.0     0.385673     0.268525     0.759382    Uiso  ? N
   N7         1.0     0.439944     0.713590     0.077948    Uiso  ? N
   N8         1.0     0.534347     0.652316     0.269946    Uiso  ? N
   N9         1.0     0.902948     0.628474     0.382403    Uiso  ? N
   N10        1.0     0.720738     0.387238     0.311232    Uiso  ? N
   N11        1.0     0.104275     0.441409     0.709794    Uiso  ? N
   N12        1.0     0.919922     0.350529     0.636859    Uiso  ? N
   N13        1.0     0.735312     0.295034     0.403843    Uiso  ? N
   N14        1.0     0.087719     0.706377     0.459149    Uiso  ? N
   N15        1.0     0.358223     0.614987     0.893190    Uiso  ? N
   N16        1.0     0.293643     0.360426     0.737112    Uiso  ? N
   N17        1.0     0.708689     0.456536     0.123730    Uiso  ? N
   N18        1.0     0.634420     0.568031     0.297934    Uiso  ? N
   N19        1.0     0.612793     0.909268     0.340906    Uiso  ? N
   N20        1.0     0.355838     0.733488     0.263603    Uiso  ? N
   N21        1.0     0.455920     0.073407     0.737200    Uiso  ? N
   N22        1.0     0.567508     0.263617     0.681310    Uiso  ? N
   H1         1.0     0.300600     0.070383     0.564837    Uiso  ? H
   H2         1.0     0.542051     0.885615     0.461768    Uiso  ? H
   H3         1.0     0.451616     0.936342     0.227363    Uiso  ? H
   H4         1.0     0.715274     0.219473     0.799102    Uiso  ? H
   H5         1.0     0.526123     0.308562     0.107149    Uiso  ? H
   H6         1.0     0.496324     0.527192     0.798199    Uiso  ? H
   H7         1.0     0.237210     0.452459     0.931019    Uiso  ? H
   H8         1.0     0.776110     0.749651     0.290262    Uiso  ? H
   H9         1.0     0.052795     0.512708     0.318100    Uiso  ? H
   H10        1.0     0.803989     0.479176     0.584479    Uiso  ? H
   H11        1.0     0.944240     0.199236     0.479630    Uiso  ? H
   H12        1.0     0.074681     0.307476     0.517954    Uiso  ? H
   H13        1.0     0.706217     0.506706     0.505603    Uiso  ? H
   H14        1.0     0.907288     0.455227     0.233785    Uiso  ? H
   H15        1.0     0.340900     0.523935     0.073820    Uiso  ? H
   H16        1.0     0.568460     0.457040     0.830281    Uiso  ? H
   H17        1.0     0.464213     0.216320     0.962243    Uiso  ? H
   H18        1.0     0.659095     0.747741     0.199129    Uiso  ? H
   H19        1.0     0.539953     0.080193     0.280006    Uiso  ? H
   H20        1.0     0.466988     0.894141     0.540266    Uiso  ? H
   H21        1.0     0.242467     0.926533     0.471061    Uiso  ? H
   H22        1.0     0.790370     0.229561     0.726562    Uiso  ? H
   H23        1.0     0.400483     0.847004     0.755621    Uiso  ? H
   H24        1.0     0.105973     0.593114     0.223916    Uiso  ? H
   H25        1.0     0.856813     0.100376     0.563883    Uiso  ? H
   H26        1.0     0.580079     0.339667     0.497459    Uiso  ? H
   H27        1.0     0.768352     0.424405     0.922292    Uiso  ? H
   H28        1.0     0.242554     0.109270     0.690956    Uiso  ? H
   H29        1.0     0.522158     0.875448     0.095780    Uiso  ? H
   H30        1.0     0.409071     0.562340     0.300604    Uiso  ? H
   H31        1.0     0.899772     0.772645     0.480843    Uiso  ? H
   H32        1.0     0.683412     0.260750     0.155527    Uiso  ? H
   H33        1.0     0.144553     0.560300     0.871184    Uiso  ? H
   H34        1.0     0.914986     0.446934     0.780180    Uiso  ? H
   H35        1.0     0.701953     0.146310     0.270604    Uiso  ? H
   H36        1.0     0.129021     0.869995     0.574409    Uiso  ? H
   H37        1.0     0.419937     0.752653     0.865972    Uiso  ? H
   H38        1.0     0.128674     0.222865     0.662063    Uiso  ? H
   H39        1.0     0.866176     0.566350     0.148970    Uiso  ? H
   H40        1.0     0.537195     0.462324     0.341428    Uiso  ? H
   H41        1.0     0.734690     0.872090     0.424800    Uiso  ? H
   H42        1.0     0.217070     0.593896     0.105287    Uiso  ? H
   H43        1.0     0.549231     0.075110     0.886230    Uiso  ? H
   H44        1.0     0.465735     0.326494     0.611930    Uiso  ? H
   H45        1.0     0.375364     0.026841     0.506440    Uiso  ? H
   H46        1.0     0.473595     0.961588     0.461300    Uiso  ? H
   H47        1.0     0.480106     0.039041     0.355128    Uiso  ? H
   H48        1.0     0.663915     0.106988     0.667684    Uiso  ? H
   H49        1.0     0.455846     0.339064     0.007713    Uiso  ? H
   H50        1.0     0.528530     0.521327     0.922831    Uiso  ? H
   H51        1.0     0.366208     0.456666     0.968287    Uiso  ? H
   H52        1.0     0.683512     0.634433     0.154099    Uiso  ? H
   H53        1.0     0.959322     0.450904     0.358508    Uiso  ? H
   H54        1.0     0.844119     0.564881     0.527868    Uiso  ? H
   H55        1.0     0.949007     0.304966     0.446471    Uiso  ? H
   H56        1.0     0.358191     0.522122     0.632209    Uiso  ? H
   H57        1.0     0.268421     0.553274     0.590397    Uiso  ? H
   H58        1.0     0.242416     0.560405     0.443153    Uiso  ? H
   Zn1        1.0     0.241430     0.739263     0.489060    Uiso  ? Zn
   Zn2        1.0     0.757008     0.254948     0.524042    Uiso  ? Zn
   Zn3        1.0     0.511904     0.235933     0.782046    Uiso  ? Zn
   Zn4        1.0     0.484250     0.754744     0.235409    Uiso  ? Zn
   Zn5        1.0     0.740233     0.513817     0.282479    Uiso  ? Zn
   Zn6        1.0     0.259426     0.481539     0.741688    Uiso  ? Zn
   O1         1.0     0.280141     0.501673     0.617129    Uiso  ? O
   O2         1.0     0.279788     0.626778     0.515528    Uiso  ? O
   Cu1        1.0     0.635726     0.767042     0.677498    Uiso  ? Cu
   Cu2        1.0     0.586961     0.843151     0.567919    Uiso  ? Cu
   Cu3        1.0     0.573959     0.655859     0.485194    Uiso  ? Cu
   Cu4        1.0     0.763784     0.837218     0.609138    Uiso  ? Cu
   Cu5        1.0     0.528866     0.702692     0.763604    Uiso  ? Cu
   Cu6        1.0     0.753645     0.973635     0.760325    Uiso  ? Cu
   Cu7        1.0     0.530590     0.565291     0.608554    Uiso  ? Cu
   Cu8        1.0     0.700248     0.697271     0.796227    Uiso  ? Cu
   Cu9        1.0     0.708533     0.881840     0.870641    Uiso  ? Cu
   Cu10       1.0     0.721795     0.660813     0.627814    Uiso  ? Cu
   Cu11       1.0     0.560880     0.887286     0.738113    Uiso  ? Cu
   Cu12       1.0     0.832205     0.854630     0.794534    Uiso  ? Cu
   Cu13       1.0     0.441958     0.680629     0.569390    Uiso  ? Cu
   C1         1.0     0.120064     0.640586     0.652745    Uiso  ? C
   O1         1.0     0.208737     0.716006     0.724220    Uiso  ? O
   O2         1.0     0.031846     0.564938     0.581219    Uiso  ? O
