# Supplementary material for: Copper nanoparticles encapsulated in zeolitic imidazolate framework-8 as a stable and selective CO2 hydrogenation catalyst
Source: Nat Commun. 2024 Mar 6;15:2045. doi: 10.1038/s41467-024-46388-4 (PMC10918174; doi:10.1038/s41467-024-46388-4)
Supplement: Supplementary file 3 — Source Data [file 41467_2024_46388_MOESM3_ESM.zip › Source data/Source-structures-Fig-7/Pristine-Cu13-at-ZIF-8-with-vacancy-and-OH-H2O.cif]

#======================================================================
# CRYSTAL DATA
#----------------------------------------------------------------------
data_VESTA_phase_1

_chemical_name_common                  'opt_ZIF8 1.000                        '
_cell_length_a                         14.734000
_cell_length_b                         14.734000
_cell_length_c                         14.734000
_cell_angle_alpha                      109.471199
_cell_angle_beta                       109.471199
_cell_angle_gamma                      109.471199
_cell_volume                           2462.297200
_space_group_name_H-M_alt              'P 1'
_space_group_IT_number                 1

loop_
_space_group_symop_operation_xyz
   'x, y, z'

loop_
   _atom_site_label
   _atom_site_occupancy
   _atom_site_fract_x
   _atom_site_fract_y
   _atom_site_fract_z
   _atom_site_adp_type
   _atom_site_U_iso_or_equiv
   _atom_site_type_symbol
   C1         1.0     0.430355     0.912429     0.731736    Uiso  ? C
   C2         1.0     0.190820     0.641904     0.251380    Uiso  ? C
   C3         1.0     0.768666     0.049990     0.489179    Uiso  ? C
   C4         1.0     0.582307     0.311845     0.554653    Uiso  ? C
   C5         1.0     0.735262     0.424994     0.977186    Uiso  ? C
   C6         1.0     0.269908     0.192621     0.702701    Uiso  ? C
   C7         1.0     0.467124     0.784242     0.035017    Uiso  ? C
   C8         1.0     0.496802     0.592038     0.313959    Uiso  ? C
   C9         1.0     0.954205     0.741351     0.465423    Uiso  ? C
   C10        1.0     0.695593     0.288169     0.237362    Uiso  ? C
   C11        1.0     0.076393     0.490167     0.782811    Uiso  ? C
   C12        1.0     0.963113     0.434894     0.738344    Uiso  ? C
   C13        1.0     0.702179     0.229784     0.292847    Uiso  ? C
   C14        1.0     0.067712     0.787648     0.514550    Uiso  ? C
   C15        1.0     0.415251     0.723092     0.921124    Uiso  ? C
   C16        1.0     0.213495     0.249020     0.688168    Uiso  ? C
   C17        1.0     0.784703     0.495973     0.089271    Uiso  ? C
   C18        1.0     0.560488     0.540176     0.330911    Uiso  ? C
   C19        1.0     0.709050     0.936526     0.420167    Uiso  ? C
   C20        1.0     0.244888     0.642073     0.191180    Uiso  ? C
   C21        1.0     0.495249     0.028313     0.798494    Uiso  ? C
   C22        1.0     0.526399     0.305451     0.612579    Uiso  ? C
   C23        1.0     0.374710     0.988468     0.635654    Uiso  ? C
   C24        1.0     0.360839     0.781561     0.360667    Uiso  ? C
   C25        1.0     0.609740     0.006903     0.358253    Uiso  ? C
   C26        1.0     0.644866     0.248852     0.662204    Uiso  ? C
   C27        1.0     0.615900     0.371241     0.031393    Uiso  ? C
   C28        1.0     0.391900     0.366925     0.774307    Uiso  ? C
   C29        1.0     0.370213     0.609017     0.983208    Uiso  ? C
   C30        1.0     0.621344     0.645274     0.265005    Uiso  ? C
   C31        1.0     0.991486     0.613646     0.389225    Uiso  ? C
   C32        1.0     0.742913     0.395112     0.408757    Uiso  ? C
   C33        1.0     0.001212     0.358594     0.611521    Uiso  ? C
   C34        1.0     0.315485     0.001116     0.540625    Uiso  ? C
   C35        1.0     0.461843     0.885195     0.457903    Uiso  ? C
   C36        1.0     0.512359     0.014545     0.294976    Uiso  ? C
   C37        1.0     0.706517     0.201683     0.715037    Uiso  ? C
   C38        1.0     0.509625     0.311642     0.027978    Uiso  ? C
   C39        1.0     0.499959     0.472815     0.838427    Uiso  ? C
   C40        1.0     0.321657     0.504330     0.986432    Uiso  ? C
   C41        1.0     0.687548     0.700378     0.222403    Uiso  ? C
   C42        1.0     0.977531     0.502858     0.324305    Uiso  ? C
   C43        1.0     0.786455     0.496880     0.514707    Uiso  ? C
   C44        1.0     0.988030     0.287000     0.503385    Uiso  ? C
   N1         1.0     0.353275     0.889477     0.628954    Uiso  ? N
   N2         1.0     0.264511     0.729991     0.358974    Uiso  ? N
   N3         1.0     0.706106     0.094020     0.449447    Uiso  ? N
   N4         1.0     0.657329     0.276460     0.586390    Uiso  ? N
   N5         1.0     0.628891     0.345945     0.941088    Uiso  ? N
   N6         1.0     0.382482     0.266920     0.756165    Uiso  ? N
   N7         1.0     0.437836     0.711908     0.073830    Uiso  ? N
   N8         1.0     0.536532     0.657133     0.271124    Uiso  ? N
   N9         1.0     0.906328     0.631643     0.385772    Uiso  ? N
   N10        1.0     0.720599     0.392220     0.310701    Uiso  ? N
   N11        1.0     0.100216     0.441389     0.702461    Uiso  ? N
   N12        1.0     0.915931     0.351728     0.630393    Uiso  ? N
   N13        1.0     0.730826     0.297184     0.400662    Uiso  ? N
   N14        1.0     0.091179     0.706949     0.465654    Uiso  ? N
   N15        1.0     0.354298     0.612699     0.888823    Uiso  ? N
   N16        1.0     0.290681     0.358966     0.732980    Uiso  ? N
   N17        1.0     0.709301     0.461415     0.123485    Uiso  ? N
   N18        1.0     0.639274     0.575788     0.300519    Uiso  ? N
   N19        1.0     0.609031     0.909798     0.337063    Uiso  ? N
   N20        1.0     0.352595     0.730352     0.260692    Uiso  ? N
   N21        1.0     0.459869     0.074897     0.737324    Uiso  ? N
   N22        1.0     0.566209     0.265847     0.680605    Uiso  ? N
   H1         1.0     0.324036     0.083800     0.569311    Uiso  ? H
   H2         1.0     0.538035     0.884228     0.460756    Uiso  ? H
   H3         1.0     0.459871     0.944354     0.209447    Uiso  ? H
   H4         1.0     0.716074     0.222786     0.797724    Uiso  ? H
   H5         1.0     0.525142     0.316270     0.108014    Uiso  ? H
   H6         1.0     0.490061     0.538262     0.823967    Uiso  ? H
   H7         1.0     0.230396     0.457011     0.935235    Uiso  ? H
   H8         1.0     0.777098     0.738543     0.278530    Uiso  ? H
   H9         1.0     0.056217     0.511840     0.329135    Uiso  ? H
   H10        1.0     0.766834     0.475515     0.572975    Uiso  ? H
   H11        1.0     0.947598     0.198531     0.479025    Uiso  ? H
   H12        1.0     0.069370     0.311629     0.508585    Uiso  ? H
   H13        1.0     0.751263     0.549336     0.499003    Uiso  ? H
   H14        1.0     0.913781     0.460019     0.236426    Uiso  ? H
   H15        1.0     0.344935     0.522684     0.071934    Uiso  ? H
   H16        1.0     0.560703     0.462593     0.814914    Uiso  ? H
   H17        1.0     0.462082     0.223806     0.962908    Uiso  ? H
   H18        1.0     0.670461     0.764866     0.213848    Uiso  ? H
   H19        1.0     0.538369     0.092155     0.292470    Uiso  ? H
   H20        1.0     0.463299     0.895338     0.535647    Uiso  ? H
   H21        1.0     0.226733     0.938407     0.491444    Uiso  ? H
   H22        1.0     0.789587     0.233014     0.723869    Uiso  ? H
   H23        1.0     0.417016     0.849320     0.756519    Uiso  ? H
   H24        1.0     0.105546     0.586595     0.225248    Uiso  ? H
   H25        1.0     0.849424     0.101775     0.564354    Uiso  ? H
   H26        1.0     0.574816     0.340023     0.494645    Uiso  ? H
   H27        1.0     0.766691     0.425400     0.920294    Uiso  ? H
   H28        1.0     0.238177     0.105738     0.679395    Uiso  ? H
   H29        1.0     0.523739     0.872753     0.091037    Uiso  ? H
   H30        1.0     0.416941     0.572193     0.309919    Uiso  ? H
   H31        1.0     0.904212     0.777051     0.483181    Uiso  ? H
   H32        1.0     0.676295     0.264296     0.152297    Uiso  ? H
   H33        1.0     0.141615     0.560883     0.864114    Uiso  ? H
   H34        1.0     0.912347     0.449084     0.774324    Uiso  ? H
   H35        1.0     0.689681     0.146263     0.264320    Uiso  ? H
   H36        1.0     0.133242     0.870795     0.581386    Uiso  ? H
   H37        1.0     0.418655     0.749313     0.861033    Uiso  ? H
   H38        1.0     0.124938     0.219541     0.649891    Uiso  ? H
   H39        1.0     0.867075     0.568395     0.147057    Uiso  ? H
   H40        1.0     0.546491     0.472766     0.349082    Uiso  ? H
   H41        1.0     0.729375     0.873668     0.426089    Uiso  ? H
   H42        1.0     0.214566     0.586644     0.104557    Uiso  ? H
   H43        1.0     0.559876     0.078688     0.885343    Uiso  ? H
   H44        1.0     0.463080     0.327855     0.611506    Uiso  ? H
   H45        1.0     0.349677     0.990303     0.484494    Uiso  ? H
   H46        1.0     0.468631     0.960116     0.453466    Uiso  ? H
   H47        1.0     0.459837     0.012589     0.333636    Uiso  ? H
   H48        1.0     0.663713     0.110181     0.666070    Uiso  ? H
   H49        1.0     0.456416     0.348015     0.009080    Uiso  ? H
   H50        1.0     0.536866     0.503154     0.928379    Uiso  ? H
   H51        1.0     0.351644     0.449211     0.953462    Uiso  ? H
   H52        1.0     0.667460     0.639381     0.140584    Uiso  ? H
   H53        1.0     0.951683     0.448301     0.357487    Uiso  ? H
   H54        1.0     0.877365     0.548403     0.555926    Uiso  ? H
   H55        1.0     0.935663     0.294662     0.436212    Uiso  ? H
   H56        1.0     0.359190     0.520445     0.630619    Uiso  ? H
   H57        1.0     0.271526     0.554012     0.588898    Uiso  ? H
   H58        1.0     0.255596     0.566129     0.443912    Uiso  ? H
   Zn1        1.0     0.243795     0.739923     0.490878    Uiso  ? Zn
   Zn2        1.0     0.752458     0.255820     0.520114    Uiso  ? Zn
   Zn3        1.0     0.511211     0.237467     0.781682    Uiso  ? Zn
   Zn4        1.0     0.480870     0.754889     0.231770    Uiso  ? Zn
   Zn5        1.0     0.743488     0.519836     0.282994    Uiso  ? Zn
   Zn6        1.0     0.255280     0.479558     0.736452    Uiso  ? Zn
   O1         1.0     0.281055     0.501095     0.614379    Uiso  ? O
   O2         1.0     0.290201     0.631510     0.516331    Uiso  ? O
   Cu1        1.0     0.644585     0.771252     0.683608    Uiso  ? Cu
   Cu2        1.0     0.620686     0.863267     0.580465    Uiso  ? Cu
   Cu3        1.0     0.586633     0.666239     0.492065    Uiso  ? Cu
   Cu4        1.0     0.783142     0.840234     0.623607    Uiso  ? Cu
   Cu5        1.0     0.532370     0.697106     0.764324    Uiso  ? Cu
   Cu6        1.0     0.773588     0.977496     0.774832    Uiso  ? Cu
   Cu7        1.0     0.533734     0.566493     0.607826    Uiso  ? Cu
   Cu8        1.0     0.699388     0.688589     0.798623    Uiso  ? Cu
   Cu9        1.0     0.708300     0.878055     0.874244    Uiso  ? Cu
   Cu10       1.0     0.725569     0.659057     0.636148    Uiso  ? Cu
   Cu11       1.0     0.575130     0.898132     0.734432    Uiso  ? Cu
   Cu12       1.0     0.837523     0.848304     0.805095    Uiso  ? Cu
   Cu13       1.0     0.452501     0.688107     0.577167    Uiso  ? Cu
