# Supplementary material for: Copper nanoparticles encapsulated in zeolitic imidazolate framework-8 as a stable and selective CO2 hydrogenation catalyst
Source: Nat Commun. 2024 Mar 6;15:2045. doi: 10.1038/s41467-024-46388-4 (PMC10918174; doi:10.1038/s41467-024-46388-4)
Supplement: Supplementary file 3 — Source Data [file 41467_2024_46388_MOESM3_ESM.zip › Source data/Source-structures-Fig-7/Source-data-Fig-7.xlsx]

## Sheet: Sheet1
		System	Etotal	Epristine	CO2	Ead	Edisp	Energy-no-disp	Ead-diff	ZPE	TS=523	U=523	Ead 523
	1	CO2 adsorbed in OH/-H2O node	-889.259	-865.88	-23.2895	-0.0903307	-8.41785	-857.462		0.324337	0.79904	0.617209	0.0521753
	2	Cu-distal	-889.781	-865.88	-23.2895	-0.611872	-8.67805	-881.103	0.2602	0.293099	0.459721	0.502196	-0.276298
	3	Cu-proximal	-889.693	-865.88	-23.2895	-0.523701	-8.69199	-881.001	0.27414	0.292444	0.401235	0.494176	-0.138316
	4	in-channel	-889.259	-865.88	-23.2895	-0.0903307	-8.85148	-880.408	0.43363	0.324337	0.610287	0.55618	0.179899
