# Supplementary material for: Copper nanoparticles encapsulated in zeolitic imidazolate framework-8 as a stable and selective CO2 hydrogenation catalyst
Source: Nat Commun. 2024 Mar 6;15:2045. doi: 10.1038/s41467-024-46388-4 (PMC10918174; doi:10.1038/s41467-024-46388-4)
Supplement: Supplementary file 3 — Source Data [file 41467_2024_46388_MOESM3_ESM.zip › Source data/Source-structures-Fig-7/ZIF-8-with-OH-H2O-at-ligand-vacancy.cif]

#======================================================================
# CRYSTAL DATA
#----------------------------------------------------------------------
data_VESTA_phase_1

_chemical_name_common                  'opt_ZIF8 1.000                        '
_cell_length_a                         14.736300
_cell_length_b                         14.780100
_cell_length_c                         14.764000
_cell_angle_alpha                      109.610199
_cell_angle_beta                       109.469200
_cell_angle_gamma                      109.356400
_cell_volume                           2474.729136
_space_group_name_H-M_alt              'P 1'
_space_group_IT_number                 1

loop_
_space_group_symop_operation_xyz
   'x, y, z'

loop_
   _atom_site_label
   _atom_site_occupancy
   _atom_site_fract_x
   _atom_site_fract_y
   _atom_site_fract_z
   _atom_site_adp_type
   _atom_site_U_iso_or_equiv
   _atom_site_type_symbol
   C1         1.0     0.417464     0.943690     0.743177    Uiso  ? C
   C2         1.0     0.205422     0.676892     0.270377    Uiso  ? C
   C3         1.0     0.787445     0.061645     0.484109    Uiso  ? C
   C4         1.0     0.579411     0.320546     0.532946    Uiso  ? C
   C5         1.0     0.729156     0.420588     0.946223    Uiso  ? C
   C6         1.0     0.258780     0.207661     0.672421    Uiso  ? C
   C7         1.0     0.473145     0.794478     0.060451    Uiso  ? C
   C8         1.0     0.520996     0.583673     0.316812    Uiso  ? C
   C9         1.0     0.945975     0.734807     0.430112    Uiso  ? C
   C10        1.0     0.680811     0.268785     0.213099    Uiso  ? C
   C11        1.0     0.058267     0.487900     0.789928    Uiso  ? C
   C12        1.0     0.944287     0.427545     0.736080    Uiso  ? C
   C13        1.0     0.679394     0.211818     0.270007    Uiso  ? C
   C14        1.0     0.059974     0.788614     0.490958    Uiso  ? C
   C15        1.0     0.415281     0.737598     0.946099    Uiso  ? C
   C16        1.0     0.202939     0.265996     0.672346    Uiso  ? C
   C17        1.0     0.787233     0.479640     0.060372    Uiso  ? C
   C18        1.0     0.578619     0.527090     0.317779    Uiso  ? C
   C19        1.0     0.730907     0.947677     0.426790    Uiso  ? C
   C20        1.0     0.261846     0.678474     0.212645    Uiso  ? C
   C21        1.0     0.473269     0.057669     0.798747    Uiso  ? C
   C22        1.0     0.521102     0.317692     0.588788    Uiso  ? C
   C23        1.0     0.370313     0.997751     0.622639    Uiso  ? C
   C24        1.0     0.382428     0.756951     0.388501    Uiso  ? C
   C25        1.0     0.613344     0.003969     0.374617    Uiso  ? C
   C26        1.0     0.627466     0.248740     0.635510    Uiso  ? C
   C27        1.0     0.613873     0.371526     0.005614    Uiso  ? C
   C28        1.0     0.381039     0.384332     0.764314    Uiso  ? C
   C29        1.0     0.368268     0.619903     0.003048    Uiso  ? C
   C30        1.0     0.631190     0.635805     0.253302    Uiso  ? C
   C31        1.0     0.999810     0.614760     0.378857    Uiso  ? C
   C32        1.0     0.752112     0.387093     0.388239    Uiso  ? C
   C33        1.0     0.997542     0.377536     0.615149    Uiso  ? C
   C34        1.0     0.321031     0.995232     0.515042    Uiso  ? C
   C35        1.0     0.490089     0.818840     0.494632    Uiso  ? C
   C36        1.0     0.507189     0.003337     0.321827    Uiso  ? C
   C37        1.0     0.678888     0.193310     0.685107    Uiso  ? C
   C38        1.0     0.508766     0.320062     0.006964    Uiso  ? C
   C39        1.0     0.489567     0.490261     0.834756    Uiso  ? C
   C40        1.0     0.317998     0.513646     0.002282    Uiso  ? C
   C41        1.0     0.685254     0.689230     0.201786    Uiso  ? C
   C42        1.0     0.997151     0.507972     0.324531    Uiso  ? C
   C43        1.0     0.810098     0.493570     0.494559    Uiso  ? C
   C44        1.0     0.994502     0.324528     0.507803    Uiso  ? C
   N1         1.0     0.352320     0.906248     0.632093    Uiso  ? N
   N2         1.0     0.281854     0.726245     0.381451    Uiso  ? N
   N3         1.0     0.712931     0.096814     0.450546    Uiso  ? N
   N4         1.0     0.646708     0.277157     0.562974    Uiso  ? N
   N5         1.0     0.619794     0.352084     0.912043    Uiso  ? N
   N6         1.0     0.371286     0.282681     0.730402    Uiso  ? N
   N7         1.0     0.442854     0.719917     0.096017    Uiso  ? N
   N8         1.0     0.554755     0.652536     0.276382    Uiso  ? N
   N9         1.0     0.908395     0.625144     0.359179    Uiso  ? N
   N10        1.0     0.726358     0.379396     0.288047    Uiso  ? N
   N11        1.0     0.091622     0.455831     0.713257    Uiso  ? N
   N12        1.0     0.906367     0.357741     0.625870    Uiso  ? N
   N13        1.0     0.724126     0.286837     0.380534    Uiso  ? N
   N14        1.0     0.093647     0.712491     0.458108    Uiso  ? N
   N15        1.0     0.349053     0.627618     0.910384    Uiso  ? N
   N16        1.0     0.280461     0.377653     0.730325    Uiso  ? N
   N17        1.0     0.714158     0.448035     0.097494    Uiso  ? N
   N18        1.0     0.648427     0.560606     0.277984    Uiso  ? N
   N19        1.0     0.621044     0.911585     0.357334    Uiso  ? N
   N20        1.0     0.373578     0.728846     0.287522    Uiso  ? N
   N21        1.0     0.442859     0.091437     0.722338    Uiso  ? N
   N22        1.0     0.552015     0.272597     0.653749    Uiso  ? N
   H1         1.0     0.322126     0.073249     0.528174    Uiso  ? H
   H2         1.0     0.547706     0.790044     0.484466    Uiso  ? H
   H3         1.0     0.449158     0.930109     0.238663    Uiso  ? H
   H4         1.0     0.686927     0.214964     0.767202    Uiso  ? H
   H5         1.0     0.524305     0.310115     0.080118    Uiso  ? H
   H6         1.0     0.478653     0.559813     0.833583    Uiso  ? H
   H7         1.0     0.233006     0.456679     0.931726    Uiso  ? H
   H8         1.0     0.766387     0.694462     0.223589    Uiso  ? H
   H9         1.0     0.073433     0.522402     0.320717    Uiso  ? H
   H10        1.0     0.790091     0.480133     0.555829    Uiso  ? H
   H11        1.0     0.926739     0.238017     0.454321    Uiso  ? H
   H12        1.0     0.073468     0.327048     0.521880    Uiso  ? H
   H13        1.0     0.786979     0.553261     0.481157    Uiso  ? H
   H14        1.0     0.925558     0.452589     0.240008    Uiso  ? H
   H15        1.0     0.316102     0.528210     0.079363    Uiso  ? H
   H16        1.0     0.549093     0.484887     0.807079    Uiso  ? H
   H17        1.0     0.448561     0.238588     0.932055    Uiso  ? H
   H18        1.0     0.696874     0.773036     0.228728    Uiso  ? H
   H19        1.0     0.522111     0.077974     0.314992    Uiso  ? H
   H20        1.0     0.476868     0.809224     0.560461    Uiso  ? H
   H21        1.0     0.235035     0.926517     0.458851    Uiso  ? H
   H22        1.0     0.761393     0.216960     0.693491    Uiso  ? H
   H23        1.0     0.418906     0.886515     0.773612    Uiso  ? H
   H24        1.0     0.117346     0.644946     0.241182    Uiso  ? H
   H25        1.0     0.874211     0.120252     0.546335    Uiso  ? H
   H26        1.0     0.578086     0.349533     0.474291    Uiso  ? H
   H27        1.0     0.756676     0.422254     0.886888    Uiso  ? H
   H28        1.0     0.227217     0.119053     0.635808    Uiso  ? H
   H29        1.0     0.533457     0.881670     0.118836    Uiso  ? H
   H30        1.0     0.458589     0.580143     0.341097    Uiso  ? H
   H31        1.0     0.888941     0.765643     0.432259    Uiso  ? H
   H32        1.0     0.653618     0.239525     0.125757    Uiso  ? H
   H33        1.0     0.118091     0.551173     0.876093    Uiso  ? H
   H34        1.0     0.887422     0.429287     0.767221    Uiso  ? H
   H35        1.0     0.650645     0.124383     0.240769    Uiso  ? H
   H36        1.0     0.119546     0.874419     0.555067    Uiso  ? H
   H37        1.0     0.415898     0.766221     0.887432    Uiso  ? H
   H38        1.0     0.114546     0.236790     0.635805    Uiso  ? H
   H39        1.0     0.874218     0.541701     0.117827    Uiso  ? H
   H40        1.0     0.575198     0.465615     0.343077    Uiso  ? H
   H41        1.0     0.759916     0.889726     0.430400    Uiso  ? H
   H42        1.0     0.231304     0.647868     0.124584    Uiso  ? H
   H43        1.0     0.532241     0.117057     0.886126    Uiso  ? H
   H44        1.0     0.459969     0.343510     0.587216    Uiso  ? H
   H45        1.0     0.368028     0.983372     0.471981    Uiso  ? H
   H46        1.0     0.531654     0.908113     0.522955    Uiso  ? H
   H47        1.0     0.465511     0.001468     0.371335    Uiso  ? H
   H48        1.0     0.627915     0.102415     0.632741    Uiso  ? H
   H49        1.0     0.469485     0.371952     0.009882    Uiso  ? H
   H50        1.0     0.527813     0.509833     0.921821    Uiso  ? H
   H51        1.0     0.366132     0.471042     0.994718    Uiso  ? H
   H52        1.0     0.634111     0.641528     0.110541    Uiso  ? H
   H53        1.0     0.990522     0.464111     0.371392    Uiso  ? H
   H54        1.0     0.900949     0.532248     0.531366    Uiso  ? H
   H55        1.0     0.980398     0.368085     0.461552    Uiso  ? H
   H56        1.0     0.342433     0.524028     0.643237    Uiso  ? H
   H57        1.0     0.288044     0.602787     0.605906    Uiso  ? H
   H58        1.0     0.296461     0.600414     0.490581    Uiso  ? H
   Zn1        1.0     0.251079     0.749398     0.508388    Uiso  ? Zn
   Zn2        1.0     0.747185     0.254312     0.505095    Uiso  ? Zn
   Zn3        1.0     0.495491     0.248385     0.754637    Uiso  ? Zn
   Zn4        1.0     0.498083     0.753744     0.253903    Uiso  ? Zn
   Zn5        1.0     0.749738     0.503905     0.255553    Uiso  ? Zn
   Zn6        1.0     0.248889     0.504057     0.752322    Uiso  ? Zn
   O1         1.0     0.296259     0.554155     0.657972    Uiso  ? O
   O2         1.0     0.288203     0.645344     0.549207    Uiso  ? O
